# Supplementary material for: Positive regulation of oxidative phosphorylation by nuclear myosin 1 protects cells from metabolic reprogramming and tumorigenesis in mice
Source: Nat Commun. 2023 Oct 10;14:6328. doi: 10.1038/s41467-023-42093-w (PMC10564744; doi:10.1038/s41467-023-42093-w)
Supplement: Supplementary file 4 — Supplementary Data 1 [file 41467_2023_42093_MOESM4_ESM.xlsx]

## Sheet: mummichog_fgsea_pathway_enrichm
Supplementary data 1. Predicted Pathways Human
Ionization	Pathway	Pathway_Total	Hits	P_val	P_adj	NegLog10Pval	NES	EC.Hits
Positive	fatty-acid--CoA ligase	7	7	0.01333	0.05068	1.87517	1.864	EC00013
Positive	fatty acid transport via diffusion	7	7	0.01333	0.05068	1.87517	1.864	EC00028;EC00029;EC00030;EC00014;EC00013;EC00024;EC00027
Positive	Beta oxidation of long chain fatty acid	13	13	0.01282	0.05068	1.89211	1.817	EC0004;EC00016;EC00017
Positive	alpha-methylacyl-CoA racemase	9	9	0.01316	0.05068	1.88074	1.792	EC0004;EC00016;EC00017
Positive	alpha-methylacyl-CoA racemase (reductase)	9	9	0.01316	0.05068	1.88074	1.792	EC0004;EC00016;EC00017
Positive	Chenodeoxyglycocholate exchange	9	9	0.01316	0.05068	1.88074	1.792	EC0004;EC00016;EC00017
Positive	FADH2 transporter, peroxisomal	9	9	0.01316	0.05068	1.88074	1.792	EC0004;EC00016;EC00017
Positive	glycocholate exchange	9	9	0.01316	0.05068	1.88074	1.792	EC0004;EC00016;EC00017
Positive	Taurocholic acid exchange	9	9	0.01316	0.05068	1.88074	1.792	EC0004;EC00016;EC00017
Positive	acyl-Coenzyme A oxidase 2, branched chain	9	9	0.01316	0.05068	1.88074	1.792	EC0004;EC00016;EC00017
Positive	hydroxysteroid (17-beta) dehydrogenase 4	9	9	0.01316	0.05068	1.88074	1.792	EC0004;EC00016;EC00017
Positive	5-beta-cholestane-3-alpha,7-alpha,12-alpha-triol 27-hydroxylase	9	9	0.01316	0.05068	1.88074	1.792	EC0004;EC00016;EC00017
Positive	peroxisomal thiolase 2	9	9	0.01316	0.05068	1.88074	1.792	EC0004;EC00016;EC00017
Positive	bile acid intracellular transport	9	9	0.01316	0.05068	1.88074	1.792	EC0004;EC00016;EC00017
Positive	dimethylallyltranstransferase	9	9	0.01316	0.05068	1.88074	1.792	EC0004;EC00016;EC00017
Positive	geranyltranstransferase	9	9	0.01316	0.05068	1.88074	1.792	EC0004;EC00016;EC00017
Positive	isopentenyl-diphosphate D-isomerase	9	9	0.01316	0.05068	1.88074	1.792	EC0004;EC00016;EC00017
Positive	carnitine O-aceyltransferase, mitochondrial	9	9	0.01316	0.05068	1.88074	1.792	EC0004;EC00016;EC00017
Positive	carnitine O-aceyltransferase, peroxisomal	9	9	0.01316	0.05068	1.88074	1.792	EC0004;EC00016;EC00017
Positive	carnitine-propcarnitine carrier, peroxisomal	9	9	0.01316	0.05068	1.88074	1.792	EC0004;EC00016;EC00017
Positive	cytochrome P450, family 7, subfamily A, polypeptide 1	9	9	0.01316	0.05068	1.88074	1.792	EC0004;EC00016;EC00017
Positive	taurine transport (sodium symport) (cytosol to peroxisome)	9	9	0.01316	0.05068	1.88074	1.792	EC0004;EC00016;EC00017
Positive	taurochenodeoxycholate exchange	9	9	0.01316	0.05068	1.88074	1.792	EC0004;EC00016;EC00017
Positive	transport into the mitochondria from cytosol (carnitine)	9	9	0.01316	0.05068	1.88074	1.792	EC0004;EC00016;EC00017
Positive	Cytochrome P450 27	9	9	0.01316	0.05068	1.88074	1.792	EC0004;EC00016;EC00017
Positive	aldo-keto reductase family 1, member C4 (chlordecone reductase; 3-alpha hydroxysteroid dehydrogenase, type I; dihydrodiol dehydrogenase 4)	9	9	0.01316	0.05068	1.88074	1.792	EC0004;EC00016;EC00017
Positive	aldo-keto reductase family 1, member D1 (delta 4-3-ketosteroid-5-beta-reductase)	9	9	0.01316	0.05068	1.88074	1.792	EC0004;EC00016;EC00017
Positive	Very-long-chain-fatty-acid-CoA ligase	9	9	0.01316	0.05068	1.88074	1.792	EC00013;EC00014
Positive	5-beta-cytochrome P450, family 27, subfamily A, polypeptide 1	9	9	0.01316	0.05068	1.88074	1.792	EC00013
Positive	glycochenodeoxycholate exchange	9	9	0.01316	0.05068	1.88074	1.792	EC00013
Positive	bile acid Coenzyme A: amino acid N-acyltransferase	9	9	0.01316	0.05068	1.88074	1.792	EC00044;EC00045;EC00028;EC00029;EC00030;EC00052
Positive	sterol 12-alpha-hydroxylase	9	9	0.01316	0.05068	1.88074	1.792	EC00044
Positive	sterol 12-alpha-hydroxylase (nadh)	9	9	0.01316	0.05068	1.88074	1.792	EC00044
Positive	hydroxy-delta-5-steroid dehydrogenase, 3 beta- and steroid delta-isomerase 7	9	9	0.01316	0.05068	1.88074	1.792	EC00044
Positive	taurine transport (sodium symport) (2:1)	9	9	0.01316	0.05068	1.88074	1.792	EC00045;EC00054
Positive	Proline dehydrogenase	6	6	0.01389	0.05068	1.8573	1.786	EC00014
Positive	Carbon monoxide exchange	6	6	0.01389	0.05068	1.8573	1.786	EC00014
Positive	CO transporter via diffusion	6	6	0.01389	0.05068	1.8573	1.786	EC00014
Positive	coproporphyrinogen oxidase (O2 required)	6	6	0.01389	0.05068	1.8573	1.786	EC00014
Positive	Ferrochelatase, mitochondrial	6	6	0.01389	0.05068	1.8573	1.786	EC00014
Positive	Heme oxygenase 1	6	6	0.01389	0.05068	1.8573	1.786	EC00014
Positive	Heme transport to cytosol	6	6	0.01389	0.05068	1.8573	1.786	EC00014
Positive	hydroxymethylbilane synthase	6	6	0.01389	0.05068	1.8573	1.786	EC00018;EC00038
Positive	iron (II) transport	6	6	0.01389	0.05068	1.8573	1.786	EC00015;EC00020
Positive	Nad(p)h biliverdin reductase	6	6	0.01389	0.05068	1.8573	1.786	EC00021
Positive	protoporphyrinogen IX mitochondrial transport	6	6	0.01389	0.05068	1.8573	1.786	EC00021
Positive	uroporphyrinogen decarboxylase (uroporphyrinogen III)	6	6	0.01389	0.05068	1.8573	1.786	EC00022
Positive	uroporphyrinogen-III synthase	6	6	0.01389	0.05068	1.8573	1.786	EC00022
Positive	Nitric Oxide Synthase (NO forming)	6	6	0.01389	0.05068	1.8573	1.786	EC00022
Positive	hydrogen peroxide transport via diffusion	6	6	0.01389	0.05068	1.8573	1.786	EC0005;EC0006
Positive	o2 transport (diffusion)	6	6	0.01389	0.05068	1.8573	1.786	EC00018;EC00034;EC0005;EC0006;EC00020;EC00038
Positive	fatty acid intracellular transport	6	6	0.01389	0.05068	1.8573	1.786	EC00034;EC0005;EC0006
Negative	hydroxy-delta-5-steroid dehydrogenase, 3 beta- and steroid delta-isomerase 7	6	6	0.03846	0.1916	1.41499	1.717	EC00024
Positive	lipid, flip-flop intracellular transport	20	20	0.02564	0.09231	1.59108	1.7	EC00034;EC0005;EC0006
Positive	Glutathione dehydrogenase (dehydroascorbate reductase)	9	9	0.01316	0.05068	1.88074	1.698	EC0007;EC0008;EC0009;EC00054
Positive	dehydroascorbate transport (uniport)	5	5	0.02985	0.1033	1.52506	1.672	EC00046;EC00047;EC00031;EC00049;EC00014;EC00028;EC00029;EC00030;EC0004;EC00016;EC00017;EC00024;EC00026;EC00027
Positive	dihydroceramide desaturase	7	7	0.02667	0.09351	1.57398	1.652	EC00045
Positive	3-beta-hydroxysteroid-delta(8),delta(7)-isomerase	11	11	0.01235	0.05068	1.90833	1.644	EC00023
Positive	C-3 sterol dehydrogenase (4-methylzymosterol)	11	11	0.01235	0.05068	1.90833	1.644	EC00023
Positive	C-4 methyl sterol oxidase	11	11	0.01235	0.05068	1.90833	1.644	EC00044;EC00046;EC00047;EC0003;EC00031;EC00056;EC00055;EC0004;EC0001;EC0002;EC00026;EC00037
Positive	acetyl-CoA carboxylase	8	8	0.01316	0.05068	1.88074	1.644	EC0007;EC0008;EC0009;EC00054;EC00010;EC00011
Positive	protoporphyrinogen oxidase, mitochondrial	14	14	0.01235	0.05068	1.90833	1.63	EC00032
Positive	C-14 sterol reductase	14	14	0.01235	0.05068	1.90833	1.63	EC0001;EC0002
Positive	C-3 sterol keto reductase (zymosterol)	14	14	0.01235	0.05068	1.90833	1.63	EC0001;EC0002
Positive	C-4 sterol methyl oxidase (4,4-dimethylzymosterol)	14	14	0.01235	0.05068	1.90833	1.63	EC0001;EC0002
Positive	cholesterol precursor intracellular transport	14	14	0.01235	0.05068	1.90833	1.63	EC0001;EC0002
Positive	cytochrome P450 lanosterol 14-alpha-demethylase	14	14	0.01235	0.05068	1.90833	1.63	EC0003;EC00056;EC00042
Positive	FAD transporter, endoplasmic reticulum	14	14	0.01235	0.05068	1.90833	1.63	EC0003;EC00056;EC00042
Positive	FADH2 transporter, endoplasmic reticulum	14	14	0.01235	0.05068	1.90833	1.63	EC0003;EC00056;EC00042
Positive	lanosterol synthase	14	14	0.01235	0.05068	1.90833	1.63	EC0003;EC00056;EC00042
Positive	Previtamin D3 formation	14	14	0.01235	0.05068	1.90833	1.63	EC00023
Positive	Squalene epoxidase, endoplasmic reticular (NADP)	14	14	0.01235	0.05068	1.90833	1.63	EC00023
Positive	Squalene synthase	14	14	0.01235	0.05068	1.90833	1.63	EC00023
Positive	Vitamin D3 exchange	14	14	0.01235	0.05068	1.90833	1.63	EC00023
Positive	Vitamin D3 formation	14	14	0.01235	0.05068	1.90833	1.63	EC00023
Positive	7-dehydrocholesterol reductase	14	14	0.01235	0.05068	1.90833	1.63	EC00044;EC0003;EC00056;EC00055;EC00041;EC00049;EC0004;EC0001;EC0002;EC00025;EC00043;EC00037
Positive	L-Phenylalanine,tetrahydrobiopterin:oxygen oxidoreductase (4-hydroxylating)	8	8	0.02632	0.09349	1.57971	1.567	EC00044;EC00045;EC00034;EC0005;EC0006;EC00015;EC00020
Positive	24-dehydrocholesterol reductase [Precursor]	13	13	0.01282	0.05068	1.89211	1.519	EC0004;EC00016;EC00017
Positive	Lathosterol oxidase	13	13	0.01282	0.05068	1.89211	1.519	EC0004;EC00016;EC00017
Positive	carnitine O-acetyltransferase, reverse direction, peroxisomal	3	3	0.04545	0.1534	1.34247	1.473	EC00014;EC00028;EC00029;EC00030;EC0004;EC00016;EC00017;EC00024;EC00027
Positive	carnitine-acetylcarnitine carrier, peroxisomal	3	3	0.04545	0.1534	1.34247	1.473	EC00014;EC00028;EC00029;EC00030;EC0004;EC00016;EC00017;EC00024;EC00027
Positive	Reduced glutathione exchange	5	5	0.07463	0.222	1.12709	1.46	EC00014;EC00028;EC00029;EC00030;EC0004;EC00016;EC00017;EC00024;EC00027
Positive	Iodide:hydrogen-peroxide oxidoreductase 4	5	5	0.08955	0.2467	1.04793	1.411	EC00046;EC00047;EC00031;EC00049;EC00014;EC00028;EC00029;EC00030;EC0004;EC00016;EC00017;EC00024;EC00026;EC00027
Positive	L-Thyroxine exchange	5	5	0.08955	0.2467	1.04793	1.411	EC00046;EC00047;EC00031;EC00049;EC00014;EC00028;EC00029;EC00030;EC0004;EC00016;EC00017;EC00024;EC00026;EC00027
Positive	carboxylic acid dissociation	6	6	0.09722	0.2652	1.01224	1.368	EC00046;EC00047;EC00031;EC00049;EC00014;EC00028;EC00029;EC00030;EC0004;EC00016;EC00017;EC00024;EC00026;EC00027
Positive	L-Ascorbate exchange	3	3	0.1364	0.3506	0.865186	1.363	EC00046;EC00047;EC00031;EC00049;EC00014;EC00028;EC00029;EC00030;EC0004;EC00016;EC00017;EC00024;EC00026;EC00027
Positive	cysteinesulfinic acid oxidase	3	3	0.1364	0.3506	0.865186	1.363	EC00014;EC00028;EC00029;EC00030;EC0004;EC00016;EC00017;EC00024;EC00027
Positive	Hypotaurine oxidase	3	3	0.1364	0.3506	0.865186	1.363	EC00014;EC00028;EC00029;EC00030;EC0004;EC00016;EC00017;EC00024;EC00027
Positive	Arachidic acid exchange	3	3	0.1364	0.3506	0.865186	1.363	EC00014;EC00028;EC00029;EC00030;EC0004;EC00016;EC00017;EC00024;EC00027
Positive	Adrenaline secretion via secretory vesicle (ATP driven)	4	4	0.0625	0.2033	1.20412	1.309	EC00014;EC00028;EC00029;EC00030;EC0004;EC00016;EC00017;EC00024;EC00027
Positive	dopamine beta-monooxygenase	4	4	0.0625	0.2033	1.20412	1.309	EC00014;EC00028;EC00029;EC00030;EC0004;EC00016;EC00017;EC00024;EC00027
Positive	metanephrine secretion via secretory vesicle (ATP driven)	4	4	0.0625	0.2033	1.20412	1.309	EC00014;EC00028;EC00029;EC00030;EC0004;EC00016;EC00017;EC00024;EC00027
Positive	pyridoxal transport via diffusion	4	4	0.07812	0.222	1.10724	1.273	EC00014;EC00028;EC00029;EC00030;EC0004;EC00016;EC00017;EC00024;EC00027
Positive	pyridoxal kinase	4	4	0.07812	0.222	1.10724	1.273	EC00014;EC00028;EC00029;EC00030;EC0004;EC00016;EC00017;EC00024;EC00027
Negative	Iodide:hydrogen-peroxide oxidoreductase	1	1	0.3115	0.4547	0.506542	1.265	EC00018
Negative	Iodide:hydrogen-peroxide oxidoreductase 2	1	1	0.3115	0.4547	0.506542	1.265	EC0004;EC00012
Negative	L-Tyrosine carboxy-lyase	1	1	0.3115	0.4547	0.506542	1.265	EC0007
Negative	Tyrosine:dopa oxidase	1	1	0.3115	0.4547	0.506542	1.265	EC0007
Positive	2,4 dihydroxy nitrophenol exchange	2	2	0.1607	0.3981	0.793984	1.236	EC00014;EC00028;EC00029;EC00030;EC0004;EC00016;EC00017;EC00024;EC00027
Positive	4-Nitrophenol Sulfotransferase	2	2	0.1607	0.3981	0.793984	1.236	EC00014;EC00028;EC00029;EC00030;EC0004;EC00016;EC00017;EC00024;EC00027
Positive	4-Nitrophenyl sulfate exchange	2	2	0.1607	0.3981	0.793984	1.236	EC00014;EC00028;EC00029;EC00030;EC0004;EC00016;EC00017;EC00024;EC00027
Positive	cytochrome P450 2E1	2	2	0.1607	0.3981	0.793984	1.236	EC00014;EC00028;EC00029;EC00030;EC0004;EC00016;EC00017;EC00024;EC00027
Positive	Glutathione:cystine oxidoreductase	5	5	0.209	0.5037	0.679854	1.225	EC00014;EC00028;EC00029;EC00030;EC0004;EC00016;EC00017;EC00024;EC00027
Negative	intracellular transport	1	1	0.3115	0.4547	0.506542	1.205	EC00015
Negative	Prostaglandin D2 exchange	1	1	0.3115	0.4547	0.506542	1.205	EC00018
Negative	Prostaglandin-H2 D-isomerase [Precursor]	1	1	0.3115	0.4547	0.506542	1.205	EC0004;EC00012
Negative	Thromboxane A2 exchange	1	1	0.3115	0.4547	0.506542	1.205	EC0004;EC00012
Negative	Thromboxane-A synthase	1	1	0.3115	0.4547	0.506542	1.205	EC00018
Negative	Prostaglandin G/H synthase	1	1	0.3115	0.4547	0.506542	1.205	EC00018
Positive	3,4-Dihydroxy-L-phenylalanine transport	6	6	0.2222	0.5263	0.653256	1.195	EC00014;EC00028;EC00029;EC00030;EC0004;EC00016;EC00017;EC00024;EC00027
Positive	3-Hydroxy-L-tyrosine carboxy-lyase	6	6	0.2222	0.5263	0.653256	1.195	EC00014;EC00028;EC00029;EC00030;EC0004;EC00016;EC00017;EC00024;EC00027
Negative	taurine transport (sodium symport) (2:1)	7	7	0.2453	0.4031	0.610302	1.174	EC00023;EC00021;EC00022
Positive	fatty-acyl-CoA elongation (n-C18:3CoA)	2	2	0.25	0.5769	0.60206	1.171	EC00014;EC00028;EC00029;EC00030;EC0004;EC00016;EC00017;EC00024;EC00027
Negative	Steryl-sulfatase	3	3	0.254	0.4031	0.595166	1.168	EC00011;EC0007;EC00015
Negative	cytochrome c oxidase, mitochondrial Complex IV	3	3	0.254	0.4031	0.595166	1.168	EC00011;EC0007
Negative	sulfite oxidase	3	3	0.254	0.4031	0.595166	1.168	EC00011;EC0007;EC00013;EC00015
Negative	Cyanide sulfurtransferase, mitochondrial	3	3	0.254	0.4031	0.595166	1.168	EC00011;EC00015
Negative	Cyanide transport via diffusion (mitochondrial)	3	3	0.254	0.4031	0.595166	1.168	EC00011;EC00015
Negative	Thiocyanate transport via diffusion (mitochondrial)	3	3	0.254	0.4031	0.595166	1.168	EC0004;EC00012
Negative	thiosulfate transport via sodium symport	3	3	0.254	0.4031	0.595166	1.168	EC00018
Negative	Cyanide transport via diffusion (extracellular to cytosol)	3	3	0.254	0.4031	0.595166	1.168	EC00023
Negative	Thiocyanate exchange	3	3	0.254	0.4031	0.595166	1.168	EC00023
Negative	Thiocyanate transport via diffusion (cytosol to extracellular)	3	3	0.254	0.4031	0.595166	1.168	EC00023
Positive	adenosylhomocysteinase	8	8	0.3026	0.5871	0.519131	1.163	EC00044;EC00045;EC00014;EC00028;EC00029;EC00030;EC00024;EC00052
Positive	methionine adenosyltransferase	8	8	0.3026	0.5871	0.519131	1.163	EC00014;EC00028;EC00029;EC00030;EC00024;EC00027
Positive	fatty acyl-CoA synthase (n-C8:0CoA), lumped reaction	2	2	0.25	0.5769	0.60206	1.156	EC00014;EC00028;EC00029;EC00030;EC0004;EC00016;EC00017;EC00024;EC00027
Negative	carboxylic acid dissociation	1	1	0.459	0.6245	0.338187	1.145	EC0005
Negative	R group artificial flux	1	1	0.459	0.6245	0.338187	1.145	EC0005
Negative	fatty acyl-CoA synthase (n-C8:0CoA), lumped reaction	1	1	0.459	0.6245	0.338187	1.145	EC0005
Negative	fatty acyl-CoA synthase (n-C10:0CoA)	1	1	0.459	0.6245	0.338187	1.145	EC0005
Negative	fatty-acyl-CoA synthase (n-C12:0CoA)	1	1	0.459	0.6245	0.338187	1.145	EC0005
Negative	fatty-acyl-CoA synthase (n-C14:0CoA)	1	1	0.459	0.6245	0.338187	1.145	EC0005
Positive	Tetrahydrobiopterin-4a-carbinolamine dehydratase	9	9	0.2895	0.5871	0.538351	1.144	EC00014;EC00028;EC00029;EC00030;EC0004;EC00016;EC00017;EC00024;EC00027
Negative	5'-nucleotidase (AMP), extracellular	2	2	0.339	0.4913	0.4698	1.12	EC0007
Positive	fatty acyl-CoA desaturase (n-C20:3CoA -> n-C20:4CoA)	1	1	0.4082	0.5871	0.389127	1.099	EC00013;EC00044;EC00045;EC00052
Positive	intracellular transport	1	1	0.4082	0.5871	0.389127	1.099	EC0001;EC0002;EC00026
Positive	Prostaglandin D2 exchange	1	1	0.4082	0.5871	0.389127	1.099	EC0001;EC0002;EC00026
Positive	Prostaglandin-H2 D-isomerase [Precursor]	1	1	0.4082	0.5871	0.389127	1.099	EC0001;EC0002;EC00026
Positive	Thromboxane A2 exchange	1	1	0.4082	0.5871	0.389127	1.099	EC00043
Positive	Thromboxane-A synthase	1	1	0.4082	0.5871	0.389127	1.099	EC00043
Positive	Prostaglandin G/H synthase	1	1	0.4082	0.5871	0.389127	1.099	EC00044;EC00052
Negative	fatty-acid--CoA ligase	2	2	0.4576	0.6245	0.339514	1.068	EC0007
Negative	acetyl-CoA carboxylase	2	2	0.4576	0.6245	0.339514	1.068	EC0007
Positive	Vitamin D3 uptake	3	3	0.3485	0.5871	0.457797	1.068	EC00046;EC00047;EC00031;EC00049;EC00014;EC00028;EC00029;EC00030;EC00024;EC00026;EC00027
Positive	ATP transporter, peroxisomal	3	3	0.3485	0.5871	0.457797	1.068	EC00014;EC00028;EC00029;EC00030;EC00024;EC00027
Positive	O2 transport, endoplasmic reticulum	3	3	0.3485	0.5871	0.457797	1.068	EC00014;EC00028;EC00029;EC00030;EC00024;EC00027
Positive	NADP transporter, peroxisome	3	3	0.3485	0.5871	0.457797	1.068	EC00014;EC00028;EC00029;EC00030;EC00024;EC00027
Positive	NADPH transporter, peroxisome	3	3	0.3485	0.5871	0.457797	1.068	EC00014;EC00028;EC00029;EC00030;EC00024;EC00027
Positive	Vitamin D-25-hydroxylase (D3)	3	3	0.3485	0.5871	0.457797	1.068	EC00014;EC00028;EC00029;EC00030;EC00024;EC00027
Positive	sterol O-acyltransferase (acyl-Coenzyme A: cholesterol acyltransferase) 1	3	3	0.3485	0.5871	0.457797	1.068	EC00014;EC00028;EC00029;EC00030;EC00024;EC00027
Positive	25-Hydroxyvitamin D3 exchange	3	3	0.3485	0.5871	0.457797	1.068	EC00014;EC00028;EC00029;EC00030;EC00024;EC00027
Positive	cholesterol efflux (ATP depedent)	3	3	0.3485	0.5871	0.457797	1.068	EC00014;EC00028;EC00029;EC00030;EC00024;EC00027
Positive	cholesterol ester exchange	3	3	0.3485	0.5871	0.457797	1.068	EC00014;EC00028;EC00029;EC00030;EC00024;EC00027
Positive	Cholesterol exchange	3	3	0.3485	0.5871	0.457797	1.068	EC00014;EC00028;EC00029;EC00030;EC00024;EC00027
Positive	cholesterol intracellular transport	3	3	0.3485	0.5871	0.457797	1.068	EC00014;EC00028;EC00029;EC00030;EC00024;EC00027
Positive	diphosphomevalonate decarboxylase	3	3	0.3485	0.5871	0.457797	1.068	EC00014;EC00028;EC00029;EC00030;EC00024;EC00027
Positive	Hydroxymethylglutaryl CoA reductase (ir)	3	3	0.3485	0.5871	0.457797	1.068	EC00014;EC00028;EC00029;EC00030;EC00024;EC00027
Positive	Hydroxymethylglutaryl-CoA reversible peroxisomal transport	3	3	0.3485	0.5871	0.457797	1.068	EC00046;EC00047;EC00031;EC00049;EC00014;EC00028;EC00029;EC00030;EC00016;EC00017;EC00024;EC00026;EC00027;EC0004
Positive	mevalonate kinase (atp)	3	3	0.3485	0.5871	0.457797	1.068	EC00046;EC00047;EC00031;EC00049;EC00014;EC00028;EC00029;EC00030;EC00016;EC00017;EC00024;EC00026;EC00027
Positive	phosphomevalonate kinase	3	3	0.3485	0.5871	0.457797	1.068	EC00046;EC00047;EC00031;EC00049;EC00014;EC00028;EC00029;EC00030;EC00016;EC00017;EC00024;EC00026;EC00027
Positive	7-alpha,24(S)-Dihydroxycholesterol exchange	3	3	0.3485	0.5871	0.457797	1.068	EC00014;EC00028;EC00029;EC00030;EC00024;EC00027
Positive	7-alpha,25-Dihydroxycholesterol exchange	3	3	0.3485	0.5871	0.457797	1.068	EC00014;EC00028;EC00029;EC00030;EC00024;EC00027
Positive	7-alpha,27-Dihydroxycholesterol exchange	3	3	0.3485	0.5871	0.457797	1.068	EC00046;EC00047;EC00031;EC00049;EC00014;EC00028;EC00029;EC00030;EC0004;EC00016;EC00017;EC00024;EC00027
Positive	cholesterol 25-hydroxylase	3	3	0.3485	0.5871	0.457797	1.068	EC00024;EC00014;EC00028;EC00029;EC00030;EC00027
Positive	cytochrome P450, family 46, subfamily A, polypeptide 1	3	3	0.3485	0.5871	0.457797	1.068	EC00013
Positive	oxysterol 7-alpha-hydroxylase	3	3	0.3485	0.5871	0.457797	1.068	EC00054
Positive	24 trihydroxy cholesterol transport	3	3	0.3485	0.5871	0.457797	1.068	EC00054
Positive	25 trihydroxy cholesterol transport	3	3	0.3485	0.5871	0.457797	1.068	EC00054
Positive	27 trihydroxy cholesterol transport	3	3	0.3485	0.5871	0.457797	1.068	EC00022
Positive	oxysterol 7alpha-hydroxylase	3	3	0.3485	0.5871	0.457797	1.068	EC00034
Positive	L-Phenylalanine exchange	12	12	0.4384	0.5873	0.358129	1.052	EC00022
Negative	ATP diphosphohydrolase	3	3	0.4286	0.6166	0.367948	1.049	EC0007
Positive	Succinate exchange	2	2	0.4286	0.5871	0.367948	1.047	EC00044;EC00046;EC00047;EC00045;EC00015;EC00020
Positive	fatty acyl-CoA synthase (n-C10:0CoA)	3	3	0.4394	0.5873	0.35714	1.019	EC00022
Positive	fatty-acyl-CoA synthase (n-C12:0CoA)	3	3	0.4394	0.5873	0.35714	1.019	EC00022
Positive	fatty-acyl-CoA synthase (n-C14:0CoA)	3	3	0.4394	0.5873	0.35714	1.019	EC00022;EC00034;EC0005;EC0006
Positive	5 alpha dihydrotesterone transport	1	1	0.5306	0.6641	0.275233	1.017	EC00022;EC00034;EC0005;EC0006
Positive	5alpha-Dihydrotestosterone glucuronide exchange	1	1	0.5306	0.6641	0.275233	1.017	EC00022;EC00034;EC0005;EC0006
Positive	5alpha-Dihydrotestosterone sulfate exchange	1	1	0.5306	0.6641	0.275233	1.017	EC00022;EC00034;EC0005;EC0006
Positive	5alpha-Dihydrotestosterone sulfotransferase	1	1	0.5306	0.6641	0.275233	1.017	EC00022;EC00034;EC0005;EC0006;EC00020;EC00038
Positive	sulfonated testosterone transport	1	1	0.5306	0.6641	0.275233	1.017	EC00044;EC00022;EC00045;EC00034;EC00015;EC00020
Positive	glucuronidated compound transport	1	1	0.5306	0.6641	0.275233	1.017	EC00048
Positive	UDP-glucuronosyltransferase 1-10 precursor, microsomal	1	1	0.5306	0.6641	0.275233	1.017	EC00019;EC00050;EC0001;EC0002
Positive	3-Hydroxy-L-kynurenine hydrolase	6	6	0.4306	0.5871	0.365926	1.016	EC00045;EC00015
Positive	3-hydroxyanthranilate 3,4-dioxygenase	6	6	0.4306	0.5871	0.365926	1.016	EC00045;EC00015;EC00044
Positive	5-hydroxy-L-tryptophan secretion via secretory vesicle (ATP driven)	6	6	0.4306	0.5871	0.365926	1.016	EC00046;EC00047;EC00031;EC00049
Positive	kynurenine 3-monooxygenase	6	6	0.4306	0.5871	0.365926	1.016	EC00046;EC00047;EC00031;EC00049
Positive	L-Tryptophan:oxygen 2,3-oxidoreductase (decyclizing)	6	6	0.4306	0.5871	0.365926	1.016	EC00046;EC00047;EC00031;EC00049
Positive	N-Formyl-L-kynurenine amidohydrolase	6	6	0.4306	0.5871	0.365926	1.016	EC00046;EC00047;EC00031;EC00049;EC00025;EC00026
Positive	nicotinate-nucleotide diphosphorylase (carboxylating)	6	6	0.4306	0.5871	0.365926	1.016	EC00022
Positive	Quinolinate Synthase (Eukaryotic)	6	6	0.4306	0.5871	0.365926	1.016	EC00022
Positive	2-aminomuconate reductase	6	6	0.4306	0.5871	0.365926	1.016	EC00022
Positive	aminomuconate-semialdehyde dehydrogenase	6	6	0.4306	0.5871	0.365926	1.016	EC00022
Positive	picolinic acid decarboxylase	6	6	0.4306	0.5871	0.365926	1.016	EC00022
Positive	R group artificial flux	4	4	0.5312	0.6641	0.274742	0.9901	EC00048
Positive	Linoleic acid (n-C18:2) transport in via diffusion	1	1	0.5714	0.6888	0.24306	0.9891	EC00048
Positive	fatty acyl-CoA desaturase (n-C18:2CoA -> n-C18:3CoA)	1	1	0.5714	0.6888	0.24306	0.9891	EC00043
Positive	transport into the mitochondria (carnitine)	1	1	0.5714	0.6888	0.24306	0.9891	EC00043
Positive	carnitine O-palmitoyltransferase	1	1	0.5714	0.6888	0.24306	0.9891	EC00013;EC00014;EC00028;EC00029;EC00030;EC00024;EC00027
Positive	Beta oxidation of fatty acid	1	1	0.5714	0.6888	0.24306	0.9891	EC00055;EC00039
Positive	carnitine transferase	1	1	0.5714	0.6888	0.24306	0.9891	EC00049
Negative	Proline dehydrogenase	6	6	0.4808	0.6453	0.318036	0.9808	EC0005
Negative	dihydroceramide desaturase	6	6	0.4808	0.6453	0.318036	0.9808	EC0005
Positive	ATP diphosphohydrolase	6	6	0.5278	0.6641	0.277531	0.9668	EC00022;EC00034;EC0005;EC0006
Negative	glutamine synthetase	2	2	0.5424	0.7184	0.26568	0.9524	EC0005
Positive	methionine synthase	6	6	0.5833	0.6888	0.234108	0.9348	EC00049
Positive	5,10-methylenetetrahydrofolatereductase (NADPH)	6	6	0.5833	0.6888	0.234108	0.9348	EC00049
Positive	1-acylglycerol-3-phosphate O-acyltransferase 1	1	1	0.6122	0.6888	0.213107	0.9342	EC00049;EC00028;EC00029;EC00030
Positive	glycerol-3-phosphate acyltransferase	1	1	0.6122	0.6888	0.213107	0.9342	EC00044;EC00045;EC00034;EC0005;EC0006;EC00015;EC00020
Positive	R total 2 position exchange	1	1	0.6122	0.6888	0.213107	0.9342	EC00044;EC00045;EC00034;EC0005;EC0006;EC00015;EC00020
Positive	FAD transporter, peroxisomal	12	12	0.5616	0.6888	0.250573	0.9111	EC00048
Positive	nucleoside-triphosphatase (GTP)	1	1	0.6122	0.6888	0.213107	0.9067	EC00044;EC00045;EC00034;EC0005;EC0006;EC00015;EC00020
Positive	5'-nucleotidase (GMP), extracellular	1	1	0.6122	0.6888	0.213107	0.9067	EC00045
Positive	nucleoside-diphosphatase (GDP), extracellular	1	1	0.6122	0.6888	0.213107	0.9067	EC00045
Positive	ADPribose diphosphatase	1	1	0.6122	0.6888	0.213107	0.9067	EC00045
Positive	ADPribose transport	1	1	0.6122	0.6888	0.213107	0.9067	EC00045;EC00014;EC00028;EC00029;EC00030;EC00024;EC00027
Positive	nucleoside-diphosphatase (UDP), extracellular	1	1	0.6122	0.6888	0.213107	0.9067	EC00054
Positive	nucleoside-diphosphatase (UTP), extracellular	1	1	0.6122	0.6888	0.213107	0.9067	EC00054
Positive	5'-nucleotidase (UMP), extracellular	1	1	0.6122	0.6888	0.213107	0.9067	EC00054
Negative	carnitine O-acetyltransferase, reverse direction, peroxisomal	1	1	0.8033	0.8591	0.0951222	0.9036	EC00025;EC0003;EC00024;EC00019;EC00026
Negative	carnitine-acetylcarnitine carrier, peroxisomal	1	1	0.8033	0.8591	0.0951222	0.9036	EC00025;EC0003;EC00024;EC00019;EC00026;EC00021;EC00022
Negative	fatty acid transport via diffusion	1	1	0.8033	0.8591	0.0951222	0.9036	EC00025;EC0003;EC00024;EC00026
Positive	histidine decarboxylase	2	2	0.7321	0.8169	0.13543	0.8829	EC00040
Positive	glycine passive transport to mitochondria	2	2	0.7321	0.8169	0.13543	0.8828	EC00026
Negative	O2 transport, peroxisomal	1	1	0.8361	0.882	0.0777418	0.8434	EC0008
Positive	5'-nucleotidase (AMP), extracellular	4	4	0.8125	0.874	0.0901766	0.8251	EC0003;EC00056;EC00028;EC00029;EC00030;EC00042
Negative	3',5'-bisphosphate nucleotidase	1	1	0.8852	0.8897	0.0529586	0.7831	EC00023;EC00021;EC00022
Negative	adenylyl-sulfate kinase	1	1	0.8852	0.8897	0.0529586	0.7831	EC00025;EC0007;EC0003;EC00024;EC0004;EC00019;EC00026;EC0005;EC00023;EC00021;EC00022
Negative	sulfate adenylyltransferase	1	1	0.8852	0.8897	0.0529586	0.7831	EC0005
Positive	enolase	3	3	0.8636	0.8866	0.0636874	0.7821	EC00046;EC00047;EC00031;EC00049;EC00014;EC00028;EC00029;EC00030;EC00027
Positive	pyruvate kinase	3	3	0.8636	0.8866	0.0636874	0.7821	EC00028;EC00029;EC00030
Positive	CO2 exchange	3	3	0.8636	0.8866	0.0636874	0.7661	EC00028;EC00029;EC00030
Positive	Phosphatidylserine decarboxylase	3	3	0.8636	0.8866	0.0636874	0.7661	EC00028;EC00029;EC00030
Positive	phosphatidylserine flippase	3	3	0.8636	0.8866	0.0636874	0.7661	EC00028;EC00029;EC00030
Positive	triose-phosphate isomerase	3	3	0.8636	0.8866	0.0636874	0.7661	EC00014;EC00028;EC00029;EC00030;EC00027
Negative	pyruvate carboxylase	2	2	0.8644	0.882	0.0632852	0.7604	EC00023;EC00021;EC00022
Negative	Glutamate transport via Na, H symport and K antiport	2	2	0.8644	0.882	0.0632852	0.7604	EC00023;EC00021;EC00022
Negative	citrate synthase	2	2	0.8644	0.882	0.0632852	0.7604	EC00023;EC00021;EC00022
Negative	enolase	2	2	0.8644	0.882	0.0632852	0.7604	EC00023;EC00021;EC00022
Negative	pyruvate kinase	2	2	0.8644	0.882	0.0632852	0.7604	EC00023;EC00021;EC00022
Negative	glyceraldehyde-3-phosphate dehydrogenase	2	2	0.8644	0.882	0.0632852	0.7604	EC00023;EC00021;EC00022
Positive	methylmalonyl-CoA mutase	1	1	0.9184	0.9357	0.0369681	0.7418	EC00021;EC00036;EC00028;EC00029;EC00030
Positive	Propionyl-CoA carboxylase, mitochondrial	1	1	0.9184	0.9357	0.0369681	0.7418	EC00032
Positive	xenobiotic transport	4	4	0.9375	0.9375	0.0280287	0.7248	EC00054
Negative	IMP dehydrogenase	2	2	0.8983	0.8983	0.0465786	0.7123	EC0005
Positive	pyruvate carboxylase	2	2	0.9362	0.9375	0.0286314	-0.667	EC00012;EC00046;EC00047;EC0003;EC00022;EC00031;EC00045;EC00056;EC00055;EC00018;EC0001;EC0002;EC00034;EC00015;EC00020;EC00044;EC00026;EC00037
Positive	citrate synthase	2	2	0.9362	0.9375	0.0286314	-0.667	EC00054
Positive	glyceraldehyde-3-phosphate dehydrogenase	7	7	0.8519	0.8866	0.0696114	-0.6706	EC0003;EC00056;EC00028;EC00029;EC00030;EC00042
Positive	R group coenzyme a ligase	2	2	0.9362	0.9375	0.0286314	-0.6809	EC00026
Positive	ATP synthase (four protons for one ATP)	6	6	0.9333	0.9375	0.0299787	-0.7067	EC00032
Positive	3',5'-bisphosphate nucleotidase	3	3	0.8611	0.8866	0.0649464	-0.7271	EC0003;EC00056;EC00028;EC00029;EC00030;EC00042
Positive	adenylyl-sulfate kinase	3	3	0.8611	0.8866	0.0649464	-0.7271	EC0003;EC00056;EC00028;EC00029;EC00030;EC00042
Positive	sulfate adenylyltransferase	3	3	0.8611	0.8866	0.0649464	-0.7271	EC00033;EC00028;EC00029;EC00030;EC00051
Positive	cystathionine beta-synthase	1	1	0.8491	0.8866	0.0710412	-0.7386	EC0003;EC00056;EC00028;EC00029;EC00030;EC00042
Positive	cystathionine g-lyase	1	1	0.8491	0.8866	0.0710412	-0.7386	EC0003;EC00056;EC00028;EC00029;EC00030;EC00042
Positive	glycine hydroxymethyltransferase, reversible	7	7	0.7778	0.84	0.109132	-0.7388	EC0003;EC00056;EC00028;EC00029;EC00030;EC00042
Positive	phosphoglycerate dehydrogenase	7	7	0.7778	0.84	0.109132	-0.7388	EC0003;EC00056;EC00028;EC00029;EC00030;EC00042
Positive	phosphoserine phosphatase (L-serine)	7	7	0.7778	0.84	0.109132	-0.7388	EC0003;EC00056;EC00028;EC00029;EC00030;EC00042
Positive	phosphoserine transaminase	7	7	0.7778	0.84	0.109132	-0.7388	EC0003;EC00056;EC00028;EC00029;EC00030;EC00042
Negative	Tetrahydrobiopterin-4a-carbinolamine dehydratase	3	3	0.85	0.882	0.0705811	-0.75	EC0008
Negative	Iodide:hydrogen-peroxide oxidoreductase 3	2	2	0.7674	0.8591	0.114978	-0.7885	EC00025;EC0003;EC00024
Negative	Triiodothyronine exchange	2	2	0.7674	0.8591	0.114978	-0.7885	EC00025;EC00011;EC0003;EC00024;EC00026;EC00015
Positive	Iodide:hydrogen-peroxide oxidoreductase	1	1	0.7736	0.84	0.111484	-0.7933	EC00040
Positive	Iodide:hydrogen-peroxide oxidoreductase 2	1	1	0.7736	0.84	0.111484	-0.7933	EC00028;EC00029;EC00030;EC00025;EC00043
Positive	L-Tyrosine carboxy-lyase	1	1	0.7736	0.84	0.111484	-0.7933	EC00028;EC00029;EC00030;EC00025;EC00043
Positive	Tyrosine:dopa oxidase	1	1	0.7736	0.84	0.111484	-0.7933	EC0003;EC00056;EC00028;EC00029;EC00030;EC00042
Negative	L-Phenylalanine,tetrahydrobiopterin:oxygen oxidoreductase (4-hydroxylating)	4	4	0.75	0.8591	0.124939	-0.8318	EC00025;EC0003;EC00024
Negative	xenobiotic transport	1	1	0.8542	0.882	0.0684404	-0.8545	EC00023;EC00021;EC00022
Negative	nucleoside-triphosphatase (GTP)	2	2	0.6744	0.8225	0.171082	-0.8617	EC0005
Negative	5'-nucleotidase (GMP), extracellular	2	2	0.6744	0.8225	0.171082	-0.8617	EC00023;EC00021;EC00022
Negative	nucleoside-diphosphatase (GDP), extracellular	2	2	0.6744	0.8225	0.171082	-0.8617	EC00025;EC0003;EC00024
Positive	5-Hydroxy-L-tryptophan decarboxy-lyase	3	3	0.6111	0.6888	0.213888	-0.864	EC00049
Positive	5-Hydroxy-L-tryptophan exchange	3	3	0.6111	0.6888	0.213888	-0.864	EC00049
Positive	L-Tryptophan,tetrahydrobiopterin:oxygen oxidoreductase (5-hydroxylating)	3	3	0.6111	0.6888	0.213888	-0.864	EC00049
Positive	Serotonin exchange	3	3	0.6111	0.6888	0.213888	-0.864	EC00049;EC00028;EC00029;EC00030
Negative	R group coenzyme a ligase	1	1	0.7917	0.8591	0.101439	-0.9203	EC00025;EC00011;EC0003;EC00024;EC00026;EC00015
Negative	GMP synthase	1	1	0.7917	0.8591	0.101439	-0.9203	EC00025;EC0003;EC00024;EC00019;EC00014;EC00026
Negative	glutamine phosphoribosyldiphosphate amidotransferase	1	1	0.7917	0.8591	0.101439	-0.9203	EC00025;EC0003;EC00024;EC00019;EC00014;EC00026
Negative	phosphoribosylaminoimidazole carboxylase	1	1	0.7917	0.8591	0.101439	-0.9203	EC00025;EC0003;EC00024;EC00019;EC00014;EC00026
Negative	phosphoribosylaminoimidazole synthase	1	1	0.7917	0.8591	0.101439	-0.9203	EC00025;EC0003;EC00024;EC00019;EC00014;EC00026
Negative	phosphoribosylaminoimidazolecarboxamide formyltransferase	1	1	0.7917	0.8591	0.101439	-0.9203	EC00025;EC0003;EC00024;EC00019;EC00014;EC00026
Negative	phosphoribosylaminoimidazolesuccinocarboxamide synthase	1	1	0.7917	0.8591	0.101439	-0.9203	EC00025;EC0003;EC00024;EC00019;EC00014;EC00026
Negative	phosphoribosylformylglycinamidine synthase	1	1	0.7917	0.8591	0.101439	-0.9203	EC00025;EC0003;EC00024;EC00019;EC00014;EC00026
Negative	phosphoribosylglycinamide formyltransferase	1	1	0.7917	0.8591	0.101439	-0.9203	EC00025;EC0003;EC00024;EC00019;EC00014;EC00026
Negative	phosphoribosylglycinamide synthase	1	1	0.7917	0.8591	0.101439	-0.9203	EC00025;EC0003;EC00024;EC00019;EC00014;EC00026
Negative	adenylosuccinate lyase	1	1	0.7917	0.8591	0.101439	-0.9203	EC00025;EC0003;EC00024;EC00019;EC00014;EC00026
Negative	phosphoribosylpyrophosphate synthetase	1	1	0.7917	0.8591	0.101439	-0.9203	EC00025;EC0003;EC00024;EC00019;EC00014;EC00026
Negative	ADPribose diphosphatase	1	1	0.7917	0.8591	0.101439	-0.9203	EC00025;EC0009;EC0003;EC00024;EC00026;EC00017
Negative	ADPribose transport	1	1	0.7917	0.8591	0.101439	-0.9203	EC00025;EC0007;EC0003;EC00024;EC00019;EC00026;EC00021;EC00022
Negative	nucleoside-diphosphatase (UDP), extracellular	1	1	0.7917	0.8591	0.101439	-0.9203	EC00025;EC0003;EC00024;EC00026
Negative	nucleoside-diphosphatase (UTP), extracellular	1	1	0.7917	0.8591	0.101439	-0.9203	EC00025;EC0003;EC00024;EC00019;EC00026
Negative	5'-nucleotidase (UMP), extracellular	1	1	0.7917	0.8591	0.101439	-0.9203	EC00025;EC0003;EC00024;EC00019;EC00026
Positive	L-Fucose exchange	2	2	0.4894	0.6399	0.310336	-0.9829	EC00022;EC00034;EC0005;EC0006
Positive	alpha-fucosidase, extracellular	2	2	0.4894	0.6399	0.310336	-0.9829	EC00022;EC00034;EC0005;EC0006
Positive	dihydrofolate reductase	1	1	0.4906	0.6399	0.309272	-1.012	EC00022;EC00034;EC0005;EC0006
Positive	folate reductase	1	1	0.4906	0.6399	0.309272	-1.012	EC00022;EC00034;EC0005;EC0006
Positive	folate transport via anion exchange	1	1	0.4906	0.6399	0.309272	-1.012	EC00022;EC00034;EC0005;EC0006
Negative	FAD transporter, peroxisomal	5	5	0.5106	0.6809	0.291919	-1.017	EC0005
Positive	Iodide:hydrogen-peroxide oxidoreductase 3	2	2	0.4043	0.5871	0.393296	-1.018	EC00013
Positive	Triiodothyronine exchange	2	2	0.4043	0.5871	0.393296	-1.018	EC00013
Positive	Glutamate transport via Na, H symport and K antiport	6	6	0.3667	0.5871	0.435689	-1.042	EC00022;EC00037
Positive	glutamine synthetase	6	6	0.3667	0.5871	0.435689	-1.042	EC00037;EC00022
Negative	adenosylhomocysteinase	1	1	0.6458	0.8023	0.189902	-1.052	EC0006
Negative	methionine adenosyltransferase	1	1	0.6458	0.8023	0.189902	-1.052	EC00025;EC0003;EC00024;EC00026
Negative	Adrenaline secretion via secretory vesicle (ATP driven)	1	1	0.6458	0.8023	0.189902	-1.052	EC00025;EC0003;EC00024;EC00026
Negative	dopamine beta-monooxygenase	1	1	0.6458	0.8023	0.189902	-1.052	EC00024;EC00019;EC00026;EC0006;EC00021;EC00022
Negative	metanephrine secretion via secretory vesicle (ATP driven)	1	1	0.6458	0.8023	0.189902	-1.052	EC0005
Negative	3-Hydroxy-L-tyrosine carboxy-lyase	1	1	0.6458	0.8023	0.189902	-1.052	EC0005
Positive	H2O transport, lysosomal	1	1	0.4151	0.5871	0.381847	-1.067	EC00044;EC00018;EC00038
Positive	endo-beta-N-acetylglucosaminidase, lysosomal	1	1	0.4151	0.5871	0.381847	-1.067	EC00044;EC00018;EC00038
Positive	glycosylasparaginase, lysosomal	1	1	0.4151	0.5871	0.381847	-1.067	EC00044;EC00045;EC00015
Positive	beta-N-acetylhexosaminidase, lysosomal	1	1	0.4151	0.5871	0.381847	-1.067	EC00044;EC00045;EC00052
Positive	N-acetylglucosamine-6-phosphate deacetylase	1	1	0.4151	0.5871	0.381847	-1.067	EC00044;EC00045;EC00052
Positive	glucosamine-6-phosphate deaminase	1	1	0.4151	0.5871	0.381847	-1.067	EC00044;EC00045;EC00052
Positive	alpha-mannosidase, lysosomal	1	1	0.4151	0.5871	0.381847	-1.067	EC00044;EC00045;EC00015
Positive	beta-mannosidase, lysosomal	1	1	0.4151	0.5871	0.381847	-1.067	EC00044;EC00045;EC00015
Positive	DM Asn-X-Ser/Thr(ly)	1	1	0.4151	0.5871	0.381847	-1.067	EC00044;EC00045;EC00018;EC00034;EC00015;EC00020;EC00038
Positive	mannose efflux from lysosome	1	1	0.4151	0.5871	0.381847	-1.067	EC00044;EC00046;EC00047;EC00031;EC00045;EC00055;EC00021;EC00020
Positive	N-acetyl-glucosamine lysosomal efflux	1	1	0.4151	0.5871	0.381847	-1.067	EC00044;EC00046;EC00047;EC00031;EC00045;EC00055;EC00021;EC00020
Positive	N-acetylglucosamine kinase	1	1	0.4151	0.5871	0.381847	-1.067	EC00044;EC00046;EC00047;EC00045;EC00015;EC00020
Negative	5-Hydroxy-L-tryptophan decarboxy-lyase	1	1	0.5625	0.7258	0.249877	-1.117	EC00012;EC0005
Negative	5-Hydroxy-L-tryptophan exchange	1	1	0.5625	0.7258	0.249877	-1.117	EC00016
Negative	L-Tryptophan,tetrahydrobiopterin:oxygen oxidoreductase (5-hydroxylating)	1	1	0.5625	0.7258	0.249877	-1.117	EC00015
Negative	Serotonin exchange	1	1	0.5625	0.7258	0.249877	-1.117	EC00015
Positive	pyridoxamine 5'-phosphate oxidase	1	1	0.3962	0.5871	0.402086	-1.122	EC00046;EC00047;EC0003;EC00031;EC00056;EC00049;EC00025;EC00026;EC00043
Positive	pyridoxamine kinase	1	1	0.3962	0.5871	0.402086	-1.122	EC00046;EC00047;EC00031;EC00049;EC00025;EC00026
Positive	pyridoxamine transport via diffusion	1	1	0.3962	0.5871	0.402086	-1.122	EC00046;EC00047;EC00031;EC00041;EC00049;EC00025;EC00026;EC00043
Positive	pyridoxine 5'-phosphate oxidase	1	1	0.3962	0.5871	0.402086	-1.122	EC00025;EC00043
Positive	pyridoxine kinase	1	1	0.3962	0.5871	0.402086	-1.122	EC00025;EC00043
Positive	pyridoxine transport via diffusion	1	1	0.3962	0.5871	0.402086	-1.122	EC00018;EC00038
Negative	3,4-Dihydroxy-L-phenylalanine transport	2	2	0.3023	0.4547	0.519562	-1.159	EC00015
Negative	sterol 12-alpha-hydroxylase	7	7	0.2041	0.3644	0.690157	-1.172	EC00025;EC0007;EC0003;EC00024;EC00019;EC00026;EC0006;EC00021;EC00022
Negative	sterol 12-alpha-hydroxylase (nadh)	7	7	0.2041	0.3644	0.690157	-1.172	EC0006;EC00025;EC0003;EC00024;EC00019;EC00026;EC00021;EC00022
Positive	ADPribose 2'-phosphate exchange	1	1	0.3208	0.5871	0.493766	-1.176	EC00014;EC00024;EC00027
Positive	1-Methylnicotinamide exchange	1	1	0.3208	0.5871	0.493766	-1.176	EC00014;EC00024;EC00027
Positive	N1-Methylnicotinamide transport	1	1	0.3208	0.5871	0.493766	-1.176	EC00046;EC00047;EC00031;EC00049;EC00014;EC00028;EC00029;EC00030;EC00024;EC00026;EC00027
Positive	Nicotinamide N-methyltransferase	1	1	0.3208	0.5871	0.493766	-1.176	EC00046;EC00047;EC00031;EC00049;EC00014;EC00028;EC00029;EC00030;EC00024;EC00026;EC00027
Positive	Trehalose exchange	18	18	0.2727	0.5871	0.564315	-1.189	EC00014;EC00028;EC00029;EC00030;EC0004;EC00016;EC00017;EC00024;EC00027;EC00044;EC00046;EC00047;EC0003;EC00031;EC00056;EC00055;EC0001;EC0002;EC00026;EC00037
Positive	methenyltetrahydrifikate cyclohydrolase, mitochondrial	1	1	0.3019	0.5871	0.520137	-1.204	EC00014;EC00028;EC00029;EC00030;EC0004;EC00016;EC00017;EC00024;EC00027
Positive	3-Dehydrosphinganine reductase	1	1	0.3019	0.5871	0.520137	-1.204	EC00014;EC00028;EC00029;EC00030;EC0004;EC00016;EC00017;EC00024;EC00027
Positive	dihydrosphingosine N-acyltransferase	1	1	0.3019	0.5871	0.520137	-1.204	EC00014;EC00028;EC00029;EC00030;EC0004;EC00016;EC00017;EC00024;EC00027
Positive	serine C-palmitoyltransferase	1	1	0.3019	0.5871	0.520137	-1.204	EC00014;EC00028;EC00029;EC00030;EC0004;EC00016;EC00017;EC00024;EC00027
Positive	adenylosuccinate synthase	2	2	0.2766	0.5871	0.558148	-1.229	EC00014;EC00028;EC00029;EC00030;EC0004;EC00016;EC00017;EC00024;EC00027
Positive	methenyltetrahydrofolate cyclohydrolase	1	1	0.2264	0.5316	0.645124	-1.258	EC00014;EC00028;EC00029;EC00030;EC0004;EC00016;EC00017;EC00024;EC00027
Negative	dihydrofolate reductase	1	1	0.25	0.4031	0.60206	-1.315	EC00010;EC0005
Negative	folate reductase	1	1	0.25	0.4031	0.60206	-1.315	EC00010;EC0005
Negative	folate transport via anion exchange	1	1	0.25	0.4031	0.60206	-1.315	EC00010;EC0005
Positive	cytochrome c oxidase, mitochondrial Complex IV	1	1	0.1132	0.3026	0.946154	-1.34	EC00046;EC00047;EC00031;EC00049;EC00014;EC00028;EC00029;EC00030;EC0004;EC00016;EC00017;EC00024;EC00026;EC00027
Positive	sulfite oxidase	1	1	0.1132	0.3026	0.946154	-1.34	EC00046;EC00047;EC00031;EC00049;EC00014;EC00028;EC00029;EC00030;EC0004;EC00016;EC00017;EC00024;EC00026;EC00027
Positive	GMP reductase	3	3	0.1667	0.4054	0.778064	-1.351	EC00014;EC00028;EC00029;EC00030;EC0004;EC00016;EC00017;EC00024;EC00027
Positive	guanine phosphoribosyltransferase	3	3	0.1667	0.4054	0.778064	-1.351	EC00014;EC00028;EC00029;EC00030;EC0004;EC00016;EC00017;EC00024;EC00027
Negative	Trehalose exchange	11	11	0.1579	0.2871	0.801618	-1.371	EC00025;EC0003;EC00024;EC00019;EC00026;EC0006;EC00021;EC00022
Negative	lipid, flip-flop intracellular transport	11	11	0.1404	0.2575	0.852633	-1.386	EC00025;EC0003;EC00024;EC00019;EC00026;EC0006;EC00021;EC00022
Negative	peroxisomal thiolase 2	9	9	0.1034	0.1916	0.985479	-1.43	EC00025;EC0003;EC00024;EC00019;EC00026;EC0006;EC00023;EC00021;EC00022
Negative	bile acid intracellular transport	9	9	0.1034	0.1916	0.985479	-1.43	EC00025;EC0003;EC00024;EC00019;EC00026;EC0006;EC00023;EC00021;EC00022
Negative	carnitine O-aceyltransferase, mitochondrial	9	9	0.1034	0.1916	0.985479	-1.43	EC00026
Negative	carnitine O-aceyltransferase, peroxisomal	9	9	0.1034	0.1916	0.985479	-1.43	EC00025;EC0007;EC0003;EC00024;EC00019;EC00026;EC0006;EC00021;EC00022
Negative	carnitine-propcarnitine carrier, peroxisomal	9	9	0.1034	0.1916	0.985479	-1.43	EC00025;EC0007;EC0003;EC00024;EC00019;EC00026;EC0006;EC00021;EC00022
Negative	cytochrome P450, family 7, subfamily A, polypeptide 1	9	9	0.1034	0.1916	0.985479	-1.43	EC00025;EC0007;EC0003;EC00024;EC00019;EC00026;EC0006;EC00021;EC00022
Negative	taurine transport (sodium symport) (cytosol to peroxisome)	9	9	0.1034	0.1916	0.985479	-1.43	EC00025;EC0003;EC00024;EC00019;EC00026;EC0006;EC00021;EC00022
Negative	taurochenodeoxycholate exchange	9	9	0.1034	0.1916	0.985479	-1.43	EC00025;EC0003;EC00024;EC00019;EC00026;EC0006;EC00021;EC00022
Negative	transport into the mitochondria from cytosol (carnitine)	9	9	0.1034	0.1916	0.985479	-1.43	EC00025;EC0003;EC00024;EC00019;EC00026;EC0006;EC00021;EC00022
Negative	Cytochrome P450 27	9	9	0.1034	0.1916	0.985479	-1.43	EC00025;EC0003;EC00024;EC00019;EC00026;EC0006;EC00021;EC00022
Negative	aldo-keto reductase family 1, member C4 (chlordecone reductase; 3-alpha hydroxysteroid dehydrogenase, type I; dihydrodiol dehydrogenase 4)	9	9	0.1034	0.1916	0.985479	-1.43	EC00025;EC0003;EC00024;EC00019;EC00026;EC0006;EC00021;EC00022
Negative	aldo-keto reductase family 1, member D1 (delta 4-3-ketosteroid-5-beta-reductase)	9	9	0.1034	0.1916	0.985479	-1.43	EC00025;EC0003;EC00024;EC00019;EC00026;EC0006;EC00021;EC00022
Negative	Very-long-chain-fatty-acid-CoA ligase	9	9	0.1034	0.1916	0.985479	-1.43	EC00025;EC0003;EC00024;EC00019;EC00026;EC0006;EC00021;EC00022
Negative	5-beta-cytochrome P450, family 27, subfamily A, polypeptide 1	9	9	0.1034	0.1916	0.985479	-1.43	EC00025;EC0003;EC00024;EC00019;EC00026;EC0006;EC00021;EC00022
Negative	bile acid Coenzyme A: amino acid N-acyltransferase	9	9	0.1034	0.1916	0.985479	-1.43	EC00025;EC0003;EC00024;EC00019;EC00026;EC0006;EC00021;EC00022
Negative	protoporphyrinogen oxidase, mitochondrial	9	9	0.1034	0.1916	0.985479	-1.479	EC00025;EC0003;EC00024;EC00019;EC00026;EC0006;EC00023;EC00021;EC00022
Negative	C-14 sterol reductase	9	9	0.1034	0.1916	0.985479	-1.479	EC00025;EC0003;EC00024;EC00019;EC00026;EC0006;EC00023;EC00021;EC00022
Negative	C-3 sterol keto reductase (zymosterol)	9	9	0.1034	0.1916	0.985479	-1.479	EC00025;EC0003;EC00024;EC00019;EC00026;EC0006;EC00023;EC00021;EC00022
Negative	C-4 sterol methyl oxidase (4,4-dimethylzymosterol)	9	9	0.1034	0.1916	0.985479	-1.479	EC00025;EC0003;EC00024;EC00019;EC00026;EC0006;EC00023;EC00021;EC00022;EC0007;EC0005
Negative	cholesterol precursor intracellular transport	9	9	0.1034	0.1916	0.985479	-1.479	EC00025;EC0003;EC00024;EC00019;EC00026;EC0006;EC00021;EC00022
Negative	cytochrome P450 lanosterol 14-alpha-demethylase	9	9	0.1034	0.1916	0.985479	-1.479	EC00025;EC0003;EC00024;EC00019;EC00026;EC0006;EC00021;EC00022;EC00023
Negative	FAD transporter, endoplasmic reticulum	9	9	0.1034	0.1916	0.985479	-1.479	EC0003;EC00024;EC00019;EC00026;EC0006;EC00021;EC00022
Negative	FADH2 transporter, endoplasmic reticulum	9	9	0.1034	0.1916	0.985479	-1.479	EC0003;EC00024;EC00019;EC00026;EC0006;EC00021;EC00022
Negative	lanosterol synthase	9	9	0.1034	0.1916	0.985479	-1.479	EC00019;EC00026;EC0006;EC00023;EC00021;EC00022
Negative	Previtamin D3 formation	9	9	0.1034	0.1916	0.985479	-1.479	EC0003;EC00019;EC00026;EC0006;EC00023;EC00021;EC00022
Negative	Squalene epoxidase, endoplasmic reticular (NADP)	9	9	0.1034	0.1916	0.985479	-1.479	EC0006;EC00018
Negative	Squalene synthase	9	9	0.1034	0.1916	0.985479	-1.479	EC00024;EC00019;EC00026;EC0006;EC00021;EC00022
Negative	Vitamin D3 exchange	9	9	0.1034	0.1916	0.985479	-1.479	EC0006
Negative	Vitamin D3 formation	9	9	0.1034	0.1916	0.985479	-1.479	EC0006
Negative	3-beta-hydroxysteroid-delta(8),delta(7)-isomerase	9	9	0.1034	0.1916	0.985479	-1.479	EC00025;EC0003;EC00024;EC00019;EC00026;EC0006;EC00021;EC00022
Negative	C-3 sterol dehydrogenase (4-methylzymosterol)	9	9	0.1034	0.1916	0.985479	-1.479	EC00025;EC0003;EC00024;EC00019;EC00026;EC0006;EC00021;EC00022
Negative	C-4 methyl sterol oxidase	9	9	0.1034	0.1916	0.985479	-1.479	EC00025;EC0003;EC00024;EC00019;EC00026;EC0006;EC00021;EC00022
Negative	7-dehydrocholesterol reductase	9	9	0.1034	0.1916	0.985479	-1.479	EC00025;EC0003;EC00024;EC00019;EC00026;EC0006;EC00021;EC00022
Negative	24-dehydrocholesterol reductase [Precursor]	9	9	0.1034	0.1916	0.985479	-1.479	EC00025;EC0007;EC0003;EC00024;EC00019;EC00026;EC0006;EC00021;EC00022
Negative	Lathosterol oxidase	9	9	0.1034	0.1916	0.985479	-1.479	EC00025;EC0007;EC0003;EC00024;EC00019;EC00026;EC0006;EC00021;EC00022
Negative	Beta oxidation of long chain fatty acid	9	9	0.1034	0.1916	0.985479	-1.479	EC00025;EC0007;EC0003;EC00024;EC00019;EC00026;EC0006;EC00021;EC00022
Negative	alpha-methylacyl-CoA racemase	8	8	0.09615	0.1916	1.01705	-1.488	EC00025;EC0003;EC00024;EC00019;EC00026;EC0006;EC00021;EC00022
Negative	alpha-methylacyl-CoA racemase (reductase)	8	8	0.09615	0.1916	1.01705	-1.488	EC00025;EC0003;EC00024;EC00019;EC00026;EC0006;EC00021;EC00022
Negative	Chenodeoxyglycocholate exchange	8	8	0.09615	0.1916	1.01705	-1.488	EC00025;EC0003;EC00024;EC00019;EC00026;EC0006;EC00021;EC00022
Negative	FADH2 transporter, peroxisomal	8	8	0.09615	0.1916	1.01705	-1.488	EC00025;EC0003;EC00024;EC00019;EC00026;EC0006;EC00021;EC00022
Negative	glycocholate exchange	8	8	0.09615	0.1916	1.01705	-1.488	EC00025;EC0003;EC00024;EC00019;EC00026;EC0006;EC00021;EC00022
Negative	Taurocholic acid exchange	8	8	0.09615	0.1916	1.01705	-1.488	EC00025;EC0003;EC00024;EC00019;EC00026;EC0006;EC00021;EC00022;EC00023
Negative	acyl-Coenzyme A oxidase 2, branched chain	8	8	0.09615	0.1916	1.01705	-1.488	EC00025;EC0003;EC00024;EC00019;EC00026;EC0006;EC00021;EC00022;EC00023
Negative	hydroxysteroid (17-beta) dehydrogenase 4	8	8	0.09615	0.1916	1.01705	-1.488	EC00025;EC0007;EC0003;EC00024;EC00019;EC00026;EC0006;EC00021;EC00022
Negative	5-beta-cholestane-3-alpha,7-alpha,12-alpha-triol 27-hydroxylase	8	8	0.09615	0.1916	1.01705	-1.488	EC00025;EC0007;EC0003;EC00024;EC00019;EC00026;EC0006;EC00021;EC00022
Negative	dimethylallyltranstransferase	8	8	0.09615	0.1916	1.01705	-1.488	EC00025;EC0007;EC0003;EC00024;EC00019;EC00026;EC0006;EC00021;EC00022
Negative	geranyltranstransferase	8	8	0.09615	0.1916	1.01705	-1.488	EC00025;EC0007;EC0003;EC00024;EC00019;EC00026;EC0006;EC00021;EC00022
Negative	isopentenyl-diphosphate D-isomerase	8	8	0.09615	0.1916	1.01705	-1.488	EC00025;EC0007;EC0003;EC00024;EC00019;EC00026;EC0006;EC00021;EC00022
Negative	glycochenodeoxycholate exchange	8	8	0.09615	0.1916	1.01705	-1.488	EC00025;EC0007;EC0003;EC00024;EC00019;EC00026;EC0006;EC00021;EC00022
Negative	Carbon monoxide exchange	8	8	0.09615	0.1916	1.01705	-1.488	EC00025;EC0007;EC0003;EC00024;EC00019;EC00026;EC0006;EC00021;EC00022
Negative	CO transporter via diffusion	8	8	0.09615	0.1916	1.01705	-1.488	EC00025;EC0007;EC0003;EC00024;EC00019;EC00026;EC0006;EC00021;EC00022
Negative	coproporphyrinogen oxidase (O2 required)	8	8	0.09615	0.1916	1.01705	-1.488	EC00025;EC0007;EC0003;EC00024;EC00019;EC00026;EC0006;EC00021;EC00022
Negative	Ferrochelatase, mitochondrial	8	8	0.09615	0.1916	1.01705	-1.488	EC00025;EC0007;EC0003;EC00024;EC00019;EC00026;EC0006;EC00021;EC00022
Negative	Heme oxygenase 1	8	8	0.09615	0.1916	1.01705	-1.488	EC00025;EC0007;EC0003;EC00024;EC00019;EC00026;EC0006;EC00021;EC00022
Negative	Heme transport to cytosol	8	8	0.09615	0.1916	1.01705	-1.488	EC00025;EC0007;EC0003;EC00024;EC00019;EC00026;EC0006;EC00021;EC00022
Negative	hydroxymethylbilane synthase	8	8	0.09615	0.1916	1.01705	-1.488	EC00025;EC0007;EC0003;EC00024;EC00019;EC00026;EC0006;EC00021;EC00022
Negative	iron (II) transport	8	8	0.09615	0.1916	1.01705	-1.488	EC00025;EC0003;EC00024;EC00019;EC00026;EC0006;EC00021;EC00022
Negative	Nad(p)h biliverdin reductase	8	8	0.09615	0.1916	1.01705	-1.488	EC00025;EC0003;EC00024;EC00019;EC00026;EC0006;EC00021;EC00022
Negative	protoporphyrinogen IX mitochondrial transport	8	8	0.09615	0.1916	1.01705	-1.488	EC00025;EC0003;EC00024;EC00019;EC00026;EC0006;EC00021;EC00022
Negative	uroporphyrinogen decarboxylase (uroporphyrinogen III)	8	8	0.09615	0.1916	1.01705	-1.488	EC00025;EC0003;EC00024;EC00019;EC00026;EC0006;EC00023;EC00021;EC00022
Negative	uroporphyrinogen-III synthase	8	8	0.09615	0.1916	1.01705	-1.488	EC00025;EC0003;EC00024;EC00019;EC00026;EC0006;EC00023;EC00021;EC00022
Negative	Nitric Oxide Synthase (NO forming)	8	8	0.09615	0.1916	1.01705	-1.488	EC00025;EC0003;EC00024;EC00019;EC00026;EC0006;EC00023;EC00021;EC00022
Negative	hydrogen peroxide transport via diffusion	8	8	0.09615	0.1916	1.01705	-1.488	EC00025;EC0003;EC00024;EC00019;EC00026;EC0006;EC00023;EC00021;EC00022
Negative	o2 transport (diffusion)	8	8	0.09615	0.1916	1.01705	-1.488	EC00025;EC0003;EC00024;EC00019;EC00026;EC0006;EC00023;EC00021;EC00022
Negative	fatty acid intracellular transport	8	8	0.09615	0.1916	1.01705	-1.488	EC00025;EC0003;EC00024;EC00019;EC00026;EC0006;EC00023;EC00021;EC00022
Negative	dehydroascorbate transport (uniport)	7	7	0.08163	0.1916	1.08815	-1.522	EC00025;EC0003;EC00024;EC00019;EC00026;EC0006;EC00021;EC00022
Negative	Glutathione dehydrogenase (dehydroascorbate reductase)	8	8	0.09615	0.1916	1.01705	-1.548	EC00025;EC0003;EC00024;EC00019;EC00026;EC0006;EC00023;EC00021;EC00022
Positive	glutamine phosphoribosyldiphosphate amidotransferase	4	4	0.07895	0.222	1.10265	-1.569	EC00014;EC00028;EC00029;EC00030;EC0004;EC00016;EC00017;EC00024;EC00027
Positive	phosphoribosylaminoimidazole carboxylase	4	4	0.07895	0.222	1.10265	-1.569	EC00014;EC00028;EC00029;EC00030;EC0004;EC00016;EC00017;EC00024;EC00027
Positive	phosphoribosylaminoimidazole synthase	4	4	0.07895	0.222	1.10265	-1.569	EC00014;EC00028;EC00029;EC00030;EC0004;EC00016;EC00017;EC00024;EC00027
Positive	phosphoribosylaminoimidazolecarboxamide formyltransferase	4	4	0.07895	0.222	1.10265	-1.569	EC00046;EC00047;EC00031;EC00049;EC00014;EC00028;EC00029;EC00030;EC0004;EC00016;EC00017;EC00024;EC00026;EC00027
Positive	phosphoribosylaminoimidazolesuccinocarboxamide synthase	4	4	0.07895	0.222	1.10265	-1.569	EC00046;EC00047;EC00031;EC00049;EC00014;EC00028;EC00029;EC00030;EC0004;EC00016;EC00017;EC00024;EC00026;EC00027
Positive	phosphoribosylformylglycinamidine synthase	4	4	0.07895	0.222	1.10265	-1.569	EC00046;EC00047;EC00031;EC00049;EC00014;EC00028;EC00029;EC00030;EC0004;EC00016;EC00017;EC00024;EC00026;EC00027
Positive	phosphoribosylglycinamide formyltransferase	4	4	0.07895	0.222	1.10265	-1.569	EC00046;EC00047;EC00031;EC00049;EC00014;EC00028;EC00029;EC00030;EC0004;EC00016;EC00017;EC00024;EC00026;EC00027
Positive	phosphoribosylglycinamide synthase	4	4	0.07895	0.222	1.10265	-1.569	EC00046;EC00047;EC00031;EC00049;EC00014;EC00028;EC00029;EC00030;EC0004;EC00016;EC00017;EC00024;EC00026;EC00027
Positive	adenylosuccinate lyase	4	4	0.07895	0.222	1.10265	-1.569	EC00046;EC00047;EC00031;EC00049;EC00014;EC00028;EC00029;EC00030;EC0004;EC00016;EC00017;EC00024;EC00026;EC00027
Positive	phosphoribosylpyrophosphate synthetase	4	4	0.07895	0.222	1.10265	-1.569	EC00046;EC00047;EC00031;EC00049;EC00014;EC00028;EC00029;EC00030;EC0004;EC00016;EC00017;EC00024;EC00026;EC00027
Negative	7-alpha,24(S)-Dihydroxycholesterol exchange	1	1	0.04167	0.1916	1.38018	-1.578	EC00019
Negative	7-alpha,25-Dihydroxycholesterol exchange	1	1	0.04167	0.1916	1.38018	-1.578	EC00019
Negative	7-alpha,27-Dihydroxycholesterol exchange	1	1	0.04167	0.1916	1.38018	-1.578	EC0004;EC00012
Negative	cholesterol 25-hydroxylase	1	1	0.04167	0.1916	1.38018	-1.578	EC0004;EC00012
Negative	cytochrome P450, family 46, subfamily A, polypeptide 1	1	1	0.04167	0.1916	1.38018	-1.578	EC0005
Negative	oxysterol 7-alpha-hydroxylase	1	1	0.04167	0.1916	1.38018	-1.578	EC00026;EC0005
Negative	24 trihydroxy cholesterol transport	1	1	0.04167	0.1916	1.38018	-1.578	EC00025;EC0007;EC0003;EC00024;EC00019;EC00026;EC0006;EC00021;EC00022
Negative	25 trihydroxy cholesterol transport	1	1	0.04167	0.1916	1.38018	-1.578	EC00025;EC0003;EC00024;EC00019;EC00026;EC0006;EC00021;EC00022
Negative	27 trihydroxy cholesterol transport	1	1	0.04167	0.1916	1.38018	-1.578	EC00025;EC0003;EC00024;EC00019;EC00026;EC0006;EC00021;EC00022
Negative	oxysterol 7alpha-hydroxylase	1	1	0.04167	0.1916	1.38018	-1.578	EC00025;EC0003;EC00024;EC00019;EC00026;EC0006;EC00021;EC00022
Negative	NADP transporter, peroxisome	2	2	0.02326	0.1916	1.63339	-1.58	EC00025;EC00011;EC00013;EC0003;EC00024;EC00019;EC00026;EC0005;EC00015
Negative	NADPH transporter, peroxisome	2	2	0.02326	0.1916	1.63339	-1.58	EC00025;EC0003;EC00024
Negative	Reduced glutathione exchange	6	6	0.04	0.1916	1.39794	-1.776	EC00019
Negative	cysteinesulfinic acid oxidase	5	5	0.02128	0.1916	1.67203	-1.784	EC00014
Negative	Hypotaurine oxidase	5	5	0.02128	0.1916	1.67203	-1.784	EC00014
Negative	Arachidic acid exchange	5	5	0.02128	0.1916	1.67203	-1.784	EC0007;EC00024;EC00019;EC00026;EC0005
Negative	O2 transport, endoplasmic reticulum	5	5	0.02128	0.1916	1.67203	-1.786	EC00014
Negative	pyridoxal transport via diffusion	4	4	0.025	0.1916	1.60206	-1.851	EC00025;EC0003
Negative	pyridoxal kinase	4	4	0.025	0.1916	1.60206	-1.851	EC00025;EC0003
Negative	L-Ascorbate exchange	4	4	0.025	0.1916	1.60206	-1.851	EC00024
Negative	Glutathione:cystine oxidoreductase	4	4	0.025	0.1916	1.60206	-1.851	EC00024
Negative	Vitamin D3 uptake	3	3	0.025	0.1916	1.60206	-1.852	EC00025;EC0003;EC00024;EC00023
Negative	L-carnitine transport out of mitochondria via diffusion	3	3	0.025	0.1916	1.60206	-1.852	EC00024
Negative	methylmalonyl-CoA mutase	3	3	0.025	0.1916	1.60206	-1.852	EC00024
Negative	Propionyl-CoA carboxylase, mitochondrial	3	3	0.025	0.1916	1.60206	-1.852	EC00024
Negative	3-Hydroxy-L-kynurenine hydrolase	6	6	0.04	0.1916	1.39794	-1.853	EC00024
Negative	3-hydroxyanthranilate 3,4-dioxygenase	6	6	0.04	0.1916	1.39794	-1.853	EC00024
Negative	5-hydroxy-L-tryptophan secretion via secretory vesicle (ATP driven)	6	6	0.04	0.1916	1.39794	-1.853	EC00024
Negative	kynurenine 3-monooxygenase	6	6	0.04	0.1916	1.39794	-1.853	EC00018
Negative	L-Tryptophan:oxygen 2,3-oxidoreductase (decyclizing)	6	6	0.04	0.1916	1.39794	-1.853	EC0005
Negative	N-Formyl-L-kynurenine amidohydrolase	6	6	0.04	0.1916	1.39794	-1.853	EC0001;EC0005;EC0002
Negative	nicotinate-nucleotide diphosphorylase (carboxylating)	6	6	0.04	0.1916	1.39794	-1.853	EC0001;EC0005
Negative	Quinolinate Synthase (Eukaryotic)	6	6	0.04	0.1916	1.39794	-1.853	EC0006;EC00019
Negative	2-aminomuconate reductase	6	6	0.04	0.1916	1.39794	-1.853	EC00019
Negative	aminomuconate-semialdehyde dehydrogenase	6	6	0.04	0.1916	1.39794	-1.853	EC00019
Negative	picolinic acid decarboxylase	6	6	0.04	0.1916	1.39794	-1.853	EC00019
Negative	ATP transporter, peroxisomal	4	4	0.025	0.1916	1.60206	-1.854	EC00025;EC0003;EC00024;EC00019;EC00023
Negative	L-Phenylalanine exchange	9	9	0.03448	0.1916	1.46243	-1.886	EC00024
Negative	Iodide:hydrogen-peroxide oxidoreductase 4	6	6	0.02	0.1916	1.69897	-2.023	EC0008
Negative	L-Thyroxine exchange	6	6	0.02	0.1916	1.69897	-2.023	EC00014
