# Supplementary material for: Positive regulation of oxidative phosphorylation by nuclear myosin 1 protects cells from metabolic reprogramming and tumorigenesis in mice
Source: Nat Commun. 2023 Oct 10;14:6328. doi: 10.1038/s41467-023-42093-w (PMC10564744; doi:10.1038/s41467-023-42093-w)
Supplement: Supplementary file 5 — Supplementary Data 2 [file 41467_2023_42093_MOESM5_ESM.xlsx]

## Sheet: Sheet1
Supplementary data 2. Primers used in the study
Primer name	Type of analysis	Primer sequence
qNono F	Rt-qPCR	GCCAGAATGAAGGCTTGACTAT
qNono R	Rt-qPCR	TATCAGGGGGAAGATTGCCCA
qNdufs3-C1 F	Rt-qPCR	TGGCAGCACGTAAGAAGGG
qNdufs3-C1 R	Rt-qPCR	CTTGGGTAAGATTTCAGCCACAT
qSDHA-C2 F F	Rt-qPCR	GGAACACTCCAAAAACAGACCT
qSDHA-C2 F R	Rt-qPCR	CCACCACTGGGTATTGAGTAGAA
qUQCRB-C3 F	Rt-qPCR	GGCCGATCTGCTGTTTCAG
qUQCRB-C3 R	Rt-qPCR	CATCTCGCATTAACCCCAGTT
qCox5a-C4 F	Rt-qPCR	GCCGCTGTCTGTTCCATTC
qCox5a-C4 R	Rt-qPCR	GCATCAATGTCTGGCTTGTTGAA
qATP5D F	Rt-qPCR	TGTGACACTGGACATGCTG
qATP5D R	Rt-qPCR	TTCACTAGGGCTTCATTGGC
qUCP2 F	Rt-qPCR	ATGGTTGGTTTCAAGGCCACA
qUCP2 R	Rt-qPCR	CGGTATCCAGAGGGAAAGTGAT
MT-ND1 (mRNA) F	Rt-qPCR	TCGACCTGACAGAAGGAGAATCA
MT-ND1 (mRNA) R	Rt-qPCR	GGGCCGGCTGCGTATT
MT-CyB (mRNA) F	Rt-qPCR	AGACAAAGCCACCTTGACCC
MT-CyB (mRNA) R	Rt-qPCR	GATTGCTAGGGCCGCGATAA
MT-CO1 F	Rt-qPCR	TTGCAACCCTACACGGAGGT
MT-CO1 R	Rt-qPCR	TCCGGTTAGACCACCAACTGT
q mt-16SrRNA F	Rt-qPCR	CAGGACATCCCAATGGTGTAG
q mt-16SrRNA R	Rt-qPCR	CTCTTGTCCTTTCGTACTGGG
MT-CyB gene F	Mitochondrial copy number	AGCCACCTTGACCCGATTCT
MT-CyB gene R	Mitochondrial copy number	CGTGGAGGAAGAGGAGGTGA
MT-ND1 gene F	Mitochondrial copy number	ACA CTT ATT ACA ACC CAA GAA CAC AT
MT-ND1 gene R	Mitochondrial copy number	TCA TAT TAT GGC TAT GGG TCA GG
MT-ATP6 gene F	Mitochondrial copy number	GCAGTCCGGCTTACAGCTAA
MT-ATP6 gene R	Mitochondrial copy number	GGTAGCTGTTGGTGGGCTAA
nuc-Terf gene F	Mitochondrial copy number	CTAGCTCATGTGTCAAGACCCTCTT
nuc-Terf gene R	Mitochondrial copy number	GCCAGCACGTTTCTCTCGTT
qFIS1 F	Rt-qPCR	AGCTGGTTCTGTGTCCAAG
qFIS1 R	Rt-qPCR	TGTTCCTCTTTGCTCCCTTTG
qDnm1L F	Rt-qPCR	TCCCAATTCCATTATCCTCGC
qDnm1L R	Rt-qPCR	CATCAGTACCCGCATCCATG
qMfn1 F	Rt-qPCR	CATTGCGTTTCGGTTTTCCC
qMfn1 R	Rt-qPCR	GAAGGAGCAGTAGGAGTTGAAG
qOpa1 F	Rt-qPCR	GTGTGCTGGAAATGATTGCTC
qOpa1 R	Rt-qPCR	TGGTGAGATCAAATTCCCGAG
qPINK1 F	Rt-qPCR	GACTCCCACCTTTCCCTTTG
qPINK1 R	Rt-qPCR	GTAACTGCTCCATACTCTCCAG
qSnca F	Rt-qPCR	GGCAGTGAGGCTTATGAAATG
qSnca R	Rt-qPCR	TGGAACTGAGCACTTGTACG
qBecn1 F	Rt-qPCR	GTACCGACTTGTTCCCTATGG
qBecn1 R	Rt-qPCR	ACACAGTCCAGAAAAGCTACC
qSqstm1 F	Rt-qPCR	CCTATACCCACATCTCCCACC
qSqstm1 R	Rt-qPCR	TGTCGTAATTCTTGGTCTGTAGG
qHK2 F	Rt-qPCR	TCAAAGAGAACAAGGGCGAG
qHK2 R	Rt-qPCR	AGGAAGCGGACATCACAATC
qAldoa F	Rt-qPCR	CCCCAAGTTATCAAGTCCAAGG
qAldoa R	Rt-qPCR	GTTCAGACAGCCCATCCAG
qPkm F	Rt-qPCR	CCATTCTCTACCGTCCTGTTG
qPkm R	Rt-qPCR	TCCATGTAAGCGTTGTCCAG
qLDHA F	Rt-qPCR	GCTCCCCAGAACAAGATTACAG
qLDHA R	Rt-qPCR	TCGCCCTTGAGTTTGTCTTC
qEno3 F	Rt-qPCR	CTTCATCCAGAACTATCCCGTG
qEno3 R	Rt-qPCR	GAGGTCATCTCCCACAATCTG
qSlc2a1 F	Rt-qPCR	GATTGGTTCCTTCTCTGTCGG
qSlc2a1 R	Rt-qPCR	CCCAGGATCAGCATCTCAAAG
qEsr1 F	Rt-qPCR	AACCGCCCATGATCTATTCTG
qEsr1 R	Rt-qPCR	AGATTCAAGTCCCCAAAGCC
qNr3c1 F	Rt-qPCR	TGACGTGTGGAAGCTGTAAAG
qNr3c1 R	Rt-qPCR	GACATTTTCGATAGCGGCATG
qEssra F	Rt-qPCR	GCCTCCAATGAGTGTGAGATC
qEssra R	Rt-qPCR	TTTGTACTTCTGCCGTCCG
qYy1 F	Rt-qPCR	GATACCTGGCATTGACCTCTC
qYy1 R	Rt-qPCR	ATAGCAGAGTTATCCCTGAACATC
qSrebf1 F	Rt-qPCR	CCATCGACTACATCCGCTTC
qSrebf1 R	Rt-qPCR	GCCCTCCATAGACACATCTG
qPpargc1a F	Rt-qPCR	CACCAAACCCACAGAAAACAG
qPpargc1a R	Rt-qPCR	GGGTCAGAGGAAGAGATAAAGTTG
qNRF1 F	Rt-qPCR	TTGATGGACACTTGGGTAGC
qNRF1 R	Rt-qPCR	TGTTCAGTTTGGGTCACTCC
Nrf2 F	Rt-qPCR	TCCCATTTGTAGATGACCATGAG
Nrf2 R	Rt-qPCR	CCATGTCCTGCTCTATGCTG
qTFAM F	Rt-qPCR	CACCCAGATGCAAAACTTTCAG
qTFAM R	Rt-qPCR	CTGCTCTTTATACTTGCTCACAG
qTfb2m F	Rt-qPCR	ACCAAAACCCATCCCGTC
qTfb2m R	Rt-qPCR	TCTGTAAGGGCTCCAAATGTG
qIGF1 F	Rt-qPCR	GAGACTGGAGATGTACTGTGC
qIGF1 R	Rt-qPCR	CTCCTTTGCAGCTTCGTTTTC
qIgf1r F	Rt-qPCR	TGCTGTCTATGTCAAGGCTG
qIgf1r R	Rt-qPCR	AGAGGAAGAGTTTGATGCTGAG
qINSR F	Rt-qPCR	GGAAGCTACATCTGATTCGAGG
qINSR R	Rt-qPCR	TGAGTGATGGTGAGGTTGTG
qPik3c2a F	Rt-qPCR	AATGCCAGTGTGAAGGTCTC
qPik3c2a R	Rt-qPCR	CTGCCAACATCCACTTGATTC
qPik3r1 F	Rt-qPCR	GGATGCTGAATGGTACTGGG
qPik3r1 R	Rt-qPCR	TGTAAGAGTGTAATCGCCGTG
qPTEN F	Rt-qPCR	TGTAAAGCTGGAAAGGGACG
qPTEN R	Rt-qPCR	CCTCTGACTGGGAATTGTGAC
qAKT1 F	Rt-qPCR	GCCCTCAAGTACTCATTCCAG
qAKT1 R	Rt-qPCR	ACACAATCTCCGCACCATAG
qTSC2 F	Rt-qPCR	CTAAGGGTTTGCGTTCCAATG
qTSC2 R	Rt-qPCR	CAGGTGGAGAGTTATTCAGGC
qmTOR F	Rt-qPCR	ATTCAATCCATAGCCCCGTC
qmTOR R	Rt-qPCR	TGCATCACTCGTTCATCCTG
qp70S6K F	Rt-qPCR	ACAGGAGCAAATACTGGGAAG
qp70S6K R	Rt-qPCR	TCAGGTCCACAATGAAAGGG
qCh_TFAM_TSS F	ChIP-qPCR	TCCACATTCCCCGGAACAGC
qCh_TFAM_TSS R	ChIP-qPCR	ATTGCGTGAGACGAACCGGA
qCh_PPARGC1A_TSS F	ChIP-qPCR	CCAGCCTCCCTTCTCCTGTG
qCh_PPARGC1A_TSS R	ChIP-qPCR	TTGAAGCCTCCCAAAGGCCA
qCh_MTOR_TSS F	ChIP-qPCR	AGGGTACCAAACCGTGGCTC
qCh_MTOR_TSS R	ChIP-qPCR	AACACTTCCGGTACGTCGCT
