# Supplementary material for: Positive regulation of oxidative phosphorylation by nuclear myosin 1 protects cells from metabolic reprogramming and tumorigenesis in mice
Source: Nat Commun. 2023 Oct 10;14:6328. doi: 10.1038/s41467-023-42093-w (PMC10564744; doi:10.1038/s41467-023-42093-w)
Supplement: Supplementary file 6 — Supplementary Data 3 [file 41467_2023_42093_MOESM6_ESM.xlsx]

## Sheet: Sheet1
Hugo_Symbol	NCBI_Build	Chromosome	Start_Position	End_Position	Strand	Variant_Classification	Variant_Type	Reference_Allele	Tumor_Seq_Allele1	Tumor_Seq_Allele2	dbSNP_RS	dbSNP_Val_Status	Tumor_Sample_Barcode	Matched_Norm_Sample_Barcode	Match_Norm_Seq_Allele1	Match_Norm_Seq_Allele2	Matched_Norm_Sample_UUID	HGVSc	HGVSp	HGVSp_Short	Transcript_ID	Exon_Number	t_depth	t_ref_count	t_alt_count	n_depth	n_ref_count	n_alt_count	all_effects	Allele	Gene	Feature	Feature_type	Consequence	cDNA_position	CDS_position	Protein_position	Amino_acids	Codons	Existing_variation	STRAND	SYMBOL	SYMBOL_SOURCE	HGNC_ID	BIOTYPE	CANONICAL	CCDS	ENSP	SWISSPROT
MYO1C	GRCh37	17	1371385	1371385	+	Missense_Mutation	SNP	C	C	A	rs765966686	.	TCGA-05-4396	TCGA-05-4396-10A-01D-1855-08	C	C	.	c.2793G>T	p.Lys931Asn	p.K931N	ENST00000359786	28/32	30	26	3	46	46	0	MYO1C,missense_variant,p.Lys907Asn,ENST00000545534,;MYO1C,missense_variant,p.Lys912Asn,ENST00000438665,;MYO1C,missense_variant,p.Lys896Asn,ENST00000361007,;MYO1C,missense_variant,p.Lys896Asn,ENST00000575158,;MYO1C,missense_variant,p.Lys931Asn,ENST00000359786,;CRK,upstream_gene_variant,,ENST00000572145,;MYO1C,non_coding_transcript_exon_variant,,ENST00000574341,;MYO1C,downstream_gene_variant,,ENST0…	A	ENSG00000197879	ENST00000359786	Transcript	missense_variant	3118	2793	931	K/N	aaG/aaT	rs765966686	-1	MYO1C	HGNC	7597	protein_coding	YES	CCDS42226.1	ENSP00000352834	MYO1C_HUMAN
MYO1C	GRCh37	17	1375253	1375253	+	Missense_Mutation	SNP	C	C	T	novel	.	TCGA-25-2396	TCGA-25-2396-10A-01W-0799-08	C	C	.	c.1969G>A	p.Val657Met	p.V657M	ENST00000359786	19/32	67	60	6	102	102	0	MYO1C,missense_variant,p.Val633Met,ENST00000545534,;MYO1C,missense_variant,p.Val638Met,ENST00000438665,;MYO1C,missense_variant,p.Val622Met,ENST00000361007,;MYO1C,missense_variant,p.Val622Met,ENST00000575158,;MYO1C,missense_variant,p.Val657Met,ENST00000359786,;MYO1C,non_coding_transcript_exon_variant,,ENST00000571615,;MYO1C,non_coding_transcript_exon_variant,,ENST00000575864,;MYO1C,upstream_gene_v…	T	ENSG00000197879	ENST00000359786	Transcript	missense_variant	2294	1969	657	V/M	Gtg/Atg	.	-1	MYO1C	HGNC	7597	protein_coding	YES	CCDS42226.1	ENSP00000352834	MYO1C_HUMAN
MYO1C	GRCh37	17	1375217	1375217	+	Missense_Mutation	SNP	C	C	T	novel	.	TCGA-32-2616	TCGA-32-2616-10A-01D-1495-08	C	C	.	c.2005G>A	p.Glu669Lys	p.E669K	ENST00000359786	19/32	106	96	10	162	162	0	MYO1C,missense_variant,p.Glu645Lys,ENST00000545534,;MYO1C,missense_variant,p.Glu650Lys,ENST00000438665,;MYO1C,missense_variant,p.Glu634Lys,ENST00000361007,;MYO1C,missense_variant,p.Glu634Lys,ENST00000575158,;MYO1C,missense_variant,p.Glu669Lys,ENST00000359786,;MYO1C,non_coding_transcript_exon_variant,,ENST00000571615,;MYO1C,non_coding_transcript_exon_variant,,ENST00000575864,;MYO1C,upstream_gene_v…	T	ENSG00000197879	ENST00000359786	Transcript	missense_variant	2330	2005	669	E/K	Gaa/Aaa	.	-1	MYO1C	HGNC	7597	protein_coding	YES	CCDS42226.1	ENSP00000352834	MYO1C_HUMAN
MYO1C	GRCh37	17	1381424	1381424	+	Missense_Mutation	SNP	G	G	A	novel	.	TCGA-32-2616	TCGA-32-2616-10A-01D-1495-08	G	G	.	c.1358C>T	p.Thr453Met	p.T453M	ENST00000359786	1932-12-01	71	34	36	126	126	0	MYO1C,missense_variant,p.Thr434Met,ENST00000438665,;MYO1C,missense_variant,p.Thr418Met,ENST00000361007,;MYO1C,missense_variant,p.Thr418Met,ENST00000575158,;MYO1C,missense_variant,p.Thr453Met,ENST00000359786,;MYO1C,missense_variant,p.Thr429Met,ENST00000545534,;MYO1C,downstream_gene_variant,,ENST00000575335,;MYO1C,downstream_gene_variant,,ENST00000570490,;MYO1C,downstream_gene_variant,,ENST00000570…	A	ENSG00000197879	ENST00000359786	Transcript	missense_variant	1683	1358	453	T/M	aCg/aTg	.	-1	MYO1C	HGNC	7597	protein_coding	YES	CCDS42226.1	ENSP00000352834	MYO1C_HUMAN
MYO1C	GRCh37	17	1382019	1382019	+	Missense_Mutation	SNP	G	G	A	rs139543770	.	TCGA-33-4566	TCGA-33-4566-11A-01D-1441-08	G	G	.	c.1103C>T	p.Pro368Leu	p.P368L	ENST00000359786	1932-10-01	92	41	51	101	101	0	MYO1C,missense_variant,p.Pro349Leu,ENST00000438665,;MYO1C,missense_variant,p.Pro333Leu,ENST00000361007,;MYO1C,missense_variant,p.Pro333Leu,ENST00000575158,;MYO1C,missense_variant,p.Pro368Leu,ENST00000359786,;MYO1C,missense_variant,p.Pro344Leu,ENST00000545534,;MYO1C,downstream_gene_variant,,ENST00000575335,;MYO1C,downstream_gene_variant,,ENST00000570490,;MYO1C,downstream_gene_variant,,ENST00000570…	A	ENSG00000197879	ENST00000359786	Transcript	missense_variant	1428	1103	368	P/L	cCg/cTg	rs139543770,COSM704967,COSM975645	-1	MYO1C	HGNC	7597	protein_coding	YES	CCDS42226.1	ENSP00000352834	MYO1C_HUMAN
MYO1C	GRCh37	17	1378132	1378132	+	Missense_Mutation	SNP	C	C	A	.	.	TCGA-38-7271	TCGA-38-7271-11A-01D-2036-08	C	C	.	c.1690G>T	p.Asp564Tyr	p.D564Y	ENST00000359786	16/32	39	34	5	45	45	0	MYO1C,missense_variant,p.Asp540Tyr,ENST00000545534,;MYO1C,missense_variant,p.Asp545Tyr,ENST00000438665,;MYO1C,missense_variant,p.Asp529Tyr,ENST00000361007,;MYO1C,missense_variant,p.Asp529Tyr,ENST00000575158,;MYO1C,missense_variant,p.Asp564Tyr,ENST00000359786,;MYO1C,downstream_gene_variant,,ENST00000571851,;MYO1C,downstream_gene_variant,,ENST00000573198,;MYO1C,non_coding_transcript_exon_variant,,E…	A	ENSG00000197879	ENST00000359786	Transcript	missense_variant	2015	1690	564	D/Y	Gac/Tac	COSM1520585	-1	MYO1C	HGNC	7597	protein_coding	YES	CCDS42226.1	ENSP00000352834	MYO1C_HUMAN
MYO1C	GRCh37	17	1370618	1370618	+	Missense_Mutation	SNP	C	C	G	novel	.	TCGA-3B-A9HT	TCGA-3B-A9HT-10A-01D-A38Z-09	C	C	.	c.3083G>C	p.Gly1028Ala	p.G1028A	ENST00000359786	31/32	65	40	25	45	45	0	MYO1C,missense_variant,p.Gly1004Ala,ENST00000545534,;MYO1C,missense_variant,p.Gly1009Ala,ENST00000438665,;MYO1C,missense_variant,p.Gly993Ala,ENST00000361007,;MYO1C,missense_variant,p.Gly993Ala,ENST00000575158,;MYO1C,missense_variant,p.Gly1028Ala,ENST00000359786,;CRK,upstream_gene_variant,,ENST00000572145,;MYO1C,downstream_gene_variant,,ENST00000575011,;MYO1C,downstream_gene_variant,,ENST000005726…	G	ENSG00000197879	ENST00000359786	Transcript	missense_variant	3408	3083	1028	G/A	gGc/gCc	.	-1	MYO1C	HGNC	7597	protein_coding	YES	CCDS42226.1	ENSP00000352834	MYO1C_HUMAN
MYO1C	GRCh37	17	1385813	1385813	+	Missense_Mutation	SNP	T	T	A	.	.	TCGA-44-2668	TCGA-44-2668-10A-01D-A271-08	T	T	.	c.586A>T	p.Ser196Cys	p.S196C	ENST00000359786	1932-05-01	64	51	13	99	99	0	MYO1C,missense_variant,p.Ser161Cys,ENST00000574790,;MYO1C,missense_variant,p.Ser172Cys,ENST00000545534,;MYO1C,missense_variant,p.Ser177Cys,ENST00000438665,;MYO1C,missense_variant,p.Ser161Cys,ENST00000361007,;MYO1C,missense_variant,p.Ser161Cys,ENST00000570984,;MYO1C,missense_variant,p.Ser161Cys,ENST00000575158,;MYO1C,missense_variant,p.Ser161Cys,ENST00000573853,;MYO1C,missense_variant,p.Ser196Cys,…	A	ENSG00000197879	ENST00000359786	Transcript	missense_variant	911	586	196	S/C	Agc/Tgc	COSM559711	-1	MYO1C	HGNC	7597	protein_coding	YES	CCDS42226.1	ENSP00000352834	MYO1C_HUMAN
MYO1C	GRCh37	17	1385813	1385813	+	Missense_Mutation	SNP	T	T	A	.	.	TCGA-44-2668	TCGA-44-2668-11A-01D-1553-08	T	T	.	c.586A>T	p.Ser196Cys	p.S196C	ENST00000359786	1932-05-01	64	51	13	80	80	0	MYO1C,missense_variant,p.Ser161Cys,ENST00000574790,;MYO1C,missense_variant,p.Ser172Cys,ENST00000545534,;MYO1C,missense_variant,p.Ser177Cys,ENST00000438665,;MYO1C,missense_variant,p.Ser161Cys,ENST00000361007,;MYO1C,missense_variant,p.Ser161Cys,ENST00000570984,;MYO1C,missense_variant,p.Ser161Cys,ENST00000575158,;MYO1C,missense_variant,p.Ser161Cys,ENST00000573853,;MYO1C,missense_variant,p.Ser196Cys,…	A	ENSG00000197879	ENST00000359786	Transcript	missense_variant	911	586	196	S/C	Agc/Tgc	COSM559711	-1	MYO1C	HGNC	7597	protein_coding	YES	CCDS42226.1	ENSP00000352834	MYO1C_HUMAN
MYO1C	GRCh37	17	1370595	1370595	+	Missense_Mutation	SNP	C	C	T	.	.	TCGA-50-5939	TCGA-50-5939-11A-01D-1625-08	C	C	.	c.3106G>A	p.Asp1036Asn	p.D1036N	ENST00000359786	31/32	19	14	4	25	25	0	MYO1C,missense_variant,p.Asp1012Asn,ENST00000545534,;MYO1C,missense_variant,p.Asp1017Asn,ENST00000438665,;MYO1C,missense_variant,p.Asp1001Asn,ENST00000361007,;MYO1C,missense_variant,p.Asp1001Asn,ENST00000575158,;MYO1C,missense_variant,p.Asp1036Asn,ENST00000359786,;CRK,upstream_gene_variant,,ENST00000572145,;MYO1C,downstream_gene_variant,,ENST00000575011,;MYO1C,downstream_gene_variant,,ENST0000057…	T	ENSG00000197879	ENST00000359786	Transcript	missense_variant	3431	3106	1036	D/N	Gac/Aac	COSM559713	-1	MYO1C	HGNC	7597	protein_coding	YES	CCDS42226.1	ENSP00000352834	MYO1C_HUMAN
MYO1C	GRCh37	17	1384169	1384169	+	Missense_Mutation	SNP	A	A	G	novel	.	TCGA-55-6985	TCGA-55-6985-11A-01D-1945-08	A	A	.	c.638T>C	p.Val213Ala	p.V213A	ENST00000359786	1932-06-01	71	65	6	64	64	0	MYO1C,missense_variant,p.Val189Ala,ENST00000545534,;MYO1C,missense_variant,p.Val194Ala,ENST00000438665,;MYO1C,missense_variant,p.Val178Ala,ENST00000361007,;MYO1C,missense_variant,p.Val178Ala,ENST00000570984,;MYO1C,missense_variant,p.Val178Ala,ENST00000575158,;MYO1C,missense_variant,p.Val213Ala,ENST00000359786,;MYO1C,downstream_gene_variant,,ENST00000575335,;MYO1C,downstream_gene_variant,,ENST0000…	G	ENSG00000197879	ENST00000359786	Transcript	missense_variant	963	638	213	V/A	gTg/gCg	.	-1	MYO1C	HGNC	7597	protein_coding	YES	CCDS42226.1	ENSP00000352834	MYO1C_HUMAN
MYO1C	GRCh37	17	1381978	1381978	+	Missense_Mutation	SNP	C	C	A	rs760121292	.	TCGA-55-8302	TCGA-55-8302-10A-01D-2323-08	C	C	.	c.1144G>T	p.Ala382Ser	p.A382S	ENST00000359786	1932-10-01	108	74	34	140	140	0	MYO1C,missense_variant,p.Ala363Ser,ENST00000438665,;MYO1C,missense_variant,p.Ala347Ser,ENST00000361007,;MYO1C,missense_variant,p.Ala347Ser,ENST00000575158,;MYO1C,missense_variant,p.Ala382Ser,ENST00000359786,;MYO1C,missense_variant,p.Ala358Ser,ENST00000545534,;MYO1C,downstream_gene_variant,,ENST00000575335,;MYO1C,downstream_gene_variant,,ENST00000570490,;MYO1C,downstream_gene_variant,,ENST00000570…	A	ENSG00000197879	ENST00000359786	Transcript	missense_variant	1469	1144	382	A/S	Gcc/Tcc	rs760121292,COSM1679352	-1	MYO1C	HGNC	7597	protein_coding	YES	CCDS42226.1	ENSP00000352834	MYO1C_HUMAN
MYO1C	GRCh37	17	1371336	1371336	+	Missense_Mutation	SNP	C	C	T	rs764512419	.	TCGA-59-2352	TCGA-59-2352-10A-01W-0800-08	C	C	.	c.2842G>A	p.Val948Ile	p.V948I	ENST00000359786	28/32	71	59	12	20	20	0	MYO1C,missense_variant,p.Val924Ile,ENST00000545534,;MYO1C,missense_variant,p.Val929Ile,ENST00000438665,;MYO1C,missense_variant,p.Val913Ile,ENST00000361007,;MYO1C,missense_variant,p.Val913Ile,ENST00000575158,;MYO1C,missense_variant,p.Val948Ile,ENST00000359786,;CRK,upstream_gene_variant,,ENST00000572145,;MYO1C,non_coding_transcript_exon_variant,,ENST00000574341,;MYO1C,downstream_gene_variant,,ENST0…	T	ENSG00000197879	ENST00000359786	Transcript	missense_variant	3167	2842	948	V/I	Gtc/Atc	rs764512419	-1	MYO1C	HGNC	7597	protein_coding	YES	CCDS42226.1	ENSP00000352834	MYO1C_HUMAN
MYO1C	GRCh37	17	1369047	1369047	+	Splice_Site	SNP	C	C	T	novel	.	TCGA-67-6215	TCGA-67-6215-10A-01D-1753-08	C	C	.	c.3166-1G>A	.	p.X1056_splice	ENST00000359786	.	75	47	28	124	124	0	MYO1C,splice_acceptor_variant,,ENST00000545534,;MYO1C,splice_acceptor_variant,,ENST00000438665,;MYO1C,splice_acceptor_variant,,ENST00000361007,;MYO1C,splice_acceptor_variant,,ENST00000575158,;MYO1C,splice_acceptor_variant,,ENST00000359786,;CRK,upstream_gene_variant,,ENST00000572145,;MYO1C,downstream_gene_variant,,ENST00000575011,;MYO1C,downstream_gene_variant,,ENST00000572615,;MYO1C,downstream_ge…	T	ENSG00000197879	ENST00000359786	Transcript	splice_acceptor_variant	.	.	.	.	.	.	-1	MYO1C	HGNC	7597	protein_coding	YES	CCDS42226.1	ENSP00000352834	MYO1C_HUMAN
MYO1C	GRCh37	17	1371302	1371302	+	Missense_Mutation	SNP	A	A	C	novel	.	TCGA-90-7769	TCGA-90-7769-10A-01D-2122-08	A	A	.	c.2876T>G	p.Ile959Ser	p.I959S	ENST00000359786	28/32	83	65	18	110	110	0	MYO1C,missense_variant,p.Ile935Ser,ENST00000545534,;MYO1C,missense_variant,p.Ile940Ser,ENST00000438665,;MYO1C,missense_variant,p.Ile924Ser,ENST00000361007,;MYO1C,missense_variant,p.Ile924Ser,ENST00000575158,;MYO1C,missense_variant,p.Ile959Ser,ENST00000359786,;CRK,upstream_gene_variant,,ENST00000572145,;MYO1C,non_coding_transcript_exon_variant,,ENST00000574341,;MYO1C,downstream_gene_variant,,ENST0…	C	ENSG00000197879	ENST00000359786	Transcript	missense_variant	3201	2876	959	I/S	aTt/aGt	.	-1	MYO1C	HGNC	7597	protein_coding	YES	CCDS42226.1	ENSP00000352834	MYO1C_HUMAN
MYO1C	GRCh37	17	1371302	1371302	+	Missense_Mutation	SNP	A	A	C	novel	.	TCGA-90-7769	TCGA-90-7769-11A-01D-2122-08	A	A	.	c.2876T>G	p.Ile959Ser	p.I959S	ENST00000359786	28/32	83	65	18	89	89	0	MYO1C,missense_variant,p.Ile935Ser,ENST00000545534,;MYO1C,missense_variant,p.Ile940Ser,ENST00000438665,;MYO1C,missense_variant,p.Ile924Ser,ENST00000361007,;MYO1C,missense_variant,p.Ile924Ser,ENST00000575158,;MYO1C,missense_variant,p.Ile959Ser,ENST00000359786,;CRK,upstream_gene_variant,,ENST00000572145,;MYO1C,non_coding_transcript_exon_variant,,ENST00000574341,;MYO1C,downstream_gene_variant,,ENST0…	C	ENSG00000197879	ENST00000359786	Transcript	missense_variant	3201	2876	959	I/S	aTt/aGt	.	-1	MYO1C	HGNC	7597	protein_coding	YES	CCDS42226.1	ENSP00000352834	MYO1C_HUMAN
MYO1C	GRCh37	17	1371772	1371772	+	Missense_Mutation	SNP	C	C	A	.	.	TCGA-95-7039	TCGA-95-7039-10A-01D-1946-08	C	C	.	c.2629G>T	p.Ala877Ser	p.A877S	ENST00000359786	26/32	42	31	10	37	37	0	MYO1C,missense_variant,p.Ala853Ser,ENST00000545534,;MYO1C,missense_variant,p.Ala858Ser,ENST00000438665,;MYO1C,missense_variant,p.Ala842Ser,ENST00000361007,;MYO1C,missense_variant,p.Ala842Ser,ENST00000575158,;MYO1C,missense_variant,p.Ala877Ser,ENST00000359786,;MYO1C,non_coding_transcript_exon_variant,,ENST00000574341,;MYO1C,non_coding_transcript_exon_variant,,ENST00000574308,;MYO1C,downstream_gene…	A	ENSG00000197879	ENST00000359786	Transcript	missense_variant	2954	2629	877	A/S	Gct/Tct	COSM1520586	-1	MYO1C	HGNC	7597	protein_coding	YES	CCDS42226.1	ENSP00000352834	MYO1C_HUMAN
MYO1C	GRCh37	17	1378327	1378327	+	Splice_Site	SNP	C	C	G	novel	.	TCGA-A2-A0CU	TCGA-A2-A0CU-10A-01W-A055-09	C	C	.	c.1575-1G>C	.	p.X525_splice	ENST00000359786	.	37	27	10	40	40	0	MYO1C,splice_acceptor_variant,,ENST00000545534,;MYO1C,splice_acceptor_variant,,ENST00000438665,;MYO1C,splice_acceptor_variant,,ENST00000361007,;MYO1C,splice_acceptor_variant,,ENST00000575158,;MYO1C,splice_acceptor_variant,,ENST00000359786,;MYO1C,downstream_gene_variant,,ENST00000571851,;MYO1C,downstream_gene_variant,,ENST00000573198,;MYO1C,upstream_gene_variant,,ENST00000575011,;MYO1C,downstream_…	G	ENSG00000197879	ENST00000359786	Transcript	splice_acceptor_variant	.	.	.	.	.	.	-1	MYO1C	HGNC	7597	protein_coding	YES	CCDS42226.1	ENSP00000352834	MYO1C_HUMAN
MYO1C	GRCh37	17	1370772	1370772	+	Splice_Site	SNP	A	A	C	.	.	TCGA-A4-7734	TCGA-A4-7734-10A-01D-2136-08	A	A	.	c.3065+2T>G	.	p.X1022_splice	ENST00000359786	.	74	42	31	75	75	0	MYO1C,splice_donor_variant,,ENST00000545534,;MYO1C,splice_donor_variant,,ENST00000438665,;MYO1C,splice_donor_variant,,ENST00000361007,;MYO1C,splice_donor_variant,,ENST00000575158,;MYO1C,splice_donor_variant,,ENST00000359786,;CRK,upstream_gene_variant,,ENST00000572145,;MYO1C,downstream_gene_variant,,ENST00000575011,;MYO1C,downstream_gene_variant,,ENST00000572615,;MYO1C,downstream_gene_variant,,ENS…	C	ENSG00000197879	ENST00000359786	Transcript	splice_donor_variant	.	.	.	.	.	COSM3988774,COSM3988773	-1	MYO1C	HGNC	7597	protein_coding	YES	CCDS42226.1	ENSP00000352834	MYO1C_HUMAN
MYO1C	GRCh37	17	1375217	1375217	+	Missense_Mutation	SNP	C	C	T	novel	.	TCGA-A5-A0G2	TCGA-A5-A0G2-10A-01W-A062-09	C	C	.	c.2005G>A	p.Glu669Lys	p.E669K	ENST00000359786	19/32	22	10	12	18	18	0	MYO1C,missense_variant,p.Glu645Lys,ENST00000545534,;MYO1C,missense_variant,p.Glu650Lys,ENST00000438665,;MYO1C,missense_variant,p.Glu634Lys,ENST00000361007,;MYO1C,missense_variant,p.Glu634Lys,ENST00000575158,;MYO1C,missense_variant,p.Glu669Lys,ENST00000359786,;MYO1C,non_coding_transcript_exon_variant,,ENST00000571615,;MYO1C,non_coding_transcript_exon_variant,,ENST00000575864,;MYO1C,upstream_gene_v…	T	ENSG00000197879	ENST00000359786	Transcript	missense_variant	2330	2005	669	E/K	Gaa/Aaa	.	-1	MYO1C	HGNC	7597	protein_coding	YES	CCDS42226.1	ENSP00000352834	MYO1C_HUMAN
MYO1C	GRCh37	17	1377942	1377942	+	Missense_Mutation	SNP	C	C	T	rs559019503	.	TCGA-A5-A0G2	TCGA-A5-A0G2-10A-01W-A062-09	C	C	.	c.1759G>A	p.Asp587Asn	p.D587N	ENST00000359786	17/32	45	28	16	35	35	0	MYO1C,missense_variant,p.Asp563Asn,ENST00000545534,;MYO1C,missense_variant,p.Asp568Asn,ENST00000438665,;MYO1C,missense_variant,p.Asp552Asn,ENST00000361007,;MYO1C,missense_variant,p.Asp552Asn,ENST00000575158,;MYO1C,missense_variant,p.Asp587Asn,ENST00000359786,;MYO1C,downstream_gene_variant,,ENST00000573198,;MYO1C,non_coding_transcript_exon_variant,,ENST00000571615,;MYO1C,upstream_gene_variant,,ENS…	T	ENSG00000197879	ENST00000359786	Transcript	missense_variant	2084	1759	587	D/N	Gac/Aac	rs559019503	-1	MYO1C	HGNC	7597	protein_coding	YES	CCDS42226.1	ENSP00000352834	MYO1C_HUMAN
MYO1C	GRCh37	17	1385792	1385792	+	Missense_Mutation	SNP	C	C	A	novel	.	TCGA-A5-A0G2	TCGA-A5-A0G2-10A-01W-A062-09	C	C	.	c.607G>T	p.Asp203Tyr	p.D203Y	ENST00000359786	1932-05-01	10	4	6	12	12	0	MYO1C,missense_variant,p.Asp179Tyr,ENST00000545534,;MYO1C,missense_variant,p.Asp184Tyr,ENST00000438665,;MYO1C,missense_variant,p.Asp168Tyr,ENST00000361007,;MYO1C,missense_variant,p.Asp168Tyr,ENST00000570984,;MYO1C,missense_variant,p.Asp168Tyr,ENST00000575158,;MYO1C,missense_variant,p.Asp168Tyr,ENST00000573853,;MYO1C,missense_variant,p.Asp203Tyr,ENST00000359786,;MYO1C,downstream_gene_variant,,ENST…	A	ENSG00000197879	ENST00000359786	Transcript	missense_variant	932	607	203	D/Y	Gat/Tat	.	-1	MYO1C	HGNC	7597	protein_coding	YES	CCDS42226.1	ENSP00000352834	MYO1C_HUMAN
MYO1C	GRCh37	17	1377914	1377914	+	Missense_Mutation	SNP	C	C	T	rs372299065	.	TCGA-A5-A1OF	TCGA-A5-A1OF-10A-01D-A14G-09	C	C	.	c.1787G>A	p.Arg596Gln	p.R596Q	ENST00000359786	17/32	71	50	21	75	75	0	MYO1C,missense_variant,p.Arg572Gln,ENST00000545534,;MYO1C,missense_variant,p.Arg577Gln,ENST00000438665,;MYO1C,missense_variant,p.Arg561Gln,ENST00000361007,;MYO1C,missense_variant,p.Arg561Gln,ENST00000575158,;MYO1C,missense_variant,p.Arg596Gln,ENST00000359786,;MYO1C,downstream_gene_variant,,ENST00000573198,;MYO1C,non_coding_transcript_exon_variant,,ENST00000571615,;MYO1C,upstream_gene_variant,,ENS…	T	ENSG00000197879	ENST00000359786	Transcript	missense_variant	2112	1787	596	R/Q	cGg/cAg	rs372299065	-1	MYO1C	HGNC	7597	protein_coding	YES	CCDS42226.1	ENSP00000352834	MYO1C_HUMAN
MYO1C	GRCh37	17	1370780	1370780	+	Missense_Mutation	SNP	T	T	C	novel	.	TCGA-A6-6781	TCGA-A6-6781-10A-01D-A270-10	T	T	.	c.3059A>G	p.Gln1020Arg	p.Q1020R	ENST00000359786	30/32	33	29	4	29	29	0	MYO1C,missense_variant,p.Gln996Arg,ENST00000545534,;MYO1C,missense_variant,p.Gln1001Arg,ENST00000438665,;MYO1C,missense_variant,p.Gln985Arg,ENST00000361007,;MYO1C,missense_variant,p.Gln985Arg,ENST00000575158,;MYO1C,missense_variant,p.Gln1020Arg,ENST00000359786,;CRK,upstream_gene_variant,,ENST00000572145,;MYO1C,downstream_gene_variant,,ENST00000575011,;MYO1C,downstream_gene_variant,,ENST0000057261…	C	ENSG00000197879	ENST00000359786	Transcript	missense_variant	3384	3059	1020	Q/R	cAg/cGg	.	-1	MYO1C	HGNC	7597	protein_coding	YES	CCDS42226.1	ENSP00000352834	MYO1C_HUMAN
MYO1C	GRCh37	17	1378240	1378240	+	Missense_Mutation	SNP	C	C	G	novel	.	TCGA-A7-A6VV	TCGA-A7-A6VV-10A-01D-A33H-09	C	C	.	c.1661G>C	p.Ser554Thr	p.S554T	ENST00000359786	15/32	48	42	6	48	48	0	MYO1C,missense_variant,p.Ser530Thr,ENST00000545534,;MYO1C,missense_variant,p.Ser535Thr,ENST00000438665,;MYO1C,missense_variant,p.Ser519Thr,ENST00000361007,;MYO1C,missense_variant,p.Ser519Thr,ENST00000575158,;MYO1C,missense_variant,p.Ser554Thr,ENST00000359786,;MYO1C,downstream_gene_variant,,ENST00000571851,;MYO1C,downstream_gene_variant,,ENST00000573198,;MYO1C,upstream_gene_variant,,ENST0000057501…	G	ENSG00000197879	ENST00000359786	Transcript	missense_variant	1986	1661	554	S/T	aGc/aCc	.	-1	MYO1C	HGNC	7597	protein_coding	YES	CCDS42226.1	ENSP00000352834	MYO1C_HUMAN
MYO1C	GRCh37	17	1375229	1375229	+	Missense_Mutation	SNP	G	G	A	rs770632413	.	TCGA-AA-3660	TCGA-AA-3660-11A-01D-1719-10	G	G	.	c.1993C>T	p.Arg665Cys	p.R665C	ENST00000359786	19/32	44	21	23	63	63	0	MYO1C,missense_variant,p.Arg641Cys,ENST00000545534,;MYO1C,missense_variant,p.Arg646Cys,ENST00000438665,;MYO1C,missense_variant,p.Arg630Cys,ENST00000361007,;MYO1C,missense_variant,p.Arg630Cys,ENST00000575158,;MYO1C,missense_variant,p.Arg665Cys,ENST00000359786,;MYO1C,non_coding_transcript_exon_variant,,ENST00000571615,;MYO1C,non_coding_transcript_exon_variant,,ENST00000575864,;MYO1C,upstream_gene_v…	A	ENSG00000197879	ENST00000359786	Transcript	missense_variant	2318	1993	665	R/C	Cgc/Tgc	rs770632413,COSM1380982	-1	MYO1C	HGNC	7597	protein_coding	YES	CCDS42226.1	ENSP00000352834	MYO1C_HUMAN
MYO1C	GRCh37	17	1371198	1371198	+	Missense_Mutation	SNP	G	G	A	novel	.	TCGA-AC-A23H	TCGA-AC-A23H-11A-12D-A17G-09	G	G	.	c.2903C>T	p.Ser968Phe	p.S968F	ENST00000359786	29/32	40	33	6	37	37	0	MYO1C,missense_variant,p.Ser944Phe,ENST00000545534,;MYO1C,missense_variant,p.Ser949Phe,ENST00000438665,;MYO1C,missense_variant,p.Ser933Phe,ENST00000361007,;MYO1C,missense_variant,p.Ser933Phe,ENST00000575158,;MYO1C,missense_variant,p.Ser968Phe,ENST00000359786,;CRK,upstream_gene_variant,,ENST00000572145,;MYO1C,non_coding_transcript_exon_variant,,ENST00000574341,;MYO1C,downstream_gene_variant,,ENST0…	A	ENSG00000197879	ENST00000359786	Transcript	missense_variant	3228	2903	968	S/F	tCt/tTt	.	-1	MYO1C	HGNC	7597	protein_coding	YES	CCDS42226.1	ENSP00000352834	MYO1C_HUMAN
MYO1C	GRCh37	17	1378307	1378307	+	Missense_Mutation	SNP	G	G	A	rs754174814	.	TCGA-AJ-A3EK	TCGA-AJ-A3EK-11A-11D-A19Y-09	G	G	.	c.1594C>T	p.Arg532Trp	p.R532W	ENST00000359786	15/32	38	26	12	17	17	0	MYO1C,missense_variant,p.Arg508Trp,ENST00000545534,;MYO1C,missense_variant,p.Arg513Trp,ENST00000438665,;MYO1C,missense_variant,p.Arg497Trp,ENST00000361007,;MYO1C,missense_variant,p.Arg497Trp,ENST00000575158,;MYO1C,missense_variant,p.Arg532Trp,ENST00000359786,;MYO1C,downstream_gene_variant,,ENST00000571851,;MYO1C,downstream_gene_variant,,ENST00000573198,;MYO1C,upstream_gene_variant,,ENST0000057501…	A	ENSG00000197879	ENST00000359786	Transcript	missense_variant	1919	1594	532	R/W	Cgg/Tgg	rs754174814	-1	MYO1C	HGNC	7597	protein_coding	YES	CCDS42226.1	ENSP00000352834	MYO1C_HUMAN
MYO1C	GRCh37	17	1375458	1375458	+	Missense_Mutation	SNP	G	G	A	novel	.	TCGA-AJ-A3OJ	TCGA-AJ-A3OJ-10A-01D-A22A-09	G	G	.	c.1862C>T	p.Ala621Val	p.A621V	ENST00000359786	18/32	51	29	22	32	32	0	MYO1C,missense_variant,p.Ala597Val,ENST00000545534,;MYO1C,missense_variant,p.Ala602Val,ENST00000438665,;MYO1C,missense_variant,p.Ala586Val,ENST00000361007,;MYO1C,missense_variant,p.Ala586Val,ENST00000575158,;MYO1C,missense_variant,p.Ala621Val,ENST00000359786,;MYO1C,non_coding_transcript_exon_variant,,ENST00000571615,;MYO1C,non_coding_transcript_exon_variant,,ENST00000575864,;MYO1C,upstream_gene_v…	A	ENSG00000197879	ENST00000359786	Transcript	missense_variant	2187	1862	621	A/V	gCc/gTc	.	-1	MYO1C	HGNC	7597	protein_coding	YES	CCDS42226.1	ENSP00000352834	MYO1C_HUMAN
MYO1C	GRCh37	17	1371350	1371350	+	Missense_Mutation	SNP	G	G	A	rs367849804	.	TCGA-AJ-A3OK	TCGA-AJ-A3OK-10A-01D-A22A-09	G	G	.	c.2828C>T	p.Thr943Met	p.T943M	ENST00000359786	28/32	44	37	7	59	59	0	MYO1C,missense_variant,p.Thr919Met,ENST00000545534,;MYO1C,missense_variant,p.Thr924Met,ENST00000438665,;MYO1C,missense_variant,p.Thr908Met,ENST00000361007,;MYO1C,missense_variant,p.Thr908Met,ENST00000575158,;MYO1C,missense_variant,p.Thr943Met,ENST00000359786,;CRK,upstream_gene_variant,,ENST00000572145,;MYO1C,non_coding_transcript_exon_variant,,ENST00000574341,;MYO1C,downstream_gene_variant,,ENST0…	A	ENSG00000197879	ENST00000359786	Transcript	missense_variant	3153	2828	943	T/M	aCg/aTg	rs367849804	-1	MYO1C	HGNC	7597	protein_coding	YES	CCDS42226.1	ENSP00000352834	MYO1C_HUMAN
MYO1C	GRCh37	17	1373957	1373957	+	Missense_Mutation	SNP	C	C	A	.	.	TCGA-AP-A059	TCGA-AP-A059-10A-01D-A122-09	C	C	.	c.2239G>T	p.Gly747Cys	p.G747C	ENST00000359786	22/32	70	48	22	70	70	0	MYO1C,missense_variant,p.Gly723Cys,ENST00000545534,;MYO1C,missense_variant,p.Gly728Cys,ENST00000438665,;MYO1C,missense_variant,p.Gly712Cys,ENST00000361007,;MYO1C,missense_variant,p.Gly712Cys,ENST00000575158,;MYO1C,missense_variant,p.Gly747Cys,ENST00000359786,;MYO1C,synonymous_variant,p.%3D,ENST00000575011,;MYO1C,non_coding_transcript_exon_variant,,ENST00000575864,;MYO1C,upstream_gene_variant,,ENS…	A	ENSG00000197879	ENST00000359786	Transcript	missense_variant	2564	2239	747	G/C	Ggc/Tgc	COSM975642	-1	MYO1C	HGNC	7597	protein_coding	YES	CCDS42226.1	ENSP00000352834	MYO1C_HUMAN
MYO1C	GRCh37	17	1373920	1373920	+	Missense_Mutation	SNP	C	C	T	rs775309762	.	TCGA-AP-A1DV	TCGA-AP-A1DV-10A-01D-A135-09	C	C	.	c.2276G>A	p.Arg759Lys	p.R759K	ENST00000359786	22/32	20	13	7	14	14	0	MYO1C,missense_variant,p.Arg735Lys,ENST00000545534,;MYO1C,missense_variant,p.Arg740Lys,ENST00000438665,;MYO1C,missense_variant,p.Arg724Lys,ENST00000361007,;MYO1C,missense_variant,p.Arg724Lys,ENST00000575158,;MYO1C,missense_variant,p.Arg759Lys,ENST00000359786,;MYO1C,3_prime_UTR_variant,,ENST00000575011,;MYO1C,upstream_gene_variant,,ENST00000572615,;MYO1C,downstream_gene_variant,,ENST00000571615,;M…	T	ENSG00000197879	ENST00000359786	Transcript	missense_variant	2601	2276	759	R/K	aGa/aAa	rs775309762	-1	MYO1C	HGNC	7597	protein_coding	YES	CCDS42226.1	ENSP00000352834	MYO1C_HUMAN
MYO1C	GRCh37	17	1370806	1370806	+	Missense_Mutation	SNP	G	G	T	novel	.	TCGA-AR-A2LL	TCGA-AR-A2LL-10A-01D-A17W-09	G	G	.	c.3033C>A	p.Asn1011Lys	p.N1011K	ENST00000359786	30/32	27	23	4	11	11	0	MYO1C,missense_variant,p.Asn987Lys,ENST00000545534,;MYO1C,missense_variant,p.Asn992Lys,ENST00000438665,;MYO1C,missense_variant,p.Asn976Lys,ENST00000361007,;MYO1C,missense_variant,p.Asn976Lys,ENST00000575158,;MYO1C,missense_variant,p.Asn1011Lys,ENST00000359786,;CRK,upstream_gene_variant,,ENST00000572145,;MYO1C,non_coding_transcript_exon_variant,,ENST00000574341,;MYO1C,downstream_gene_variant,,ENST…	T	ENSG00000197879	ENST00000359786	Transcript	missense_variant	3358	3033	1011	N/K	aaC/aaA	.	-1	MYO1C	HGNC	7597	protein_coding	YES	CCDS42226.1	ENSP00000352834	MYO1C_HUMAN
MYO1C	GRCh37	17	1377933	1377933	+	Missense_Mutation	SNP	C	C	T	rs748273564	.	TCGA-AX-A0J0	TCGA-AX-A0J0-10A-02X-A10H-09	C	C	.	c.1768G>A	p.Glu590Lys	p.E590K	ENST00000359786	17/32	29	15	14	28	28	0	MYO1C,missense_variant,p.Glu566Lys,ENST00000545534,;MYO1C,missense_variant,p.Glu571Lys,ENST00000438665,;MYO1C,missense_variant,p.Glu555Lys,ENST00000361007,;MYO1C,missense_variant,p.Glu555Lys,ENST00000575158,;MYO1C,missense_variant,p.Glu590Lys,ENST00000359786,;MYO1C,downstream_gene_variant,,ENST00000573198,;MYO1C,non_coding_transcript_exon_variant,,ENST00000571615,;MYO1C,upstream_gene_variant,,ENS…	T	ENSG00000197879	ENST00000359786	Transcript	missense_variant	2093	1768	590	E/K	Gag/Aag	rs748273564,COSM975644	-1	MYO1C	HGNC	7597	protein_coding	YES	CCDS42226.1	ENSP00000352834	MYO1C_HUMAN
MYO1C	GRCh37	17	1377933	1377933	+	Missense_Mutation	SNP	C	C	T	rs748273564	.	TCGA-AX-A0J0	TCGA-AX-A0J0-11A-11D-A27P-09	C	C	.	c.1768G>A	p.Glu590Lys	p.E590K	ENST00000359786	17/32	29	15	14	96	96	0	MYO1C,missense_variant,p.Glu566Lys,ENST00000545534,;MYO1C,missense_variant,p.Glu571Lys,ENST00000438665,;MYO1C,missense_variant,p.Glu555Lys,ENST00000361007,;MYO1C,missense_variant,p.Glu555Lys,ENST00000575158,;MYO1C,missense_variant,p.Glu590Lys,ENST00000359786,;MYO1C,downstream_gene_variant,,ENST00000573198,;MYO1C,non_coding_transcript_exon_variant,,ENST00000571615,;MYO1C,upstream_gene_variant,,ENS…	T	ENSG00000197879	ENST00000359786	Transcript	missense_variant	2093	1768	590	E/K	Gag/Aag	rs748273564,COSM975644	-1	MYO1C	HGNC	7597	protein_coding	YES	CCDS42226.1	ENSP00000352834	MYO1C_HUMAN
MYO1C	GRCh37	17	1381993	1381993	+	Missense_Mutation	SNP	C	C	T	rs376176467	.	TCGA-AX-A1CE	TCGA-AX-A1CE-10A-01D-A135-09	C	C	.	c.1129G>A	p.Ala377Thr	p.A377T	ENST00000359786	1932-10-01	36	20	15	22	22	0	MYO1C,missense_variant,p.Ala358Thr,ENST00000438665,;MYO1C,missense_variant,p.Ala342Thr,ENST00000361007,;MYO1C,missense_variant,p.Ala342Thr,ENST00000575158,;MYO1C,missense_variant,p.Ala377Thr,ENST00000359786,;MYO1C,missense_variant,p.Ala353Thr,ENST00000545534,;MYO1C,downstream_gene_variant,,ENST00000575335,;MYO1C,downstream_gene_variant,,ENST00000570490,;MYO1C,downstream_gene_variant,,ENST00000570…	T	ENSG00000197879	ENST00000359786	Transcript	missense_variant	1454	1129	377	A/T	Gca/Aca	rs376176467	-1	MYO1C	HGNC	7597	protein_coding	YES	CCDS42226.1	ENSP00000352834	MYO1C_HUMAN
MYO1C	GRCh37	17	1377967	1377967	+	Missense_Mutation	SNP	C	C	A	novel	.	TCGA-AX-A2HC	TCGA-AX-A2HC-11A-11D-A17D-09	C	C	.	c.1734G>T	p.Lys578Asn	p.K578N	ENST00000359786	17/32	47	22	24	59	59	0	MYO1C,missense_variant,p.Lys554Asn,ENST00000545534,;MYO1C,missense_variant,p.Lys559Asn,ENST00000438665,;MYO1C,missense_variant,p.Lys543Asn,ENST00000361007,;MYO1C,missense_variant,p.Lys543Asn,ENST00000575158,;MYO1C,missense_variant,p.Lys578Asn,ENST00000359786,;MYO1C,downstream_gene_variant,,ENST00000573198,;MYO1C,non_coding_transcript_exon_variant,,ENST00000571615,;MYO1C,upstream_gene_variant,,ENS…	A	ENSG00000197879	ENST00000359786	Transcript	missense_variant	2059	1734	578	K/N	aaG/aaT	.	-1	MYO1C	HGNC	7597	protein_coding	YES	CCDS42226.1	ENSP00000352834	MYO1C_HUMAN
MYO1C	GRCh37	17	1371294	1371294	+	Missense_Mutation	SNP	C	C	T	rs181668441	.	TCGA-AX-A2HD	TCGA-AX-A2HD-11A-11D-A17D-09	C	C	.	c.2884G>A	p.Ala962Thr	p.A962T	ENST00000359786	28/32	71	34	37	37	37	0	MYO1C,missense_variant,p.Ala938Thr,ENST00000545534,;MYO1C,missense_variant,p.Ala943Thr,ENST00000438665,;MYO1C,missense_variant,p.Ala927Thr,ENST00000361007,;MYO1C,missense_variant,p.Ala927Thr,ENST00000575158,;MYO1C,missense_variant,p.Ala962Thr,ENST00000359786,;CRK,upstream_gene_variant,,ENST00000572145,;MYO1C,non_coding_transcript_exon_variant,,ENST00000574341,;MYO1C,downstream_gene_variant,,ENST0…	T	ENSG00000197879	ENST00000359786	Transcript	missense_variant	3209	2884	962	A/T	Gcc/Acc	rs181668441	-1	MYO1C	HGNC	7597	protein_coding	YES	CCDS42226.1	ENSP00000352834	MYO1C_HUMAN
MYO1C	GRCh37	17	1374392	1374392	+	Missense_Mutation	SNP	C	C	T	novel	.	TCGA-AX-A2HD	TCGA-AX-A2HD-11A-11D-A17D-09	C	C	.	c.2185G>A	p.Ala729Thr	p.A729T	ENST00000359786	21/32	93	49	44	105	105	0	MYO1C,missense_variant,p.Ala705Thr,ENST00000545534,;MYO1C,missense_variant,p.Ala710Thr,ENST00000438665,;MYO1C,missense_variant,p.Ala694Thr,ENST00000361007,;MYO1C,missense_variant,p.Ala694Thr,ENST00000575158,;MYO1C,missense_variant,p.Ala729Thr,ENST00000359786,;MYO1C,missense_variant,p.Ala5Thr,ENST00000575011,;MYO1C,non_coding_transcript_exon_variant,,ENST00000575864,;MYO1C,upstream_gene_variant,,E…	T	ENSG00000197879	ENST00000359786	Transcript	missense_variant	2510	2185	729	A/T	Gcc/Acc	.	-1	MYO1C	HGNC	7597	protein_coding	YES	CCDS42226.1	ENSP00000352834	MYO1C_HUMAN
MYO1C	GRCh37	17	1381382	1381382	+	Missense_Mutation	SNP	G	G	A	rs778512232	.	TCGA-AX-A2IN	TCGA-AX-A2IN-10A-01D-A17W-09	G	G	.	c.1400C>T	p.Ala467Val	p.A467V	ENST00000359786	1932-12-01	14	7	7	20	20	0	MYO1C,missense_variant,p.Ala448Val,ENST00000438665,;MYO1C,missense_variant,p.Ala432Val,ENST00000361007,;MYO1C,missense_variant,p.Ala432Val,ENST00000575158,;MYO1C,missense_variant,p.Ala467Val,ENST00000359786,;MYO1C,missense_variant,p.Ala443Val,ENST00000545534,;MYO1C,downstream_gene_variant,,ENST00000575335,;MYO1C,downstream_gene_variant,,ENST00000570490,;MYO1C,downstream_gene_variant,,ENST00000570…	A	ENSG00000197879	ENST00000359786	Transcript	missense_variant	1725	1400	467	A/V	gCg/gTg	rs778512232,COSM2738114,COSM4064046	-1	MYO1C	HGNC	7597	protein_coding	YES	CCDS42226.1	ENSP00000352834	MYO1C_HUMAN
MYO1C	GRCh37	17	1373564	1373564	+	Missense_Mutation	SNP	G	G	T	.	.	TCGA-AZ-6598	TCGA-AZ-6598-11A-01D-1771-10	G	G	.	c.2431C>A	p.His811Asn	p.H811N	ENST00000359786	24/32	69	47	21	41	41	0	MYO1C,missense_variant,p.His787Asn,ENST00000545534,;MYO1C,missense_variant,p.His792Asn,ENST00000438665,;MYO1C,missense_variant,p.His776Asn,ENST00000361007,;MYO1C,missense_variant,p.His776Asn,ENST00000575158,;MYO1C,missense_variant,p.His811Asn,ENST00000359786,;MYO1C,3_prime_UTR_variant,,ENST00000575011,;MYO1C,non_coding_transcript_exon_variant,,ENST00000572615,;MYO1C,downstream_gene_variant,,ENST0…	T	ENSG00000197879	ENST00000359786	Transcript	missense_variant	2756	2431	811	H/N	Cat/Aat	COSM1380981	-1	MYO1C	HGNC	7597	protein_coding	YES	CCDS42226.1	ENSP00000352834	MYO1C_HUMAN
MYO1C	GRCh37	17	1377974	1377974	+	Missense_Mutation	SNP	C	C	T	.	.	TCGA-AZ-6598	TCGA-AZ-6598-11A-01D-1771-10	C	C	.	c.1727G>A	p.Ser576Asn	p.S576N	ENST00000359786	17/32	165	127	37	91	91	0	MYO1C,missense_variant,p.Ser552Asn,ENST00000545534,;MYO1C,missense_variant,p.Ser557Asn,ENST00000438665,;MYO1C,missense_variant,p.Ser541Asn,ENST00000361007,;MYO1C,missense_variant,p.Ser541Asn,ENST00000575158,;MYO1C,missense_variant,p.Ser576Asn,ENST00000359786,;MYO1C,downstream_gene_variant,,ENST00000573198,;MYO1C,non_coding_transcript_exon_variant,,ENST00000571615,;MYO1C,upstream_gene_variant,,ENS…	T	ENSG00000197879	ENST00000359786	Transcript	missense_variant	2052	1727	576	S/N	aGc/aAc	COSM1380983	-1	MYO1C	HGNC	7597	protein_coding	YES	CCDS42226.1	ENSP00000352834	MYO1C_HUMAN
MYO1C	GRCh37	17	1375295	1375295	+	Missense_Mutation	SNP	G	G	A	rs771691743	.	TCGA-B5-A0K9	TCGA-B5-A0K9-10A-02D-A10B-09	G	G	.	c.1927C>T	p.Arg643Cys	p.R643C	ENST00000359786	19/32	94	80	14	72	72	0	MYO1C,missense_variant,p.Arg619Cys,ENST00000545534,;MYO1C,missense_variant,p.Arg624Cys,ENST00000438665,;MYO1C,missense_variant,p.Arg608Cys,ENST00000361007,;MYO1C,missense_variant,p.Arg608Cys,ENST00000575158,;MYO1C,missense_variant,p.Arg643Cys,ENST00000359786,;MYO1C,non_coding_transcript_exon_variant,,ENST00000571615,;MYO1C,non_coding_transcript_exon_variant,,ENST00000575864,;MYO1C,upstream_gene_v…	A	ENSG00000197879	ENST00000359786	Transcript	missense_variant	2252	1927	643	R/C	Cgc/Tgc	rs771691743,COSM975643	-1	MYO1C	HGNC	7597	protein_coding	YES	CCDS42226.1	ENSP00000352834	MYO1C_HUMAN
MYO1C	GRCh37	17	1381431	1381431	+	Missense_Mutation	SNP	C	C	T	rs765250955	.	TCGA-B5-A11L	TCGA-B5-A11L-10A-01D-A13O-09	C	C	.	c.1351G>A	p.Glu451Lys	p.E451K	ENST00000359786	1932-12-01	22	14	7	21	21	0	MYO1C,missense_variant,p.Glu432Lys,ENST00000438665,;MYO1C,missense_variant,p.Glu416Lys,ENST00000361007,;MYO1C,missense_variant,p.Glu416Lys,ENST00000575158,;MYO1C,missense_variant,p.Glu451Lys,ENST00000359786,;MYO1C,missense_variant,p.Glu427Lys,ENST00000545534,;MYO1C,downstream_gene_variant,,ENST00000575335,;MYO1C,downstream_gene_variant,,ENST00000570490,;MYO1C,downstream_gene_variant,,ENST00000570…	T	ENSG00000197879	ENST00000359786	Transcript	missense_variant	1676	1351	451	E/K	Gag/Aag	rs765250955	-1	MYO1C	HGNC	7597	protein_coding	YES	CCDS42226.1	ENSP00000352834	MYO1C_HUMAN
MYO1C	GRCh37	17	1373558	1373558	+	Missense_Mutation	SNP	G	G	A	rs77445493	.	TCGA-B5-A3FC	TCGA-B5-A3FC-10A-01D-A22A-09	G	G	.	c.2437C>T	p.Arg813Cys	p.R813C	ENST00000359786	24/32	38	26	12	63	63	0	MYO1C,missense_variant,p.Arg789Cys,ENST00000545534,;MYO1C,missense_variant,p.Arg794Cys,ENST00000438665,;MYO1C,missense_variant,p.Arg778Cys,ENST00000361007,;MYO1C,missense_variant,p.Arg778Cys,ENST00000575158,;MYO1C,missense_variant,p.Arg813Cys,ENST00000359786,;MYO1C,3_prime_UTR_variant,,ENST00000575011,;MYO1C,non_coding_transcript_exon_variant,,ENST00000572615,;MYO1C,downstream_gene_variant,,ENST0…	A	ENSG00000197879	ENST00000359786	Transcript	missense_variant	2762	2437	813	R/C	Cgc/Tgc	rs77445493	-1	MYO1C	HGNC	7597	protein_coding	YES	CCDS42226.1	ENSP00000352834	MYO1C_HUMAN
MYO1C	GRCh37	17	1374424	1374424	+	Missense_Mutation	SNP	C	C	T	rs762016569	.	TCGA-B5-A3FC	TCGA-B5-A3FC-10A-01D-A22A-09	C	C	.	c.2153G>A	p.Arg718His	p.R718H	ENST00000359786	21/32	63	34	29	86	86	0	MYO1C,missense_variant,p.Arg694His,ENST00000545534,;MYO1C,missense_variant,p.Arg699His,ENST00000438665,;MYO1C,missense_variant,p.Arg683His,ENST00000361007,;MYO1C,missense_variant,p.Arg683His,ENST00000575158,;MYO1C,missense_variant,p.Arg718His,ENST00000359786,;MYO1C,non_coding_transcript_exon_variant,,ENST00000575864,;MYO1C,upstream_gene_variant,,ENST00000575011,;MYO1C,upstream_gene_variant,,ENST0…	T	ENSG00000197879	ENST00000359786	Transcript	missense_variant	2478	2153	718	R/H	cGc/cAc	rs762016569	-1	MYO1C	HGNC	7597	protein_coding	YES	CCDS42226.1	ENSP00000352834	MYO1C_HUMAN
MYO1C	GRCh37	17	1375250	1375250	+	Missense_Mutation	SNP	G	G	A	rs377694703	.	TCGA-B5-A3FC	TCGA-B5-A3FC-10A-01D-A22A-09	G	G	.	c.1972C>T	p.Arg658Cys	p.R658C	ENST00000359786	19/32	65	35	29	76	76	0	MYO1C,missense_variant,p.Arg634Cys,ENST00000545534,;MYO1C,missense_variant,p.Arg639Cys,ENST00000438665,;MYO1C,missense_variant,p.Arg623Cys,ENST00000361007,;MYO1C,missense_variant,p.Arg623Cys,ENST00000575158,;MYO1C,missense_variant,p.Arg658Cys,ENST00000359786,;MYO1C,non_coding_transcript_exon_variant,,ENST00000571615,;MYO1C,non_coding_transcript_exon_variant,,ENST00000575864,;MYO1C,upstream_gene_v…	A	ENSG00000197879	ENST00000359786	Transcript	missense_variant	2297	1972	658	R/C	Cgc/Tgc	rs377694703	-1	MYO1C	HGNC	7597	protein_coding	YES	CCDS42226.1	ENSP00000352834	MYO1C_HUMAN
MYO1C	GRCh37	17	1373955	1373956	+	Frame_Shift_Ins	INS	-	-	C	novel	.	TCGA-BG-A222	TCGA-BG-A222-10A-01D-A159-09	-	-	.	c.2240dupG	p.Phe748LeufsTer95	p.F748Lfs*95	ENST00000359786	22/32	33	23	10	32	32	0	MYO1C,frameshift_variant,p.Phe724LeufsTer95,ENST00000545534,;MYO1C,frameshift_variant,p.Phe729LeufsTer95,ENST00000438665,;MYO1C,frameshift_variant,p.Phe713LeufsTer95,ENST00000361007,;MYO1C,frameshift_variant,p.Phe713LeufsTer95,ENST00000575158,;MYO1C,frameshift_variant,p.Phe748LeufsTer95,ENST00000359786,;MYO1C,frameshift_variant,p.Ala56GlyfsTer?,ENST00000575011,;MYO1C,non_coding_transcript_exon_va…	C	ENSG00000197879	ENST00000359786	Transcript	frameshift_variant	2565-2566	2240-2241	747	G/GX	ggc/ggGc	.	-1	MYO1C	HGNC	7597	protein_coding	YES	CCDS42226.1	ENSP00000352834	MYO1C_HUMAN
MYO1C	GRCh37	17	1386228	1386228	+	Missense_Mutation	SNP	G	G	A	.	.	TCGA-BR-4361	TCGA-BR-4361-11A-01D-1158-08	G	G	.	c.473C>T	p.Ala158Val	p.A158V	ENST00000359786	1932-04-01	17	12	5	40	40	0	MYO1C,missense_variant,p.Ala123Val,ENST00000575335,;MYO1C,missense_variant,p.Ala123Val,ENST00000574790,;MYO1C,missense_variant,p.Ala134Val,ENST00000545534,;MYO1C,missense_variant,p.Ala139Val,ENST00000438665,;MYO1C,missense_variant,p.Ala136Val,ENST00000570490,;MYO1C,missense_variant,p.Ala123Val,ENST00000571715,;MYO1C,missense_variant,p.Ala123Val,ENST00000361007,;MYO1C,missense_variant,p.Ala123Val,…	A	ENSG00000197879	ENST00000359786	Transcript	missense_variant	798	473	158	A/V	gCa/gTa	COSM4064050,COSM4064049	-1	MYO1C	HGNC	7597	protein_coding	YES	CCDS42226.1	ENSP00000352834	MYO1C_HUMAN
MYO1C	GRCh37	17	1395772	1395772	+	Nonsense_Mutation	SNP	G	G	A	.	.	TCGA-BR-8487	TCGA-BR-8487-10A-01D-2394-08	G	G	.	c.10C>T	p.Gln4Ter	p.Q4*	ENST00000359786	1932-01-01	19	9	10	14	14	0	MYO1C,stop_gained,p.Gln4Ter,ENST00000359786,;INPP5K,downstream_gene_variant,,ENST00000574561,;INPP5K,downstream_gene_variant,,ENST00000320345,;MYO1C,upstream_gene_variant,,ENST00000575335,;MYO1C,upstream_gene_variant,,ENST00000574790,;INPP5K,downstream_gene_variant,,ENST00000542125,;INPP5K,downstream_gene_variant,,ENST00000397335,;MYO1C,upstream_gene_variant,,ENST00000361007,;INPP5K,downstream_ge…	A	ENSG00000197879	ENST00000359786	Transcript	stop_gained	335	10	4	Q/*	Caa/Taa	COSM4064056	-1	MYO1C	HGNC	7597	protein_coding	YES	CCDS42226.1	ENSP00000352834	MYO1C_HUMAN
MYO1C	GRCh37	17	1382019	1382019	+	Missense_Mutation	SNP	G	G	T	rs139543770	.	TCGA-BS-A0UJ	TCGA-BS-A0UJ-10A-01D-A127-09	G	G	.	c.1103C>A	p.Pro368Gln	p.P368Q	ENST00000359786	1932-10-01	47	21	26	10	10	0	MYO1C,missense_variant,p.Pro349Gln,ENST00000438665,;MYO1C,missense_variant,p.Pro333Gln,ENST00000361007,;MYO1C,missense_variant,p.Pro333Gln,ENST00000575158,;MYO1C,missense_variant,p.Pro368Gln,ENST00000359786,;MYO1C,missense_variant,p.Pro344Gln,ENST00000545534,;MYO1C,downstream_gene_variant,,ENST00000575335,;MYO1C,downstream_gene_variant,,ENST00000570490,;MYO1C,downstream_gene_variant,,ENST00000570…	T	ENSG00000197879	ENST00000359786	Transcript	missense_variant	1428	1103	368	P/Q	cCg/cAg	rs139543770,COSM704967,COSM975645	-1	MYO1C	HGNC	7597	protein_coding	YES	CCDS42226.1	ENSP00000352834	MYO1C_HUMAN
MYO1C	GRCh37	17	1386193	1386193	+	Missense_Mutation	SNP	C	C	T	rs146251319	.	TCGA-CA-5255	TCGA-CA-5255-10A-01D-1835-10	C	C	.	c.508G>A	p.Val170Met	p.V170M	ENST00000359786	1932-04-01	26	21	5	34	34	0	MYO1C,missense_variant,p.Val135Met,ENST00000575335,;MYO1C,missense_variant,p.Val135Met,ENST00000574790,;MYO1C,missense_variant,p.Val146Met,ENST00000545534,;MYO1C,missense_variant,p.Val151Met,ENST00000438665,;MYO1C,missense_variant,p.Val148Met,ENST00000570490,;MYO1C,missense_variant,p.Val135Met,ENST00000361007,;MYO1C,missense_variant,p.Val135Met,ENST00000570984,;MYO1C,missense_variant,p.Val135Met,…	T	ENSG00000197879	ENST00000359786	Transcript	missense_variant	833	508	170	V/M	Gtg/Atg	rs146251319	-1	MYO1C	HGNC	7597	protein_coding	YES	CCDS42226.1	ENSP00000352834	MYO1C_HUMAN
MYO1C	GRCh37	17	1371157	1371157	+	Nonsense_Mutation	SNP	G	G	A	.	.	TCGA-CG-4305	TCGA-CG-4305-10A-01D-1158-08	G	G	.	c.2944C>T	p.Gln982Ter	p.Q982*	ENST00000359786	29/32	60	50	10	74	74	0	MYO1C,stop_gained,p.Gln958Ter,ENST00000545534,;MYO1C,stop_gained,p.Gln963Ter,ENST00000438665,;MYO1C,stop_gained,p.Gln947Ter,ENST00000361007,;MYO1C,stop_gained,p.Gln947Ter,ENST00000575158,;MYO1C,stop_gained,p.Gln982Ter,ENST00000359786,;CRK,upstream_gene_variant,,ENST00000572145,;MYO1C,non_coding_transcript_exon_variant,,ENST00000574341,;MYO1C,downstream_gene_variant,,ENST00000575011,;MYO1C,downstr…	A	ENSG00000197879	ENST00000359786	Transcript	stop_gained	3269	2944	982	Q/*	Cag/Tag	COSM4064041,COSM4064040	-1	MYO1C	HGNC	7597	protein_coding	YES	CCDS42226.1	ENSP00000352834	MYO1C_HUMAN
MYO1C	GRCh37	17	1377960	1377960	+	Missense_Mutation	SNP	T	T	A	rs750324893	.	TCGA-CG-4460	TCGA-CG-4460-10A-01D-1158-08	T	T	.	c.1741A>T	p.Ile581Phe	p.I581F	ENST00000359786	17/32	315	270	44	196	196	0	MYO1C,missense_variant,p.Ile557Phe,ENST00000545534,;MYO1C,missense_variant,p.Ile562Phe,ENST00000438665,;MYO1C,missense_variant,p.Ile546Phe,ENST00000361007,;MYO1C,missense_variant,p.Ile546Phe,ENST00000575158,;MYO1C,missense_variant,p.Ile581Phe,ENST00000359786,;MYO1C,downstream_gene_variant,,ENST00000573198,;MYO1C,non_coding_transcript_exon_variant,,ENST00000571615,;MYO1C,upstream_gene_variant,,ENS…	A	ENSG00000197879	ENST00000359786	Transcript	missense_variant	2066	1741	581	I/F	Att/Ttt	rs750324893	-1	MYO1C	HGNC	7597	protein_coding	YES	CCDS42226.1	ENSP00000352834	MYO1C_HUMAN
MYO1C	GRCh37	17	1374403	1374403	+	Missense_Mutation	SNP	G	G	A	novel	.	TCGA-CK-4951	TCGA-CK-4951-10A-01D-2188-10	G	G	.	c.2174C>T	p.Ala725Val	p.A725V	ENST00000359786	21/32	30	20	9	80	79	0	MYO1C,missense_variant,p.Ala701Val,ENST00000545534,;MYO1C,missense_variant,p.Ala706Val,ENST00000438665,;MYO1C,missense_variant,p.Ala690Val,ENST00000361007,;MYO1C,missense_variant,p.Ala690Val,ENST00000575158,;MYO1C,missense_variant,p.Ala725Val,ENST00000359786,;MYO1C,non_coding_transcript_exon_variant,,ENST00000575864,;MYO1C,upstream_gene_variant,,ENST00000575011,;MYO1C,upstream_gene_variant,,ENST0…	A	ENSG00000197879	ENST00000359786	Transcript	missense_variant	2499	2174	725	A/V	gCc/gTc	.	-1	MYO1C	HGNC	7597	protein_coding	YES	CCDS42226.1	ENSP00000352834	MYO1C_HUMAN
MYO1C	GRCh37	17	1375424	1375424	+	Missense_Mutation	SNP	T	T	A	rs769738053	.	TCGA-CK-4951	TCGA-CK-4951-10A-01D-2188-10	T	T	.	c.1896A>T	p.Lys632Asn	p.K632N	ENST00000359786	18/32	38	18	20	76	76	0	MYO1C,missense_variant,p.Lys608Asn,ENST00000545534,;MYO1C,missense_variant,p.Lys613Asn,ENST00000438665,;MYO1C,missense_variant,p.Lys597Asn,ENST00000361007,;MYO1C,missense_variant,p.Lys597Asn,ENST00000575158,;MYO1C,missense_variant,p.Lys632Asn,ENST00000359786,;MYO1C,non_coding_transcript_exon_variant,,ENST00000571615,;MYO1C,non_coding_transcript_exon_variant,,ENST00000575864,;MYO1C,upstream_gene_v…	A	ENSG00000197879	ENST00000359786	Transcript	missense_variant	2221	1896	632	K/N	aaA/aaT	rs769738053	-1	MYO1C	HGNC	7597	protein_coding	YES	CCDS42226.1	ENSP00000352834	MYO1C_HUMAN
MYO1C	GRCh37	17	1369024	1369024	+	Missense_Mutation	SNP	C	C	A	rs762820856	.	TCGA-CM-5861	TCGA-CM-5861-10A-01D-1650-10	C	C	.	c.3188G>T	p.Arg1063Leu	p.R1063L	ENST00000359786	32/32	56	34	22	55	55	0	MYO1C,missense_variant,p.Arg1039Leu,ENST00000545534,;MYO1C,missense_variant,p.Arg1044Leu,ENST00000438665,;MYO1C,missense_variant,p.Arg1028Leu,ENST00000361007,;MYO1C,missense_variant,p.Arg1028Leu,ENST00000575158,;MYO1C,missense_variant,p.Arg1063Leu,ENST00000359786,;CRK,upstream_gene_variant,,ENST00000572145,;MYO1C,downstream_gene_variant,,ENST00000575011,;MYO1C,downstream_gene_variant,,ENST0000057…	A	ENSG00000197879	ENST00000359786	Transcript	missense_variant	3513	3188	1063	R/L	cGg/cTg	rs762820856,COSM1380979	-1	MYO1C	HGNC	7597	protein_coding	YES	CCDS42226.1	ENSP00000352834	MYO1C_HUMAN
MYO1C	GRCh37	17	1374583	1374583	+	Missense_Mutation	SNP	G	G	A	rs191439095	.	TCGA-CR-5250	TCGA-CR-5250-10A-01D-1512-08	G	G	.	c.2069C>T	p.Pro690Leu	p.P690L	ENST00000359786	20/32	54	38	16	53	53	0	MYO1C,missense_variant,p.Pro666Leu,ENST00000545534,;MYO1C,missense_variant,p.Pro671Leu,ENST00000438665,;MYO1C,missense_variant,p.Pro655Leu,ENST00000361007,;MYO1C,missense_variant,p.Pro655Leu,ENST00000575158,;MYO1C,missense_variant,p.Pro690Leu,ENST00000359786,;MYO1C,non_coding_transcript_exon_variant,,ENST00000571615,;MYO1C,non_coding_transcript_exon_variant,,ENST00000575864,;MYO1C,upstream_gene_v…	A	ENSG00000197879	ENST00000359786	Transcript	missense_variant	2394	2069	690	P/L	cCg/cTg	rs191439095	-1	MYO1C	HGNC	7597	protein_coding	YES	CCDS42226.1	ENSP00000352834	MYO1C_HUMAN
MYO1C	GRCh37	17	1381744	1381744	+	Missense_Mutation	SNP	G	G	A	rs200201230	.	TCGA-CR-7364	TCGA-CR-7364-10A-01D-2013-08	G	G	.	c.1255C>T	p.Leu419Phe	p.L419F	ENST00000359786	1932-11-01	74	49	25	100	100	0	MYO1C,missense_variant,p.Leu400Phe,ENST00000438665,;MYO1C,missense_variant,p.Leu384Phe,ENST00000361007,;MYO1C,missense_variant,p.Leu384Phe,ENST00000575158,;MYO1C,missense_variant,p.Leu419Phe,ENST00000359786,;MYO1C,missense_variant,p.Leu395Phe,ENST00000545534,;MYO1C,downstream_gene_variant,,ENST00000575335,;MYO1C,downstream_gene_variant,,ENST00000570490,;MYO1C,downstream_gene_variant,,ENST00000570…	A	ENSG00000197879	ENST00000359786	Transcript	missense_variant	1580	1255	419	L/F	Ctc/Ttc	rs200201230	-1	MYO1C	HGNC	7597	protein_coding	YES	CCDS42226.1	ENSP00000352834	MYO1C_HUMAN
MYO1C	GRCh37	17	1386207	1386207	+	Missense_Mutation	SNP	T	T	G	rs749019408	.	TCGA-CR-7402	TCGA-CR-7402-10A-01D-2013-08	T	T	.	c.494A>C	p.Glu165Ala	p.E165A	ENST00000359786	1932-04-01	44	31	12	45	45	0	MYO1C,missense_variant,p.Glu130Ala,ENST00000575335,;MYO1C,missense_variant,p.Glu130Ala,ENST00000574790,;MYO1C,missense_variant,p.Glu141Ala,ENST00000545534,;MYO1C,missense_variant,p.Glu146Ala,ENST00000438665,;MYO1C,missense_variant,p.Glu143Ala,ENST00000570490,;MYO1C,missense_variant,p.Glu130Ala,ENST00000571715,;MYO1C,missense_variant,p.Glu130Ala,ENST00000361007,;MYO1C,missense_variant,p.Glu130Ala,…	G	ENSG00000197879	ENST00000359786	Transcript	missense_variant	819	494	165	E/A	gAg/gCg	rs749019408	-1	MYO1C	HGNC	7597	protein_coding	YES	CCDS42226.1	ENSP00000352834	MYO1C_HUMAN
MYO1C	GRCh37	17	1386944	1386944	+	Missense_Mutation	SNP	G	G	A	novel	.	TCGA-CV-6962	TCGA-CV-6962-10A-01D-1912-08	G	G	.	c.307C>T	p.Arg103Cys	p.R103C	ENST00000359786	1932-03-01	21	14	6	34	34	0	MYO1C,missense_variant,p.Arg68Cys,ENST00000575335,;MYO1C,missense_variant,p.Arg68Cys,ENST00000574790,;MYO1C,missense_variant,p.Arg79Cys,ENST00000545534,;MYO1C,missense_variant,p.Arg84Cys,ENST00000438665,;MYO1C,missense_variant,p.Arg81Cys,ENST00000570490,;MYO1C,missense_variant,p.Arg68Cys,ENST00000571715,;MYO1C,missense_variant,p.Arg68Cys,ENST00000361007,;MYO1C,missense_variant,p.Arg68Cys,ENST0000…	A	ENSG00000197879	ENST00000359786	Transcript	missense_variant	632	307	103	R/C	Cgt/Tgt	.	-1	MYO1C	HGNC	7597	protein_coding	YES	CCDS42226.1	ENSP00000352834	MYO1C_HUMAN
MYO1C	GRCh37	17	1386944	1386944	+	Missense_Mutation	SNP	G	G	A	novel	.	TCGA-CV-6962	TCGA-CV-6962-11A-01D-1912-08	G	G	.	c.307C>T	p.Arg103Cys	p.R103C	ENST00000359786	1932-03-01	21	14	6	29	29	0	MYO1C,missense_variant,p.Arg68Cys,ENST00000575335,;MYO1C,missense_variant,p.Arg68Cys,ENST00000574790,;MYO1C,missense_variant,p.Arg79Cys,ENST00000545534,;MYO1C,missense_variant,p.Arg84Cys,ENST00000438665,;MYO1C,missense_variant,p.Arg81Cys,ENST00000570490,;MYO1C,missense_variant,p.Arg68Cys,ENST00000571715,;MYO1C,missense_variant,p.Arg68Cys,ENST00000361007,;MYO1C,missense_variant,p.Arg68Cys,ENST0000…	A	ENSG00000197879	ENST00000359786	Transcript	missense_variant	632	307	103	R/C	Cgt/Tgt	.	-1	MYO1C	HGNC	7597	protein_coding	YES	CCDS42226.1	ENSP00000352834	MYO1C_HUMAN
MYO1C	GRCh37	17	1373933	1373933	+	Missense_Mutation	SNP	G	G	T	novel	.	TCGA-CV-7414	TCGA-CV-7414-10A-01D-2078-08	G	G	.	c.2263C>A	p.Leu755Ile	p.L755I	ENST00000359786	22/32	39	26	13	34	34	0	MYO1C,missense_variant,p.Leu731Ile,ENST00000545534,;MYO1C,missense_variant,p.Leu736Ile,ENST00000438665,;MYO1C,missense_variant,p.Leu720Ile,ENST00000361007,;MYO1C,missense_variant,p.Leu720Ile,ENST00000575158,;MYO1C,missense_variant,p.Leu755Ile,ENST00000359786,;MYO1C,synonymous_variant,p.%3D,ENST00000575011,;MYO1C,non_coding_transcript_exon_variant,,ENST00000575864,;MYO1C,upstream_gene_variant,,ENS…	T	ENSG00000197879	ENST00000359786	Transcript	missense_variant	2588	2263	755	L/I	Ctc/Atc	.	-1	MYO1C	HGNC	7597	protein_coding	YES	CCDS42226.1	ENSP00000352834	MYO1C_HUMAN
MYO1C	GRCh37	17	1387540	1387540	+	Missense_Mutation	SNP	G	G	A	novel	.	TCGA-CV-7568	TCGA-CV-7568-10A-01D-2229-08	G	G	.	c.133C>T	p.Arg45Trp	p.R45W	ENST00000359786	1932-02-01	41	27	14	56	56	0	MYO1C,missense_variant,p.Arg10Trp,ENST00000575335,;MYO1C,missense_variant,p.Arg10Trp,ENST00000574790,;MYO1C,missense_variant,p.Arg21Trp,ENST00000545534,;MYO1C,missense_variant,p.Arg26Trp,ENST00000438665,;MYO1C,missense_variant,p.Arg23Trp,ENST00000570490,;MYO1C,missense_variant,p.Arg10Trp,ENST00000571715,;MYO1C,missense_variant,p.Arg10Trp,ENST00000361007,;MYO1C,missense_variant,p.Arg10Trp,ENST0000…	A	ENSG00000197879	ENST00000359786	Transcript	missense_variant	458	133	45	R/W	Cgg/Tgg	.	-1	MYO1C	HGNC	7597	protein_coding	YES	CCDS42226.1	ENSP00000352834	MYO1C_HUMAN
MYO1C	GRCh37	17	1382903	1382903	+	Frame_Shift_Del	DEL	G	G	-	novel	.	TCGA-CZ-5451	TCGA-CZ-5451-11A-01D-1501-10	G	G	.	c.1003delC	p.Leu335SerfsTer4	p.L335Sfs*4	ENST00000359786	1932-08-01	31	20	11	35	35	0	MYO1C,frameshift_variant,p.Leu316SerfsTer4,ENST00000438665,;MYO1C,frameshift_variant,p.Leu300SerfsTer4,ENST00000361007,;MYO1C,frameshift_variant,p.Leu300SerfsTer4,ENST00000575158,;MYO1C,frameshift_variant,p.Leu335SerfsTer4,ENST00000359786,;MYO1C,frameshift_variant,p.Leu311SerfsTer4,ENST00000545534,;MYO1C,downstream_gene_variant,,ENST00000575335,;MYO1C,downstream_gene_variant,,ENST00000570490,;MYO…	-	ENSG00000197879	ENST00000359786	Transcript	frameshift_variant	1328	1003	335	L/X	Ctc/tc	.	-1	MYO1C	HGNC	7597	protein_coding	YES	CCDS42226.1	ENSP00000352834	MYO1C_HUMAN
MYO1C	GRCh37	17	1384171	1384171	+	Frame_Shift_Del	DEL	G	G	-	novel	.	TCGA-D1-A163	TCGA-D1-A163-10A-01D-A12J-09	G	G	.	c.636delC	p.Val213TrpfsTer56	p.V213Wfs*56	ENST00000359786	1932-06-01	106	67	39	116	116	0	MYO1C,frameshift_variant,p.Val189TrpfsTer56,ENST00000545534,;MYO1C,frameshift_variant,p.Val194TrpfsTer56,ENST00000438665,;MYO1C,frameshift_variant,p.Val178TrpfsTer56,ENST00000361007,;MYO1C,frameshift_variant,p.Val178TrpfsTer56,ENST00000570984,;MYO1C,frameshift_variant,p.Val178TrpfsTer56,ENST00000575158,;MYO1C,frameshift_variant,p.Val213TrpfsTer56,ENST00000359786,;MYO1C,downstream_gene_variant,,EN…	-	ENSG00000197879	ENST00000359786	Transcript	frameshift_variant	961	636	212	P/X	ccC/cc	.	-1	MYO1C	HGNC	7597	protein_coding	YES	CCDS42226.1	ENSP00000352834	MYO1C_HUMAN
MYO1C	GRCh37	17	1382739	1382739	+	Missense_Mutation	SNP	C	C	T	.	.	TCGA-D1-A174	TCGA-D1-A174-10A-01D-A12J-09	C	C	.	c.1078G>A	p.Ala360Thr	p.A360T	ENST00000359786	1932-09-01	16	13	3	19	19	0	MYO1C,missense_variant,p.Ala341Thr,ENST00000438665,;MYO1C,missense_variant,p.Ala325Thr,ENST00000361007,;MYO1C,missense_variant,p.Ala325Thr,ENST00000575158,;MYO1C,missense_variant,p.Ala360Thr,ENST00000359786,;MYO1C,missense_variant,p.Ala336Thr,ENST00000545534,;MYO1C,downstream_gene_variant,,ENST00000575335,;MYO1C,downstream_gene_variant,,ENST00000570490,;MYO1C,downstream_gene_variant,,ENST00000570…	T	ENSG00000197879	ENST00000359786	Transcript	missense_variant	1403	1078	360	A/T	Gcc/Acc	COSM975646	-1	MYO1C	HGNC	7597	protein_coding	YES	CCDS42226.1	ENSP00000352834	MYO1C_HUMAN
MYO1C	GRCh37	17	1371746	1371746	+	Missense_Mutation	SNP	C	C	A	novel	.	TCGA-D3-A2JC	TCGA-D3-A2JC-10A-01D-A19A-08	C	C	.	c.2655G>T	p.Lys885Asn	p.K885N	ENST00000359786	26/32	37	33	3	103	102	1	MYO1C,missense_variant,p.Lys861Asn,ENST00000545534,;MYO1C,missense_variant,p.Lys866Asn,ENST00000438665,;MYO1C,missense_variant,p.Lys850Asn,ENST00000361007,;MYO1C,missense_variant,p.Lys850Asn,ENST00000575158,;MYO1C,missense_variant,p.Lys885Asn,ENST00000359786,;MYO1C,non_coding_transcript_exon_variant,,ENST00000574341,;MYO1C,non_coding_transcript_exon_variant,,ENST00000574308,;MYO1C,downstream_gene…	A	ENSG00000197879	ENST00000359786	Transcript	missense_variant	2980	2655	885	K/N	aaG/aaT	.	-1	MYO1C	HGNC	7597	protein_coding	YES	CCDS42226.1	ENSP00000352834	MYO1C_HUMAN
MYO1C	GRCh37	17	1370580	1370580	+	Missense_Mutation	SNP	A	A	G	novel	.	TCGA-D5-6534	TCGA-D5-6534-10A-01D-1924-10	A	A	.	c.3121T>C	p.Ser1041Pro	p.S1041P	ENST00000359786	31/32	32	29	3	53	52	0	MYO1C,missense_variant,p.Ser1017Pro,ENST00000545534,;MYO1C,missense_variant,p.Ser1022Pro,ENST00000438665,;MYO1C,missense_variant,p.Ser1006Pro,ENST00000361007,;MYO1C,missense_variant,p.Ser1006Pro,ENST00000575158,;MYO1C,missense_variant,p.Ser1041Pro,ENST00000359786,;CRK,upstream_gene_variant,,ENST00000572145,;MYO1C,downstream_gene_variant,,ENST00000575011,;MYO1C,downstream_gene_variant,,ENST0000057…	G	ENSG00000197879	ENST00000359786	Transcript	missense_variant	3446	3121	1041	S/P	Tcg/Ccg	.	-1	MYO1C	HGNC	7597	protein_coding	YES	CCDS42226.1	ENSP00000352834	MYO1C_HUMAN
MYO1C	GRCh37	17	1374557	1374557	+	Nonsense_Mutation	SNP	G	G	A	rs140238692	.	TCGA-D5-6928	TCGA-D5-6928-10A-01D-1924-10	G	G	.	c.2095C>T	p.Arg699Ter	p.R699*	ENST00000359786	20/32	32	27	5	22	22	0	MYO1C,stop_gained,p.Arg675Ter,ENST00000545534,;MYO1C,stop_gained,p.Arg680Ter,ENST00000438665,;MYO1C,stop_gained,p.Arg664Ter,ENST00000361007,;MYO1C,stop_gained,p.Arg664Ter,ENST00000575158,;MYO1C,stop_gained,p.Arg699Ter,ENST00000359786,;MYO1C,non_coding_transcript_exon_variant,,ENST00000571615,;MYO1C,non_coding_transcript_exon_variant,,ENST00000575864,;MYO1C,upstream_gene_variant,,ENST00000575011,;…	A	ENSG00000197879	ENST00000359786	Transcript	stop_gained	2420	2095	699	R/*	Cga/Tga	rs140238692,COSM3755261,COSM3755260	-1	MYO1C	HGNC	7597	protein_coding	YES	CCDS42226.1	ENSP00000352834	MYO1C_HUMAN
MYO1C	GRCh37	17	1386205	1386205	+	Missense_Mutation	SNP	G	G	A	rs769587880	.	TCGA-D5-6928	TCGA-D5-6928-10A-01D-1924-10	G	G	.	c.496C>T	p.Arg166Cys	p.R166C	ENST00000359786	1932-04-01	65	54	11	31	31	0	MYO1C,missense_variant,p.Arg131Cys,ENST00000575335,;MYO1C,missense_variant,p.Arg131Cys,ENST00000574790,;MYO1C,missense_variant,p.Arg142Cys,ENST00000545534,;MYO1C,missense_variant,p.Arg147Cys,ENST00000438665,;MYO1C,missense_variant,p.Arg144Cys,ENST00000570490,;MYO1C,missense_variant,p.Arg131Cys,ENST00000571715,;MYO1C,missense_variant,p.Arg131Cys,ENST00000361007,;MYO1C,missense_variant,p.Arg131Cys,…	A	ENSG00000197879	ENST00000359786	Transcript	missense_variant	821	496	166	R/C	Cgc/Tgc	rs769587880,COSM1380989	-1	MYO1C	HGNC	7597	protein_coding	YES	CCDS42226.1	ENSP00000352834	MYO1C_HUMAN
MYO1C	GRCh37	17	1383891	1383891	+	Missense_Mutation	SNP	T	T	C	.	.	TCGA-D7-6519	TCGA-D7-6519-10A-01D-1800-08	T	T	.	c.836A>G	p.Asn279Ser	p.N279S	ENST00000359786	1932-07-01	87	65	22	161	161	0	MYO1C,missense_variant,p.Asn255Ser,ENST00000545534,;MYO1C,missense_variant,p.Asn260Ser,ENST00000438665,;MYO1C,missense_variant,p.Asn244Ser,ENST00000361007,;MYO1C,missense_variant,p.Asn244Ser,ENST00000570984,;MYO1C,missense_variant,p.Asn244Ser,ENST00000575158,;MYO1C,missense_variant,p.Asn279Ser,ENST00000359786,;MYO1C,downstream_gene_variant,,ENST00000575335,;MYO1C,downstream_gene_variant,,ENST0000…	C	ENSG00000197879	ENST00000359786	Transcript	missense_variant	1161	836	279	N/S	aAc/aGc	COSM4064048,COSM4064047	-1	MYO1C	HGNC	7597	protein_coding	YES	CCDS42226.1	ENSP00000352834	MYO1C_HUMAN
MYO1C	GRCh37	17	1374587	1374587	+	Missense_Mutation	SNP	G	G	A	rs761399446	.	TCGA-D8-A1XM	TCGA-D8-A1XM-10A-01D-A14K-09	G	G	.	c.2065C>T	p.Arg689Trp	p.R689W	ENST00000359786	20/32	12	5	7	25	25	0	MYO1C,missense_variant,p.Arg665Trp,ENST00000545534,;MYO1C,missense_variant,p.Arg670Trp,ENST00000438665,;MYO1C,missense_variant,p.Arg654Trp,ENST00000361007,;MYO1C,missense_variant,p.Arg654Trp,ENST00000575158,;MYO1C,missense_variant,p.Arg689Trp,ENST00000359786,;MYO1C,non_coding_transcript_exon_variant,,ENST00000571615,;MYO1C,non_coding_transcript_exon_variant,,ENST00000575864,;MYO1C,upstream_gene_v…	A	ENSG00000197879	ENST00000359786	Transcript	missense_variant	2390	2065	689	R/W	Cgg/Tgg	rs761399446,COSM1479245	-1	MYO1C	HGNC	7597	protein_coding	YES	CCDS42226.1	ENSP00000352834	MYO1C_HUMAN
MYO1C	GRCh37	17	1384026	1384026	+	Missense_Mutation	SNP	G	G	A	rs758356632	.	TCGA-D9-A6EC	TCGA-D9-A6EC-10A-01D-A30X-08	G	G	.	c.781C>T	p.Pro261Ser	p.P261S	ENST00000359786	1932-06-01	95	1	93	130	130	0	MYO1C,missense_variant,p.Pro237Ser,ENST00000545534,;MYO1C,missense_variant,p.Pro242Ser,ENST00000438665,;MYO1C,missense_variant,p.Pro226Ser,ENST00000361007,;MYO1C,missense_variant,p.Pro226Ser,ENST00000570984,;MYO1C,missense_variant,p.Pro226Ser,ENST00000575158,;MYO1C,missense_variant,p.Pro261Ser,ENST00000359786,;MYO1C,downstream_gene_variant,,ENST00000575335,;MYO1C,downstream_gene_variant,,ENST0000…	A	ENSG00000197879	ENST00000359786	Transcript	missense_variant	1106	781	261	P/S	Ccc/Tcc	rs758356632	-1	MYO1C	HGNC	7597	protein_coding	YES	CCDS42226.1	ENSP00000352834	MYO1C_HUMAN
MYO1C	GRCh37	17	1374598	1374598	+	Missense_Mutation	SNP	G	G	A	rs749913381	.	TCGA-DD-A73D	TCGA-DD-A73D-10A-01D-A32G-10	G	G	.	c.2054C>T	p.Thr685Met	p.T685M	ENST00000359786	20/32	43	39	3	43	43	0	MYO1C,missense_variant,p.Thr661Met,ENST00000545534,;MYO1C,missense_variant,p.Thr666Met,ENST00000438665,;MYO1C,missense_variant,p.Thr650Met,ENST00000361007,;MYO1C,missense_variant,p.Thr650Met,ENST00000575158,;MYO1C,missense_variant,p.Thr685Met,ENST00000359786,;MYO1C,non_coding_transcript_exon_variant,,ENST00000571615,;MYO1C,non_coding_transcript_exon_variant,,ENST00000575864,;MYO1C,upstream_gene_v…	A	ENSG00000197879	ENST00000359786	Transcript	missense_variant	2379	2054	685	T/M	aCg/aTg	rs749913381	-1	MYO1C	HGNC	7597	protein_coding	YES	CCDS42226.1	ENSP00000352834	MYO1C_HUMAN
MYO1C	GRCh37	17	1384146	1384146	+	Missense_Mutation	SNP	G	G	C	rs760127296	.	TCGA-DD-AADS	TCGA-DD-AADS-10A-01D-A40U-10	G	G	.	c.661C>G	p.Leu221Val	p.L221V	ENST00000359786	1932-06-01	64	48	15	45	45	0	MYO1C,missense_variant,p.Leu197Val,ENST00000545534,;MYO1C,missense_variant,p.Leu202Val,ENST00000438665,;MYO1C,missense_variant,p.Leu186Val,ENST00000361007,;MYO1C,missense_variant,p.Leu186Val,ENST00000570984,;MYO1C,missense_variant,p.Leu186Val,ENST00000575158,;MYO1C,missense_variant,p.Leu221Val,ENST00000359786,;MYO1C,downstream_gene_variant,,ENST00000575335,;MYO1C,downstream_gene_variant,,ENST0000…	C	ENSG00000197879	ENST00000359786	Transcript	missense_variant	986	661	221	L/V	Ctc/Gtc	rs760127296	-1	MYO1C	HGNC	7597	protein_coding	YES	CCDS42226.1	ENSP00000352834	MYO1C_HUMAN
MYO1C	GRCh37	17	1369027	1369027	+	Missense_Mutation	SNP	G	G	A	novel	.	TCGA-DF-A2KU	TCGA-DF-A2KU-10A-01D-A17W-09	G	G	.	c.3185C>T	p.Ser1062Phe	p.S1062F	ENST00000359786	32/32	87	57	29	55	55	0	MYO1C,missense_variant,p.Ser1038Phe,ENST00000545534,;MYO1C,missense_variant,p.Ser1043Phe,ENST00000438665,;MYO1C,missense_variant,p.Ser1027Phe,ENST00000361007,;MYO1C,missense_variant,p.Ser1027Phe,ENST00000575158,;MYO1C,missense_variant,p.Ser1062Phe,ENST00000359786,;CRK,upstream_gene_variant,,ENST00000572145,;MYO1C,downstream_gene_variant,,ENST00000575011,;MYO1C,downstream_gene_variant,,ENST0000057…	A	ENSG00000197879	ENST00000359786	Transcript	missense_variant	3510	3185	1062	S/F	tCt/tTt	.	-1	MYO1C	HGNC	7597	protein_coding	YES	CCDS42226.1	ENSP00000352834	MYO1C_HUMAN
MYO1C	GRCh37	17	1374605	1374605	+	Missense_Mutation	SNP	A	A	G	novel	.	TCGA-DI-A1BU	TCGA-DI-A1BU-10A-01D-A135-09	A	A	.	c.2047T>C	p.Trp683Arg	p.W683R	ENST00000359786	20/32	87	60	26	32	32	0	MYO1C,missense_variant,p.Trp659Arg,ENST00000545534,;MYO1C,missense_variant,p.Trp664Arg,ENST00000438665,;MYO1C,missense_variant,p.Trp648Arg,ENST00000361007,;MYO1C,missense_variant,p.Trp648Arg,ENST00000575158,;MYO1C,missense_variant,p.Trp683Arg,ENST00000359786,;MYO1C,non_coding_transcript_exon_variant,,ENST00000571615,;MYO1C,non_coding_transcript_exon_variant,,ENST00000575864,;MYO1C,upstream_gene_v…	G	ENSG00000197879	ENST00000359786	Transcript	missense_variant	2372	2047	683	W/R	Tgg/Cgg	.	-1	MYO1C	HGNC	7597	protein_coding	YES	CCDS42226.1	ENSP00000352834	MYO1C_HUMAN
MYO1C	GRCh37	17	1384067	1384067	+	Missense_Mutation	SNP	C	C	T	rs759969887	.	TCGA-DI-A1BU	TCGA-DI-A1BU-10A-01D-A135-09	C	C	.	c.740G>A	p.Gly247Asp	p.G247D	ENST00000359786	1932-06-01	111	72	39	54	54	0	MYO1C,missense_variant,p.Gly223Asp,ENST00000545534,;MYO1C,missense_variant,p.Gly228Asp,ENST00000438665,;MYO1C,missense_variant,p.Gly212Asp,ENST00000361007,;MYO1C,missense_variant,p.Gly212Asp,ENST00000570984,;MYO1C,missense_variant,p.Gly212Asp,ENST00000575158,;MYO1C,missense_variant,p.Gly247Asp,ENST00000359786,;MYO1C,downstream_gene_variant,,ENST00000575335,;MYO1C,downstream_gene_variant,,ENST0000…	T	ENSG00000197879	ENST00000359786	Transcript	missense_variant	1065	740	247	G/D	gGt/gAt	rs759969887,COSM3958034,COSM3958033	-1	MYO1C	HGNC	7597	protein_coding	YES	CCDS42226.1	ENSP00000352834	MYO1C_HUMAN
MYO1C	GRCh37	17	1395757	1395757	+	Missense_Mutation	SNP	G	G	A	novel	.	TCGA-DI-A1BU	TCGA-DI-A1BU-10A-01D-A135-09	G	G	.	c.25C>T	p.Pro9Ser	p.P9S	ENST00000359786	1932-01-01	77	55	22	41	41	0	MYO1C,missense_variant,p.Pro9Ser,ENST00000359786,;INPP5K,downstream_gene_variant,,ENST00000574561,;INPP5K,downstream_gene_variant,,ENST00000320345,;MYO1C,upstream_gene_variant,,ENST00000575335,;MYO1C,upstream_gene_variant,,ENST00000574790,;INPP5K,downstream_gene_variant,,ENST00000542125,;INPP5K,downstream_gene_variant,,ENST00000397335,;MYO1C,upstream_gene_variant,,ENST00000361007,;INPP5K,downstre…	A	ENSG00000197879	ENST00000359786	Transcript	missense_variant	350	25	9	P/S	Ccc/Tcc	.	-1	MYO1C	HGNC	7597	protein_coding	YES	CCDS42226.1	ENSP00000352834	MYO1C_HUMAN
MYO1C	GRCh37	17	1371362	1371362	+	Missense_Mutation	SNP	T	T	C	rs759488300	.	TCGA-DK-A1A3	TCGA-DK-A1A3-10A-01D-A13W-08	T	T	.	c.2816A>G	p.Gln939Arg	p.Q939R	ENST00000359786	28/32	59	50	9	60	60	0	MYO1C,missense_variant,p.Gln915Arg,ENST00000545534,;MYO1C,missense_variant,p.Gln920Arg,ENST00000438665,;MYO1C,missense_variant,p.Gln904Arg,ENST00000361007,;MYO1C,missense_variant,p.Gln904Arg,ENST00000575158,;MYO1C,missense_variant,p.Gln939Arg,ENST00000359786,;CRK,upstream_gene_variant,,ENST00000572145,;MYO1C,non_coding_transcript_exon_variant,,ENST00000574341,;MYO1C,downstream_gene_variant,,ENST0…	C	ENSG00000197879	ENST00000359786	Transcript	missense_variant	3141	2816	939	Q/R	cAg/cGg	rs759488300,COSM417187	-1	MYO1C	HGNC	7597	protein_coding	YES	CCDS42226.1	ENSP00000352834	MYO1C_HUMAN
MYO1C	GRCh37	17	1374391	1374391	+	Missense_Mutation	SNP	G	G	A	rs745841017	.	TCGA-DK-A3X1	TCGA-DK-A3X1-10A-01D-A22Z-08	G	G	.	c.2186C>T	p.Ala729Val	p.A729V	ENST00000359786	21/32	46	33	12	80	80	0	MYO1C,missense_variant,p.Ala705Val,ENST00000545534,;MYO1C,missense_variant,p.Ala710Val,ENST00000438665,;MYO1C,missense_variant,p.Ala694Val,ENST00000361007,;MYO1C,missense_variant,p.Ala694Val,ENST00000575158,;MYO1C,missense_variant,p.Ala729Val,ENST00000359786,;MYO1C,missense_variant,p.Ala5Val,ENST00000575011,;MYO1C,non_coding_transcript_exon_variant,,ENST00000575864,;MYO1C,upstream_gene_variant,,E…	A	ENSG00000197879	ENST00000359786	Transcript	missense_variant	2511	2186	729	A/V	gCc/gTc	rs745841017,COSM3795279,COSM3795278	-1	MYO1C	HGNC	7597	protein_coding	YES	CCDS42226.1	ENSP00000352834	MYO1C_HUMAN
MYO1C	GRCh37	17	1373557	1373557	+	Missense_Mutation	SNP	C	C	T	rs377675305	.	TCGA-DM-A1HB	TCGA-DM-A1HB-10A-01D-A183-10	C	C	.	c.2438G>A	p.Arg813His	p.R813H	ENST00000359786	24/32	113	68	45	90	90	0	MYO1C,missense_variant,p.Arg789His,ENST00000545534,;MYO1C,missense_variant,p.Arg794His,ENST00000438665,;MYO1C,missense_variant,p.Arg778His,ENST00000361007,;MYO1C,missense_variant,p.Arg778His,ENST00000575158,;MYO1C,missense_variant,p.Arg813His,ENST00000359786,;MYO1C,3_prime_UTR_variant,,ENST00000575011,;MYO1C,non_coding_transcript_exon_variant,,ENST00000572615,;MYO1C,downstream_gene_variant,,ENST0…	T	ENSG00000197879	ENST00000359786	Transcript	missense_variant	2763	2438	813	R/H	cGc/cAc	rs377675305	-1	MYO1C	HGNC	7597	protein_coding	YES	CCDS42226.1	ENSP00000352834	MYO1C_HUMAN
MYO1C	GRCh37	17	1380798	1380798	+	Splice_Site	SNP	C	C	T	novel	.	TCGA-DU-6392	TCGA-DU-6392-10A-01D-1705-08	C	C	.	c.1574+1G>A	.	p.X525_splice	ENST00000359786	.	30	22	8	35	35	0	MYO1C,splice_donor_variant,,ENST00000545534,;MYO1C,splice_donor_variant,,ENST00000438665,;MYO1C,splice_donor_variant,,ENST00000361007,;MYO1C,splice_donor_variant,,ENST00000575158,;MYO1C,splice_donor_variant,,ENST00000359786,;MYO1C,downstream_gene_variant,,ENST00000570984,;MYO1C,downstream_gene_variant,,ENST00000573853,;MYO1C,downstream_gene_variant,,ENST00000571851,;MYO1C,downstream_gene_variant,…	T	ENSG00000197879	ENST00000359786	Transcript	splice_donor_variant	.	.	.	.	.	.	-1	MYO1C	HGNC	7597	protein_coding	YES	CCDS42226.1	ENSP00000352834	MYO1C_HUMAN
MYO1C	GRCh37	17	1387545	1387545	+	Missense_Mutation	SNP	C	C	T	rs746908072	.	TCGA-DU-6392	TCGA-DU-6392-10A-01D-1705-08	C	C	.	c.128G>A	p.Arg43His	p.R43H	ENST00000359786	1932-02-01	29	21	8	29	29	0	MYO1C,missense_variant,p.Arg8His,ENST00000575335,;MYO1C,missense_variant,p.Arg8His,ENST00000574790,;MYO1C,missense_variant,p.Arg19His,ENST00000545534,;MYO1C,missense_variant,p.Arg24His,ENST00000438665,;MYO1C,missense_variant,p.Arg21His,ENST00000570490,;MYO1C,missense_variant,p.Arg8His,ENST00000571715,;MYO1C,missense_variant,p.Arg8His,ENST00000361007,;MYO1C,missense_variant,p.Arg8His,ENST000005751…	T	ENSG00000197879	ENST00000359786	Transcript	missense_variant	453	128	43	R/H	cGt/cAt	rs746908072	-1	MYO1C	HGNC	7597	protein_coding	YES	CCDS42226.1	ENSP00000352834	MYO1C_HUMAN
MYO1C	GRCh37	17	1373477	1373477	+	Missense_Mutation	SNP	G	G	T	novel	.	TCGA-DU-7298	TCGA-DU-7298-10A-01D-2024-08	G	G	.	c.2518C>A	p.Leu840Met	p.L840M	ENST00000359786	24/32	26	22	3	32	32	0	MYO1C,missense_variant,p.Leu816Met,ENST00000545534,;MYO1C,missense_variant,p.Leu821Met,ENST00000438665,;MYO1C,missense_variant,p.Leu805Met,ENST00000361007,;MYO1C,missense_variant,p.Leu805Met,ENST00000575158,;MYO1C,missense_variant,p.Leu840Met,ENST00000359786,;MYO1C,non_coding_transcript_exon_variant,,ENST00000572615,;MYO1C,non_coding_transcript_exon_variant,,ENST00000574308,;MYO1C,downstream_gene…	T	ENSG00000197879	ENST00000359786	Transcript	missense_variant	2843	2518	840	L/M	Ctg/Atg	.	-1	MYO1C	HGNC	7597	protein_coding	YES	CCDS42226.1	ENSP00000352834	MYO1C_HUMAN
MYO1C	GRCh37	17	1374372	1374372	+	Missense_Mutation	SNP	C	C	A	rs780332743	.	TCGA-DU-7298	TCGA-DU-7298-10A-01D-2024-08	C	C	.	c.2205G>T	p.Gln735His	p.Q735H	ENST00000359786	21/32	34	31	3	48	48	0	MYO1C,missense_variant,p.Gln711His,ENST00000545534,;MYO1C,missense_variant,p.Gln716His,ENST00000438665,;MYO1C,missense_variant,p.Gln700His,ENST00000361007,;MYO1C,missense_variant,p.Gln700His,ENST00000575158,;MYO1C,missense_variant,p.Gln735His,ENST00000359786,;MYO1C,missense_variant,p.Gln11His,ENST00000575011,;MYO1C,non_coding_transcript_exon_variant,,ENST00000575864,;MYO1C,upstream_gene_variant,,…	A	ENSG00000197879	ENST00000359786	Transcript	missense_variant	2530	2205	735	Q/H	caG/caT	rs780332743	-1	MYO1C	HGNC	7597	protein_coding	YES	CCDS42226.1	ENSP00000352834	MYO1C_HUMAN
MYO1C	GRCh37	17	1371366	1371366	+	Missense_Mutation	SNP	G	G	A	rs761228547	.	TCGA-DU-A76K	TCGA-DU-A76K-10A-01D-A33W-08	G	G	.	c.2812C>T	p.Arg938Trp	p.R938W	ENST00000359786	28/32	108	79	29	95	95	0	MYO1C,missense_variant,p.Arg914Trp,ENST00000545534,;MYO1C,missense_variant,p.Arg919Trp,ENST00000438665,;MYO1C,missense_variant,p.Arg903Trp,ENST00000361007,;MYO1C,missense_variant,p.Arg903Trp,ENST00000575158,;MYO1C,missense_variant,p.Arg938Trp,ENST00000359786,;CRK,upstream_gene_variant,,ENST00000572145,;MYO1C,non_coding_transcript_exon_variant,,ENST00000574341,;MYO1C,downstream_gene_variant,,ENST0…	A	ENSG00000197879	ENST00000359786	Transcript	missense_variant	3137	2812	938	R/W	Cgg/Tgg	rs761228547	-1	MYO1C	HGNC	7597	protein_coding	YES	CCDS42226.1	ENSP00000352834	MYO1C_HUMAN
MYO1C	GRCh37	17	1386297	1386297	+	Missense_Mutation	SNP	G	G	C	novel	.	TCGA-DW-7836	TCGA-DW-7836-10A-01D-2136-08	G	G	.	c.404C>G	p.Ala135Gly	p.A135G	ENST00000359786	1932-04-01	51	44	7	33	33	0	MYO1C,missense_variant,p.Ala100Gly,ENST00000575335,;MYO1C,missense_variant,p.Ala100Gly,ENST00000574790,;MYO1C,missense_variant,p.Ala111Gly,ENST00000545534,;MYO1C,missense_variant,p.Ala116Gly,ENST00000438665,;MYO1C,missense_variant,p.Ala113Gly,ENST00000570490,;MYO1C,missense_variant,p.Ala100Gly,ENST00000571715,;MYO1C,missense_variant,p.Ala100Gly,ENST00000361007,;MYO1C,missense_variant,p.Ala100Gly,…	C	ENSG00000197879	ENST00000359786	Transcript	missense_variant	729	404	135	A/G	gCt/gGt	.	-1	MYO1C	HGNC	7597	protein_coding	YES	CCDS42226.1	ENSP00000352834	MYO1C_HUMAN
MYO1C	GRCh37	17	1374586	1374586	+	Missense_Mutation	SNP	C	C	A	rs775896723	.	TCGA-DZ-6133	TCGA-DZ-6133-10A-01D-1962-08	C	C	.	c.2066G>T	p.Arg689Leu	p.R689L	ENST00000359786	20/32	40	36	4	63	63	0	MYO1C,missense_variant,p.Arg665Leu,ENST00000545534,;MYO1C,missense_variant,p.Arg670Leu,ENST00000438665,;MYO1C,missense_variant,p.Arg654Leu,ENST00000361007,;MYO1C,missense_variant,p.Arg654Leu,ENST00000575158,;MYO1C,missense_variant,p.Arg689Leu,ENST00000359786,;MYO1C,non_coding_transcript_exon_variant,,ENST00000571615,;MYO1C,non_coding_transcript_exon_variant,,ENST00000575864,;MYO1C,upstream_gene_v…	A	ENSG00000197879	ENST00000359786	Transcript	missense_variant	2391	2066	689	R/L	cGg/cTg	rs775896723	-1	MYO1C	HGNC	7597	protein_coding	YES	CCDS42226.1	ENSP00000352834	MYO1C_HUMAN
MYO1C	GRCh37	17	1374586	1374586	+	Missense_Mutation	SNP	C	C	A	rs775896723	.	TCGA-DZ-6133	TCGA-DZ-6133-11A-01D-1961-08	C	C	.	c.2066G>T	p.Arg689Leu	p.R689L	ENST00000359786	20/32	40	36	4	49	49	0	MYO1C,missense_variant,p.Arg665Leu,ENST00000545534,;MYO1C,missense_variant,p.Arg670Leu,ENST00000438665,;MYO1C,missense_variant,p.Arg654Leu,ENST00000361007,;MYO1C,missense_variant,p.Arg654Leu,ENST00000575158,;MYO1C,missense_variant,p.Arg689Leu,ENST00000359786,;MYO1C,non_coding_transcript_exon_variant,,ENST00000571615,;MYO1C,non_coding_transcript_exon_variant,,ENST00000575864,;MYO1C,upstream_gene_v…	A	ENSG00000197879	ENST00000359786	Transcript	missense_variant	2391	2066	689	R/L	cGg/cTg	rs775896723	-1	MYO1C	HGNC	7597	protein_coding	YES	CCDS42226.1	ENSP00000352834	MYO1C_HUMAN
MYO1C	GRCh37	17	1371729	1371729	+	Missense_Mutation	SNP	C	C	T	novel	.	TCGA-EC-A24G	TCGA-EC-A24G-10A-01D-A16D-09	C	C	.	c.2672G>A	p.Ser891Asn	p.S891N	ENST00000359786	26/32	62	41	21	69	69	0	MYO1C,missense_variant,p.Ser867Asn,ENST00000545534,;MYO1C,missense_variant,p.Ser872Asn,ENST00000438665,;MYO1C,missense_variant,p.Ser856Asn,ENST00000361007,;MYO1C,missense_variant,p.Ser856Asn,ENST00000575158,;MYO1C,missense_variant,p.Ser891Asn,ENST00000359786,;MYO1C,non_coding_transcript_exon_variant,,ENST00000574341,;MYO1C,non_coding_transcript_exon_variant,,ENST00000574308,;MYO1C,downstream_gene…	T	ENSG00000197879	ENST00000359786	Transcript	missense_variant	2997	2672	891	S/N	aGt/aAt	.	-1	MYO1C	HGNC	7597	protein_coding	YES	CCDS42226.1	ENSP00000352834	MYO1C_HUMAN
MYO1C	GRCh37	17	1385827	1385827	+	Missense_Mutation	SNP	C	C	A	rs200316832	.	TCGA-EE-A20F	TCGA-EE-A20F-10A-01D-A198-08	C	C	.	c.572G>T	p.Arg191Leu	p.R191L	ENST00000359786	1932-05-01	37	32	4	92	92	0	MYO1C,missense_variant,p.Arg156Leu,ENST00000574790,;MYO1C,missense_variant,p.Arg167Leu,ENST00000545534,;MYO1C,missense_variant,p.Arg172Leu,ENST00000438665,;MYO1C,missense_variant,p.Arg156Leu,ENST00000361007,;MYO1C,missense_variant,p.Arg156Leu,ENST00000570984,;MYO1C,missense_variant,p.Arg156Leu,ENST00000575158,;MYO1C,missense_variant,p.Arg156Leu,ENST00000573853,;MYO1C,missense_variant,p.Arg191Leu,…	A	ENSG00000197879	ENST00000359786	Transcript	missense_variant	897	572	191	R/L	cGg/cTg	rs200316832,COSM3771268,COSM3771267	-1	MYO1C	HGNC	7597	protein_coding	YES	CCDS42226.1	ENSP00000352834	MYO1C_HUMAN
MYO1C	GRCh37	17	1371385	1371385	+	Missense_Mutation	SNP	C	C	A	rs765966686	.	TCGA-EE-A29G	TCGA-EE-A29G-10A-01D-A198-08	C	C	.	c.2793G>T	p.Lys931Asn	p.K931N	ENST00000359786	28/32	46	41	5	35	35	0	MYO1C,missense_variant,p.Lys907Asn,ENST00000545534,;MYO1C,missense_variant,p.Lys912Asn,ENST00000438665,;MYO1C,missense_variant,p.Lys896Asn,ENST00000361007,;MYO1C,missense_variant,p.Lys896Asn,ENST00000575158,;MYO1C,missense_variant,p.Lys931Asn,ENST00000359786,;CRK,upstream_gene_variant,,ENST00000572145,;MYO1C,non_coding_transcript_exon_variant,,ENST00000574341,;MYO1C,downstream_gene_variant,,ENST0…	A	ENSG00000197879	ENST00000359786	Transcript	missense_variant	3118	2793	931	K/N	aaG/aaT	rs765966686	-1	MYO1C	HGNC	7597	protein_coding	YES	CCDS42226.1	ENSP00000352834	MYO1C_HUMAN
MYO1C	GRCh37	17	1386282	1386282	+	Missense_Mutation	SNP	C	C	A	novel	.	TCGA-EE-A2GE	TCGA-EE-A2GE-10A-01D-A198-08	C	C	.	c.419G>T	p.Gly140Val	p.G140V	ENST00000359786	1932-04-01	16	13	3	32	32	0	MYO1C,missense_variant,p.Gly105Val,ENST00000575335,;MYO1C,missense_variant,p.Gly105Val,ENST00000574790,;MYO1C,missense_variant,p.Gly116Val,ENST00000545534,;MYO1C,missense_variant,p.Gly121Val,ENST00000438665,;MYO1C,missense_variant,p.Gly118Val,ENST00000570490,;MYO1C,missense_variant,p.Gly105Val,ENST00000571715,;MYO1C,missense_variant,p.Gly105Val,ENST00000361007,;MYO1C,missense_variant,p.Gly105Val,…	A	ENSG00000197879	ENST00000359786	Transcript	missense_variant	744	419	140	G/V	gGg/gTg	.	-1	MYO1C	HGNC	7597	protein_coding	YES	CCDS42226.1	ENSP00000352834	MYO1C_HUMAN
MYO1C	GRCh37	17	1373566	1373566	+	Missense_Mutation	SNP	T	T	C	.	.	TCGA-EE-A2GP	TCGA-EE-A2GP-10A-01D-A199-08	T	T	.	c.2429A>G	p.Asp810Gly	p.D810G	ENST00000359786	24/32	10	2	8	10	10	0	MYO1C,missense_variant,p.Asp786Gly,ENST00000545534,;MYO1C,missense_variant,p.Asp791Gly,ENST00000438665,;MYO1C,missense_variant,p.Asp775Gly,ENST00000361007,;MYO1C,missense_variant,p.Asp775Gly,ENST00000575158,;MYO1C,missense_variant,p.Asp810Gly,ENST00000359786,;MYO1C,3_prime_UTR_variant,,ENST00000575011,;MYO1C,non_coding_transcript_exon_variant,,ENST00000572615,;MYO1C,downstream_gene_variant,,ENST0…	C	ENSG00000197879	ENST00000359786	Transcript	missense_variant	2754	2429	810	D/G	gAc/gGc	COSM3514435,COSM3514434	-1	MYO1C	HGNC	7597	protein_coding	YES	CCDS42226.1	ENSP00000352834	MYO1C_HUMAN
MYO1C	GRCh37	17	1384095	1384095	+	Missense_Mutation	SNP	G	G	A	.	.	TCGA-EE-A2MK	TCGA-EE-A2MK-10A-01D-A198-08	G	G	.	c.712C>T	p.His238Tyr	p.H238Y	ENST00000359786	1932-06-01	95	54	41	41	41	0	MYO1C,missense_variant,p.His214Tyr,ENST00000545534,;MYO1C,missense_variant,p.His219Tyr,ENST00000438665,;MYO1C,missense_variant,p.His203Tyr,ENST00000361007,;MYO1C,missense_variant,p.His203Tyr,ENST00000570984,;MYO1C,missense_variant,p.His203Tyr,ENST00000575158,;MYO1C,missense_variant,p.His238Tyr,ENST00000359786,;MYO1C,downstream_gene_variant,,ENST00000575335,;MYO1C,downstream_gene_variant,,ENST0000…	A	ENSG00000197879	ENST00000359786	Transcript	missense_variant	1037	712	238	H/Y	Cac/Tac	COSM3514441,COSM3514440	-1	MYO1C	HGNC	7597	protein_coding	YES	CCDS42226.1	ENSP00000352834	MYO1C_HUMAN
MYO1C	GRCh37	17	1374529	1374529	+	Missense_Mutation	SNP	T	T	A	rs779891287	.	TCGA-EE-A3AF	TCGA-EE-A3AF-10A-01D-A198-08	T	T	.	c.2123A>T	p.Tyr708Phe	p.Y708F	ENST00000359786	20/32	55	39	15	36	36	0	MYO1C,missense_variant,p.Tyr684Phe,ENST00000545534,;MYO1C,missense_variant,p.Tyr689Phe,ENST00000438665,;MYO1C,missense_variant,p.Tyr673Phe,ENST00000361007,;MYO1C,missense_variant,p.Tyr673Phe,ENST00000575158,;MYO1C,missense_variant,p.Tyr708Phe,ENST00000359786,;MYO1C,non_coding_transcript_exon_variant,,ENST00000571615,;MYO1C,non_coding_transcript_exon_variant,,ENST00000575864,;MYO1C,upstream_gene_v…	A	ENSG00000197879	ENST00000359786	Transcript	missense_variant	2448	2123	708	Y/F	tAc/tTc	rs779891287,COSM3514437,COSM3514436	-1	MYO1C	HGNC	7597	protein_coding	YES	CCDS42226.1	ENSP00000352834	MYO1C_HUMAN
MYO1C	GRCh37	17	1386255	1386255	+	Missense_Mutation	SNP	G	G	A	.	.	TCGA-EE-A3JA	TCGA-EE-A3JA-10A-01D-A20D-08	G	G	.	c.446C>T	p.Ala149Val	p.A149V	ENST00000359786	1932-04-01	42	29	13	41	41	0	MYO1C,missense_variant,p.Ala114Val,ENST00000575335,;MYO1C,missense_variant,p.Ala114Val,ENST00000574790,;MYO1C,missense_variant,p.Ala125Val,ENST00000545534,;MYO1C,missense_variant,p.Ala130Val,ENST00000438665,;MYO1C,missense_variant,p.Ala127Val,ENST00000570490,;MYO1C,missense_variant,p.Ala114Val,ENST00000571715,;MYO1C,missense_variant,p.Ala114Val,ENST00000361007,;MYO1C,missense_variant,p.Ala114Val,…	A	ENSG00000197879	ENST00000359786	Transcript	missense_variant	771	446	149	A/V	gCc/gTc	COSM3514443,COSM3514442	-1	MYO1C	HGNC	7597	protein_coding	YES	CCDS42226.1	ENSP00000352834	MYO1C_HUMAN
MYO1C	GRCh37	17	1371389	1371389	+	Missense_Mutation	SNP	C	C	T	rs751189578	.	TCGA-EO-A22R	TCGA-EO-A22R-11A-11D-A18P-09	C	C	.	c.2789G>A	p.Arg930His	p.R930H	ENST00000359786	28/32	58	40	18	69	69	0	MYO1C,missense_variant,p.Arg906His,ENST00000545534,;MYO1C,missense_variant,p.Arg911His,ENST00000438665,;MYO1C,missense_variant,p.Arg895His,ENST00000361007,;MYO1C,missense_variant,p.Arg895His,ENST00000575158,;MYO1C,missense_variant,p.Arg930His,ENST00000359786,;CRK,upstream_gene_variant,,ENST00000572145,;MYO1C,non_coding_transcript_exon_variant,,ENST00000574341,;MYO1C,downstream_gene_variant,,ENST0…	T	ENSG00000197879	ENST00000359786	Transcript	missense_variant	3114	2789	930	R/H	cGc/cAc	rs751189578	-1	MYO1C	HGNC	7597	protein_coding	YES	CCDS42226.1	ENSP00000352834	MYO1C_HUMAN
MYO1C	GRCh37	17	1373570	1373570	+	Missense_Mutation	SNP	G	G	T	novel	.	TCGA-EO-A22U	TCGA-EO-A22U-10B-01D-A17W-09	G	G	.	c.2425C>A	p.Leu809Met	p.L809M	ENST00000359786	24/32	41	27	14	16	16	0	MYO1C,missense_variant,p.Leu785Met,ENST00000545534,;MYO1C,missense_variant,p.Leu790Met,ENST00000438665,;MYO1C,missense_variant,p.Leu774Met,ENST00000361007,;MYO1C,missense_variant,p.Leu774Met,ENST00000575158,;MYO1C,missense_variant,p.Leu809Met,ENST00000359786,;MYO1C,3_prime_UTR_variant,,ENST00000575011,;MYO1C,non_coding_transcript_exon_variant,,ENST00000572615,;MYO1C,downstream_gene_variant,,ENST0…	T	ENSG00000197879	ENST00000359786	Transcript	missense_variant	2750	2425	809	L/M	Ctg/Atg	.	-1	MYO1C	HGNC	7597	protein_coding	YES	CCDS42226.1	ENSP00000352834	MYO1C_HUMAN
MYO1C	GRCh37	17	1374424	1374424	+	Missense_Mutation	SNP	C	C	T	rs762016569	.	TCGA-EO-A22U	TCGA-EO-A22U-10B-01D-A17W-09	C	C	.	c.2153G>A	p.Arg718His	p.R718H	ENST00000359786	21/32	64	35	29	36	36	0	MYO1C,missense_variant,p.Arg694His,ENST00000545534,;MYO1C,missense_variant,p.Arg699His,ENST00000438665,;MYO1C,missense_variant,p.Arg683His,ENST00000361007,;MYO1C,missense_variant,p.Arg683His,ENST00000575158,;MYO1C,missense_variant,p.Arg718His,ENST00000359786,;MYO1C,non_coding_transcript_exon_variant,,ENST00000575864,;MYO1C,upstream_gene_variant,,ENST00000575011,;MYO1C,upstream_gene_variant,,ENST0…	T	ENSG00000197879	ENST00000359786	Transcript	missense_variant	2478	2153	718	R/H	cGc/cAc	rs762016569	-1	MYO1C	HGNC	7597	protein_coding	YES	CCDS42226.1	ENSP00000352834	MYO1C_HUMAN
MYO1C	GRCh37	17	1378286	1378286	+	Nonsense_Mutation	SNP	G	G	A	novel	.	TCGA-EO-A22U	TCGA-EO-A22U-10B-01D-A17W-09	G	G	.	c.1615C>T	p.Arg539Ter	p.R539*	ENST00000359786	15/32	57	31	26	18	18	0	MYO1C,stop_gained,p.Arg515Ter,ENST00000545534,;MYO1C,stop_gained,p.Arg520Ter,ENST00000438665,;MYO1C,stop_gained,p.Arg504Ter,ENST00000361007,;MYO1C,stop_gained,p.Arg504Ter,ENST00000575158,;MYO1C,stop_gained,p.Arg539Ter,ENST00000359786,;MYO1C,downstream_gene_variant,,ENST00000571851,;MYO1C,downstream_gene_variant,,ENST00000573198,;MYO1C,upstream_gene_variant,,ENST00000575011,;MYO1C,downstream_gene_…	A	ENSG00000197879	ENST00000359786	Transcript	stop_gained	1940	1615	539	R/*	Cga/Tga	.	-1	MYO1C	HGNC	7597	protein_coding	YES	CCDS42226.1	ENSP00000352834	MYO1C_HUMAN
MYO1C	GRCh37	17	1381765	1381765	+	Missense_Mutation	SNP	G	G	A	rs188514707	.	TCGA-EO-A22U	TCGA-EO-A22U-10B-01D-A17W-09	G	G	.	c.1234C>T	p.Arg412Trp	p.R412W	ENST00000359786	1932-11-01	34	24	9	14	14	0	MYO1C,missense_variant,p.Arg393Trp,ENST00000438665,;MYO1C,missense_variant,p.Arg377Trp,ENST00000361007,;MYO1C,missense_variant,p.Arg377Trp,ENST00000575158,;MYO1C,missense_variant,p.Arg412Trp,ENST00000359786,;MYO1C,missense_variant,p.Arg388Trp,ENST00000545534,;MYO1C,downstream_gene_variant,,ENST00000575335,;MYO1C,downstream_gene_variant,,ENST00000570490,;MYO1C,downstream_gene_variant,,ENST00000570…	A	ENSG00000197879	ENST00000359786	Transcript	missense_variant	1559	1234	412	R/W	Cgg/Tgg	rs188514707	-1	MYO1C	HGNC	7597	protein_coding	YES	CCDS42226.1	ENSP00000352834	MYO1C_HUMAN
MYO1C	GRCh37	17	1386285	1386285	+	Missense_Mutation	SNP	G	G	T	.	.	TCGA-ER-A19E	TCGA-ER-A19E-10A-01D-A199-08	G	G	.	c.416C>A	p.Ser139Tyr	p.S139Y	ENST00000359786	1932-04-01	15	2	13	42	42	0	MYO1C,missense_variant,p.Ser104Tyr,ENST00000575335,;MYO1C,missense_variant,p.Ser104Tyr,ENST00000574790,;MYO1C,missense_variant,p.Ser115Tyr,ENST00000545534,;MYO1C,missense_variant,p.Ser120Tyr,ENST00000438665,;MYO1C,missense_variant,p.Ser117Tyr,ENST00000570490,;MYO1C,missense_variant,p.Ser104Tyr,ENST00000571715,;MYO1C,missense_variant,p.Ser104Tyr,ENST00000361007,;MYO1C,missense_variant,p.Ser104Tyr,…	T	ENSG00000197879	ENST00000359786	Transcript	missense_variant	741	416	139	S/Y	tCt/tAt	COSM3514445,COSM3514444	-1	MYO1C	HGNC	7597	protein_coding	YES	CCDS42226.1	ENSP00000352834	MYO1C_HUMAN
MYO1C	GRCh37	17	1371284	1371284	+	Missense_Mutation	SNP	G	G	A	rs151000341	.	TCGA-ER-A2NC	TCGA-ER-A2NC-10A-01D-A199-08	G	G	.	c.2894C>T	p.Thr965Ile	p.T965I	ENST00000359786	28/32	73	44	28	58	58	0	MYO1C,missense_variant,p.Thr941Ile,ENST00000545534,;MYO1C,missense_variant,p.Thr946Ile,ENST00000438665,;MYO1C,missense_variant,p.Thr930Ile,ENST00000361007,;MYO1C,missense_variant,p.Thr930Ile,ENST00000575158,;MYO1C,missense_variant,p.Thr965Ile,ENST00000359786,;CRK,upstream_gene_variant,,ENST00000572145,;MYO1C,splice_region_variant,,ENST00000574341,;MYO1C,downstream_gene_variant,,ENST00000575011,;M…	A	ENSG00000197879	ENST00000359786	Transcript	missense_variant	3219	2894	965	T/I	aCc/aTc	rs151000341,COSM3514433,COSM3514432	-1	MYO1C	HGNC	7597	protein_coding	YES	CCDS42226.1	ENSP00000352834	MYO1C_HUMAN
MYO1C	GRCh37	17	1371205	1371205	+	Splice_Site	SNP	C	C	A	novel	.	TCGA-ET-A39R	TCGA-ET-A39R-10A-01D-A19M-08	C	C	.	c.2897-1G>T	.	p.X966_splice	ENST00000359786	.	54	49	5	104	104	0	MYO1C,splice_acceptor_variant,,ENST00000545534,;MYO1C,splice_acceptor_variant,,ENST00000438665,;MYO1C,splice_acceptor_variant,,ENST00000361007,;MYO1C,splice_acceptor_variant,,ENST00000575158,;MYO1C,splice_acceptor_variant,,ENST00000359786,;CRK,upstream_gene_variant,,ENST00000572145,;MYO1C,splice_acceptor_variant,,ENST00000574341,;MYO1C,downstream_gene_variant,,ENST00000575011,;MYO1C,downstream_ge…	A	ENSG00000197879	ENST00000359786	Transcript	splice_acceptor_variant	.	.	.	.	.	.	-1	MYO1C	HGNC	7597	protein_coding	YES	CCDS42226.1	ENSP00000352834	MYO1C_HUMAN
MYO1C	GRCh37	17	1386271	1386271	+	Frame_Shift_Del	DEL	C	C	-	novel	.	TCGA-EW-A2FV	TCGA-EW-A2FV-10A-01D-A17D-09	C	C	.	c.430delG	p.Ala144GlnfsTer125	p.A144Qfs*125	ENST00000359786	1932-04-01	48	43	5	59	59	0	MYO1C,frameshift_variant,p.Ala109GlnfsTer?,ENST00000575335,;MYO1C,frameshift_variant,p.Ala109GlnfsTer?,ENST00000574790,;MYO1C,frameshift_variant,p.Ala120GlnfsTer125,ENST00000545534,;MYO1C,frameshift_variant,p.Ala125GlnfsTer125,ENST00000438665,;MYO1C,frameshift_variant,p.Ala122GlnfsTer?,ENST00000570490,;MYO1C,frameshift_variant,p.Ala109GlnfsTer?,ENST00000571715,;MYO1C,frameshift_variant,p.Ala109Gl…	-	ENSG00000197879	ENST00000359786	Transcript	frameshift_variant	755	430	144	A/X	Gca/ca	.	-1	MYO1C	HGNC	7597	protein_coding	YES	CCDS42226.1	ENSP00000352834	MYO1C_HUMAN
MYO1C	GRCh37	17	1370608	1370608	+	Missense_Mutation	SNP	C	C	A	novel	.	TCGA-EY-A215	TCGA-EY-A215-10A-01D-A14K-09	C	C	.	c.3093G>T	p.Arg1031Ser	p.R1031S	ENST00000359786	31/32	84	48	35	95	95	0	MYO1C,missense_variant,p.Arg1007Ser,ENST00000545534,;MYO1C,missense_variant,p.Arg1012Ser,ENST00000438665,;MYO1C,missense_variant,p.Arg996Ser,ENST00000361007,;MYO1C,missense_variant,p.Arg996Ser,ENST00000575158,;MYO1C,missense_variant,p.Arg1031Ser,ENST00000359786,;CRK,upstream_gene_variant,,ENST00000572145,;MYO1C,downstream_gene_variant,,ENST00000575011,;MYO1C,downstream_gene_variant,,ENST000005726…	A	ENSG00000197879	ENST00000359786	Transcript	missense_variant	3418	3093	1031	R/S	agG/agT	.	-1	MYO1C	HGNC	7597	protein_coding	YES	CCDS42226.1	ENSP00000352834	MYO1C_HUMAN
MYO1C	GRCh37	17	1387587	1387587	+	Missense_Mutation	SNP	C	C	T	novel	.	TCGA-EY-A5W2	TCGA-EY-A5W2-10A-01D-A31U-09	C	C	.	c.86G>A	p.Ser29Asn	p.S29N	ENST00000359786	1932-02-01	23	15	7	17	17	0	MYO1C,missense_variant,p.Ser5Asn,ENST00000545534,;MYO1C,missense_variant,p.Ser10Asn,ENST00000438665,;MYO1C,missense_variant,p.Ser7Asn,ENST00000570490,;MYO1C,missense_variant,p.Ser29Asn,ENST00000359786,;MYO1C,5_prime_UTR_variant,,ENST00000575335,;MYO1C,5_prime_UTR_variant,,ENST00000574790,;MYO1C,5_prime_UTR_variant,,ENST00000571715,;MYO1C,5_prime_UTR_variant,,ENST00000361007,;MYO1C,5_prime_UTR_var…	T	ENSG00000197879	ENST00000359786	Transcript	missense_variant	411	86	29	S/N	aGt/aAt	.	-1	MYO1C	HGNC	7597	protein_coding	YES	CCDS42226.1	ENSP00000352834	MYO1C_HUMAN
MYO1C	GRCh37	17	1386346	1386346	+	Missense_Mutation	SNP	C	C	T	rs540764663	.	TCGA-F4-6703	TCGA-F4-6703-10A-01D-1835-10	C	C	.	c.355G>A	p.Val119Met	p.V119M	ENST00000359786	1932-04-01	55	48	7	11	11	0	MYO1C,missense_variant,p.Val84Met,ENST00000575335,;MYO1C,missense_variant,p.Val84Met,ENST00000574790,;MYO1C,missense_variant,p.Val95Met,ENST00000545534,;MYO1C,missense_variant,p.Val100Met,ENST00000438665,;MYO1C,missense_variant,p.Val97Met,ENST00000570490,;MYO1C,missense_variant,p.Val84Met,ENST00000571715,;MYO1C,missense_variant,p.Val84Met,ENST00000361007,;MYO1C,missense_variant,p.Val84Met,ENST000…	T	ENSG00000197879	ENST00000359786	Transcript	missense_variant	680	355	119	V/M	Gtg/Atg	rs540764663,COSM1380990	-1	MYO1C	HGNC	7597	protein_coding	YES	CCDS42226.1	ENSP00000352834	MYO1C_HUMAN
MYO1C	GRCh37	17	1386204	1386204	+	Missense_Mutation	SNP	C	C	T	rs748056997	.	TCGA-FD-A3B6	TCGA-FD-A3B6-10A-01D-A20D-08	C	C	.	c.497G>A	p.Arg166His	p.R166H	ENST00000359786	1932-04-01	51	36	14	63	63	0	MYO1C,missense_variant,p.Arg131His,ENST00000575335,;MYO1C,missense_variant,p.Arg131His,ENST00000574790,;MYO1C,missense_variant,p.Arg142His,ENST00000545534,;MYO1C,missense_variant,p.Arg147His,ENST00000438665,;MYO1C,missense_variant,p.Arg144His,ENST00000570490,;MYO1C,missense_variant,p.Arg131His,ENST00000571715,;MYO1C,missense_variant,p.Arg131His,ENST00000361007,;MYO1C,missense_variant,p.Arg131His,…	T	ENSG00000197879	ENST00000359786	Transcript	missense_variant	822	497	166	R/H	cGc/cAc	rs748056997,COSM1302420	-1	MYO1C	HGNC	7597	protein_coding	YES	CCDS42226.1	ENSP00000352834	MYO1C_HUMAN
MYO1C	GRCh37	17	1373474	1373474	+	Missense_Mutation	SNP	G	G	A	rs762080917	.	TCGA-FI-A2D0	TCGA-FI-A2D0-10A-01D-A17D-09	G	G	.	c.2521C>T	p.Arg841Cys	p.R841C	ENST00000359786	24/32	52	40	12	84	84	0	MYO1C,missense_variant,p.Arg817Cys,ENST00000545534,;MYO1C,missense_variant,p.Arg822Cys,ENST00000438665,;MYO1C,missense_variant,p.Arg806Cys,ENST00000361007,;MYO1C,missense_variant,p.Arg806Cys,ENST00000575158,;MYO1C,missense_variant,p.Arg841Cys,ENST00000359786,;MYO1C,non_coding_transcript_exon_variant,,ENST00000572615,;MYO1C,non_coding_transcript_exon_variant,,ENST00000574308,;MYO1C,downstream_gene…	A	ENSG00000197879	ENST00000359786	Transcript	missense_variant	2846	2521	841	R/C	Cgt/Tgt	rs762080917	-1	MYO1C	HGNC	7597	protein_coding	YES	CCDS42226.1	ENSP00000352834	MYO1C_HUMAN
MYO1C	GRCh37	17	1381773	1381773	+	Missense_Mutation	SNP	G	G	A	.	.	TCGA-FK-A3SD	TCGA-FK-A3SD-10A-01D-A22D-08	G	G	.	c.1226C>T	p.Pro409Leu	p.P409L	ENST00000359786	1932-11-01	92	87	5	78	78	0	MYO1C,missense_variant,p.Pro390Leu,ENST00000438665,;MYO1C,missense_variant,p.Pro374Leu,ENST00000361007,;MYO1C,missense_variant,p.Pro374Leu,ENST00000575158,;MYO1C,missense_variant,p.Pro409Leu,ENST00000359786,;MYO1C,missense_variant,p.Pro385Leu,ENST00000545534,;MYO1C,downstream_gene_variant,,ENST00000575335,;MYO1C,downstream_gene_variant,,ENST00000570490,;MYO1C,downstream_gene_variant,,ENST00000570…	A	ENSG00000197879	ENST00000359786	Transcript	missense_variant	1551	1226	409	P/L	cCc/cTc	COSM3370618,COSM3370617	-1	MYO1C	HGNC	7597	protein_coding	YES	CCDS42226.1	ENSP00000352834	MYO1C_HUMAN
MYO1C	GRCh37	17	1370616	1370616	+	Missense_Mutation	SNP	G	G	A	.	.	TCGA-FR-A3R1	TCGA-FR-A3R1-10B-01D-A23B-08	G	G	.	c.3085C>T	p.Pro1029Ser	p.P1029S	ENST00000359786	31/32	63	58	4	18	18	0	MYO1C,missense_variant,p.Pro1005Ser,ENST00000545534,;MYO1C,missense_variant,p.Pro1010Ser,ENST00000438665,;MYO1C,missense_variant,p.Pro994Ser,ENST00000361007,;MYO1C,missense_variant,p.Pro994Ser,ENST00000575158,;MYO1C,missense_variant,p.Pro1029Ser,ENST00000359786,;CRK,upstream_gene_variant,,ENST00000572145,;MYO1C,downstream_gene_variant,,ENST00000575011,;MYO1C,downstream_gene_variant,,ENST000005726…	A	ENSG00000197879	ENST00000359786	Transcript	missense_variant	3410	3085	1029	P/S	Ccc/Tcc	COSM3514429,COSM3514428	-1	MYO1C	HGNC	7597	protein_coding	YES	CCDS42226.1	ENSP00000352834	MYO1C_HUMAN
MYO1C	GRCh37	17	1386216	1386216	+	Missense_Mutation	SNP	G	G	T	rs775580232	.	TCGA-FS-A1Z0	TCGA-FS-A1Z0-10A-01D-A199-08	G	G	.	c.485C>A	p.Pro162Gln	p.P162Q	ENST00000359786	1932-04-01	30	26	4	27	27	0	MYO1C,missense_variant,p.Pro127Gln,ENST00000575335,;MYO1C,missense_variant,p.Pro127Gln,ENST00000574790,;MYO1C,missense_variant,p.Pro138Gln,ENST00000545534,;MYO1C,missense_variant,p.Pro143Gln,ENST00000438665,;MYO1C,missense_variant,p.Pro140Gln,ENST00000570490,;MYO1C,missense_variant,p.Pro127Gln,ENST00000571715,;MYO1C,missense_variant,p.Pro127Gln,ENST00000361007,;MYO1C,missense_variant,p.Pro127Gln,…	T	ENSG00000197879	ENST00000359786	Transcript	missense_variant	810	485	162	P/Q	cCa/cAa	rs775580232	-1	MYO1C	HGNC	7597	protein_coding	YES	CCDS42226.1	ENSP00000352834	MYO1C_HUMAN
MYO1C	GRCh37	17	1387559	1387559	+	Missense_Mutation	SNP	A	A	C	novel	.	TCGA-G3-A25T	TCGA-G3-A25T-10A-01D-A16V-10	A	A	.	c.114T>G	p.Ser38Arg	p.S38R	ENST00000359786	1932-02-01	8	3	5	18	17	1	MYO1C,missense_variant,p.Ser3Arg,ENST00000575335,;MYO1C,missense_variant,p.Ser3Arg,ENST00000574790,;MYO1C,missense_variant,p.Ser14Arg,ENST00000545534,;MYO1C,missense_variant,p.Ser19Arg,ENST00000438665,;MYO1C,missense_variant,p.Ser16Arg,ENST00000570490,;MYO1C,missense_variant,p.Ser3Arg,ENST00000571715,;MYO1C,missense_variant,p.Ser3Arg,ENST00000361007,;MYO1C,missense_variant,p.Ser3Arg,ENST000005751…	C	ENSG00000197879	ENST00000359786	Transcript	missense_variant	439	114	38	S/R	agT/agG	.	-1	MYO1C	HGNC	7597	protein_coding	YES	CCDS42226.1	ENSP00000352834	MYO1C_HUMAN
MYO1C	GRCh37	17	1384121	1384121	+	Missense_Mutation	SNP	T	T	C	novel	.	TCGA-G4-6304	TCGA-G4-6304-10A-01D-1924-10	T	T	.	c.686A>G	p.His229Arg	p.H229R	ENST00000359786	1932-06-01	36	32	4	28	28	0	MYO1C,missense_variant,p.His205Arg,ENST00000545534,;MYO1C,missense_variant,p.His210Arg,ENST00000438665,;MYO1C,missense_variant,p.His194Arg,ENST00000361007,;MYO1C,missense_variant,p.His194Arg,ENST00000570984,;MYO1C,missense_variant,p.His194Arg,ENST00000575158,;MYO1C,missense_variant,p.His229Arg,ENST00000359786,;MYO1C,downstream_gene_variant,,ENST00000575335,;MYO1C,downstream_gene_variant,,ENST0000…	C	ENSG00000197879	ENST00000359786	Transcript	missense_variant	1011	686	229	H/R	cAc/cGc	.	-1	MYO1C	HGNC	7597	protein_coding	YES	CCDS42226.1	ENSP00000352834	MYO1C_HUMAN
MYO1C	GRCh37	17	1372854	1372854	+	Missense_Mutation	SNP	G	G	A	rs368905625	.	TCGA-G4-6586	TCGA-G4-6586-10A-01D-1771-10	G	G	.	c.2581C>T	p.Arg861Trp	p.R861W	ENST00000359786	25/32	61	40	21	57	57	0	MYO1C,missense_variant,p.Arg837Trp,ENST00000545534,;MYO1C,missense_variant,p.Arg842Trp,ENST00000438665,;MYO1C,missense_variant,p.Arg826Trp,ENST00000361007,;MYO1C,missense_variant,p.Arg826Trp,ENST00000575158,;MYO1C,missense_variant,p.Arg861Trp,ENST00000359786,;MYO1C,non_coding_transcript_exon_variant,,ENST00000572615,;MYO1C,non_coding_transcript_exon_variant,,ENST00000574308,;MYO1C,downstream_gene…	A	ENSG00000197879	ENST00000359786	Transcript	missense_variant	2906	2581	861	R/W	Cgg/Tgg	rs368905625,COSM1380980	-1	MYO1C	HGNC	7597	protein_coding	YES	CCDS42226.1	ENSP00000352834	MYO1C_HUMAN
MYO1C	GRCh37	17	1382944	1382944	+	Missense_Mutation	SNP	G	G	A	.	.	TCGA-G4-6588	TCGA-G4-6588-10A-01D-1771-10	G	G	.	c.962C>T	p.Ala321Val	p.A321V	ENST00000359786	1932-08-01	200	134	66	166	166	0	MYO1C,missense_variant,p.Ala302Val,ENST00000438665,;MYO1C,missense_variant,p.Ala286Val,ENST00000361007,;MYO1C,missense_variant,p.Ala286Val,ENST00000575158,;MYO1C,missense_variant,p.Ala321Val,ENST00000359786,;MYO1C,missense_variant,p.Ala297Val,ENST00000545534,;MYO1C,downstream_gene_variant,,ENST00000575335,;MYO1C,downstream_gene_variant,,ENST00000570490,;MYO1C,downstream_gene_variant,,ENST00000570…	A	ENSG00000197879	ENST00000359786	Transcript	missense_variant	1287	962	321	A/V	gCc/gTc	COSM1380987	-1	MYO1C	HGNC	7597	protein_coding	YES	CCDS42226.1	ENSP00000352834	MYO1C_HUMAN
MYO1C	GRCh37	17	1386274	1386274	+	Missense_Mutation	SNP	C	C	A	rs755704168	.	TCGA-H2-A26U	TCGA-H2-A26U-10A-01D-A16O-08	C	C	.	c.427G>T	p.Gly143Trp	p.G143W	ENST00000359786	1932-04-01	38	35	3	27	27	0	MYO1C,missense_variant,p.Gly108Trp,ENST00000575335,;MYO1C,missense_variant,p.Gly108Trp,ENST00000574790,;MYO1C,missense_variant,p.Gly119Trp,ENST00000545534,;MYO1C,missense_variant,p.Gly124Trp,ENST00000438665,;MYO1C,missense_variant,p.Gly121Trp,ENST00000570490,;MYO1C,missense_variant,p.Gly108Trp,ENST00000571715,;MYO1C,missense_variant,p.Gly108Trp,ENST00000361007,;MYO1C,missense_variant,p.Gly108Trp,…	A	ENSG00000197879	ENST00000359786	Transcript	missense_variant	752	427	143	G/W	Ggg/Tgg	rs755704168	-1	MYO1C	HGNC	7597	protein_coding	YES	CCDS42226.1	ENSP00000352834	MYO1C_HUMAN
MYO1C	GRCh37	17	1387576	1387576	+	Missense_Mutation	SNP	G	G	A	rs767997586	.	TCGA-H7-7774	TCGA-H7-7774-10A-01D-2078-08	G	G	.	c.97C>T	p.Arg33Trp	p.R33W	ENST00000359786	1932-02-01	33	27	6	25	25	0	MYO1C,missense_variant,p.Arg9Trp,ENST00000545534,;MYO1C,missense_variant,p.Arg14Trp,ENST00000438665,;MYO1C,missense_variant,p.Arg11Trp,ENST00000570490,;MYO1C,missense_variant,p.Arg33Trp,ENST00000359786,;MYO1C,5_prime_UTR_variant,,ENST00000575335,;MYO1C,5_prime_UTR_variant,,ENST00000574790,;MYO1C,5_prime_UTR_variant,,ENST00000571715,;MYO1C,5_prime_UTR_variant,,ENST00000361007,;MYO1C,5_prime_UTR_va…	A	ENSG00000197879	ENST00000359786	Transcript	missense_variant	422	97	33	R/W	Cgg/Tgg	rs767997586	-1	MYO1C	HGNC	7597	protein_coding	YES	CCDS42226.1	ENSP00000352834	MYO1C_HUMAN
MYO1C	GRCh37	17	1381382	1381382	+	Missense_Mutation	SNP	G	G	A	rs778512232	.	TCGA-HU-A4G9	TCGA-HU-A4G9-10A-01D-A24F-08	G	G	.	c.1400C>T	p.Ala467Val	p.A467V	ENST00000359786	1932-12-01	131	120	11	88	88	0	MYO1C,missense_variant,p.Ala448Val,ENST00000438665,;MYO1C,missense_variant,p.Ala432Val,ENST00000361007,;MYO1C,missense_variant,p.Ala432Val,ENST00000575158,;MYO1C,missense_variant,p.Ala467Val,ENST00000359786,;MYO1C,missense_variant,p.Ala443Val,ENST00000545534,;MYO1C,downstream_gene_variant,,ENST00000575335,;MYO1C,downstream_gene_variant,,ENST00000570490,;MYO1C,downstream_gene_variant,,ENST00000570…	A	ENSG00000197879	ENST00000359786	Transcript	missense_variant	1725	1400	467	A/V	gCg/gTg	rs778512232,COSM2738114,COSM4064046	-1	MYO1C	HGNC	7597	protein_coding	YES	CCDS42226.1	ENSP00000352834	MYO1C_HUMAN
MYO1C	GRCh37	17	1381382	1381382	+	Missense_Mutation	SNP	G	G	A	rs778512232	.	TCGA-HU-A4G9	TCGA-HU-A4G9-11A-11D-A24D-08	G	G	.	c.1400C>T	p.Ala467Val	p.A467V	ENST00000359786	1932-12-01	131	120	11	69	69	0	MYO1C,missense_variant,p.Ala448Val,ENST00000438665,;MYO1C,missense_variant,p.Ala432Val,ENST00000361007,;MYO1C,missense_variant,p.Ala432Val,ENST00000575158,;MYO1C,missense_variant,p.Ala467Val,ENST00000359786,;MYO1C,missense_variant,p.Ala443Val,ENST00000545534,;MYO1C,downstream_gene_variant,,ENST00000575335,;MYO1C,downstream_gene_variant,,ENST00000570490,;MYO1C,downstream_gene_variant,,ENST00000570…	A	ENSG00000197879	ENST00000359786	Transcript	missense_variant	1725	1400	467	A/V	gCg/gTg	rs778512232,COSM2738114,COSM4064046	-1	MYO1C	HGNC	7597	protein_coding	YES	CCDS42226.1	ENSP00000352834	MYO1C_HUMAN
MYO1C	GRCh37	17	1381256	1381256	+	Missense_Mutation	SNP	C	C	T	rs147805425	.	TCGA-IB-7651	TCGA-IB-7651-10A-01D-2154-08	C	C	.	c.1411G>A	p.Val471Ile	p.V471I	ENST00000359786	13/32	743	591	152	149	149	0	MYO1C,missense_variant,p.Val452Ile,ENST00000438665,;MYO1C,missense_variant,p.Val436Ile,ENST00000361007,;MYO1C,missense_variant,p.Val436Ile,ENST00000575158,;MYO1C,missense_variant,p.Val471Ile,ENST00000359786,;MYO1C,missense_variant,p.Val447Ile,ENST00000545534,;MYO1C,downstream_gene_variant,,ENST00000575335,;MYO1C,downstream_gene_variant,,ENST00000570490,;MYO1C,downstream_gene_variant,,ENST00000570…	T	ENSG00000197879	ENST00000359786	Transcript	missense_variant	1736	1411	471	V/I	Gtc/Atc	rs147805425,COSM3983261,COSM3983260	-1	MYO1C	HGNC	7597	protein_coding	YES	CCDS42226.1	ENSP00000352834	MYO1C_HUMAN
MYO1C	GRCh37	17	1375249	1375249	+	Missense_Mutation	SNP	C	C	G	rs757375939	.	TCGA-KU-A66S	TCGA-KU-A66S-10A-01D-A30H-08	C	C	.	c.1973G>C	p.Arg658Pro	p.R658P	ENST00000359786	19/32	145	137	8	158	158	0	MYO1C,missense_variant,p.Arg634Pro,ENST00000545534,;MYO1C,missense_variant,p.Arg639Pro,ENST00000438665,;MYO1C,missense_variant,p.Arg623Pro,ENST00000361007,;MYO1C,missense_variant,p.Arg623Pro,ENST00000575158,;MYO1C,missense_variant,p.Arg658Pro,ENST00000359786,;MYO1C,non_coding_transcript_exon_variant,,ENST00000571615,;MYO1C,non_coding_transcript_exon_variant,,ENST00000575864,;MYO1C,upstream_gene_v…	G	ENSG00000197879	ENST00000359786	Transcript	missense_variant	2298	1973	658	R/P	cGc/cCc	rs757375939	-1	MYO1C	HGNC	7597	protein_coding	YES	CCDS42226.1	ENSP00000352834	MYO1C_HUMAN
MYO1C	GRCh37	17	1386310	1386310	+	Missense_Mutation	SNP	G	G	A	rs200048542	.	TCGA-L5-A4OI	TCGA-L5-A4OI-11A-11D-A27G-09	G	G	.	c.391C>T	p.Arg131Cys	p.R131C	ENST00000359786	1932-04-01	47	33	14	52	52	0	MYO1C,missense_variant,p.Arg96Cys,ENST00000575335,;MYO1C,missense_variant,p.Arg96Cys,ENST00000574790,;MYO1C,missense_variant,p.Arg107Cys,ENST00000545534,;MYO1C,missense_variant,p.Arg112Cys,ENST00000438665,;MYO1C,missense_variant,p.Arg109Cys,ENST00000570490,;MYO1C,missense_variant,p.Arg96Cys,ENST00000571715,;MYO1C,missense_variant,p.Arg96Cys,ENST00000361007,;MYO1C,missense_variant,p.Arg96Cys,ENST0…	A	ENSG00000197879	ENST00000359786	Transcript	missense_variant	716	391	131	R/C	Cgt/Tgt	rs200048542	-1	MYO1C	HGNC	7597	protein_coding	YES	CCDS42226.1	ENSP00000352834	MYO1C_HUMAN
MYO1C	GRCh37	17	1375289	1375289	+	Nonsense_Mutation	SNP	G	G	A	novel	.	TCGA-LL-A6FQ	TCGA-LL-A6FQ-10A-01D-A31U-09	G	G	.	c.1933C>T	p.Gln645Ter	p.Q645*	ENST00000359786	19/32	50	18	31	64	64	0	MYO1C,stop_gained,p.Gln621Ter,ENST00000545534,;MYO1C,stop_gained,p.Gln626Ter,ENST00000438665,;MYO1C,stop_gained,p.Gln610Ter,ENST00000361007,;MYO1C,stop_gained,p.Gln610Ter,ENST00000575158,;MYO1C,stop_gained,p.Gln645Ter,ENST00000359786,;MYO1C,non_coding_transcript_exon_variant,,ENST00000571615,;MYO1C,non_coding_transcript_exon_variant,,ENST00000575864,;MYO1C,upstream_gene_variant,,ENST00000575011,;…	A	ENSG00000197879	ENST00000359786	Transcript	stop_gained	2258	1933	645	Q/*	Cag/Tag	.	-1	MYO1C	HGNC	7597	protein_coding	YES	CCDS42226.1	ENSP00000352834	MYO1C_HUMAN
MYO1C	GRCh37	17	1378125	1378125	+	Missense_Mutation	SNP	A	A	G	novel	.	TCGA-LN-A4A3	TCGA-LN-A4A3-10A-01D-A27G-09	A	A	.	c.1697T>C	p.Leu566Pro	p.L566P	ENST00000359786	16/32	43	23	20	38	38	0	MYO1C,missense_variant,p.Leu542Pro,ENST00000545534,;MYO1C,missense_variant,p.Leu547Pro,ENST00000438665,;MYO1C,missense_variant,p.Leu531Pro,ENST00000361007,;MYO1C,missense_variant,p.Leu531Pro,ENST00000575158,;MYO1C,missense_variant,p.Leu566Pro,ENST00000359786,;MYO1C,downstream_gene_variant,,ENST00000571851,;MYO1C,downstream_gene_variant,,ENST00000573198,;MYO1C,non_coding_transcript_exon_variant,,E…	G	ENSG00000197879	ENST00000359786	Transcript	missense_variant	2022	1697	566	L/P	cTc/cCc	.	-1	MYO1C	HGNC	7597	protein_coding	YES	CCDS42226.1	ENSP00000352834	MYO1C_HUMAN
MYO1C	GRCh37	17	1377914	1377914	+	Missense_Mutation	SNP	C	C	A	rs372299065	.	TCGA-MN-A4N4	TCGA-MN-A4N4-10A-01D-A24P-08	C	C	.	c.1787G>T	p.Arg596Leu	p.R596L	ENST00000359786	17/32	123	85	38	208	208	0	MYO1C,missense_variant,p.Arg572Leu,ENST00000545534,;MYO1C,missense_variant,p.Arg577Leu,ENST00000438665,;MYO1C,missense_variant,p.Arg561Leu,ENST00000361007,;MYO1C,missense_variant,p.Arg561Leu,ENST00000575158,;MYO1C,missense_variant,p.Arg596Leu,ENST00000359786,;MYO1C,downstream_gene_variant,,ENST00000573198,;MYO1C,non_coding_transcript_exon_variant,,ENST00000571615,;MYO1C,upstream_gene_variant,,ENS…	A	ENSG00000197879	ENST00000359786	Transcript	missense_variant	2112	1787	596	R/L	cGg/cTg	rs372299065	-1	MYO1C	HGNC	7597	protein_coding	YES	CCDS42226.1	ENSP00000352834	MYO1C_HUMAN
MYO1C	GRCh37	17	1386278	1386278	+	Missense_Mutation	SNP	C	C	G	novel	.	TCGA-MT-A67F	TCGA-MT-A67F-10A-01D-A30H-08	C	C	.	c.423G>C	p.Glu141Asp	p.E141D	ENST00000359786	1932-04-01	38	32	6	37	37	0	MYO1C,missense_variant,p.Glu106Asp,ENST00000575335,;MYO1C,missense_variant,p.Glu106Asp,ENST00000574790,;MYO1C,missense_variant,p.Glu117Asp,ENST00000545534,;MYO1C,missense_variant,p.Glu122Asp,ENST00000438665,;MYO1C,missense_variant,p.Glu119Asp,ENST00000570490,;MYO1C,missense_variant,p.Glu106Asp,ENST00000571715,;MYO1C,missense_variant,p.Glu106Asp,ENST00000361007,;MYO1C,missense_variant,p.Glu106Asp,…	G	ENSG00000197879	ENST00000359786	Transcript	missense_variant	748	423	141	E/D	gaG/gaC	.	-1	MYO1C	HGNC	7597	protein_coding	YES	CCDS42226.1	ENSP00000352834	MYO1C_HUMAN
MYO1C	GRCh37	17	1387516	1387516	+	Missense_Mutation	SNP	G	G	T	novel	.	TCGA-MV-A51V	TCGA-MV-A51V-10A-01D-A26K-08	G	G	.	c.157C>A	p.Leu53Met	p.L53M	ENST00000359786	1932-02-01	52	44	8	48	48	0	MYO1C,missense_variant,p.Leu18Met,ENST00000575335,;MYO1C,missense_variant,p.Leu18Met,ENST00000574790,;MYO1C,missense_variant,p.Leu29Met,ENST00000545534,;MYO1C,missense_variant,p.Leu34Met,ENST00000438665,;MYO1C,missense_variant,p.Leu31Met,ENST00000570490,;MYO1C,missense_variant,p.Leu18Met,ENST00000571715,;MYO1C,missense_variant,p.Leu18Met,ENST00000361007,;MYO1C,missense_variant,p.Leu18Met,ENST0000…	T	ENSG00000197879	ENST00000359786	Transcript	missense_variant	482	157	53	L/M	Ctg/Atg	.	-1	MYO1C	HGNC	7597	protein_coding	YES	CCDS42226.1	ENSP00000352834	MYO1C_HUMAN
MYO1C	GRCh37	17	1380799	1380799	+	Missense_Mutation	SNP	G	G	A	rs769630282	.	TCGA-MX-A5UJ	TCGA-MX-A5UJ-10A-01D-A31J-08	G	G	.	c.1574C>T	p.Thr525Met	p.T525M	ENST00000359786	14/32	43	39	3	50	50	0	MYO1C,missense_variant,p.Thr501Met,ENST00000545534,;MYO1C,missense_variant,p.Thr506Met,ENST00000438665,;MYO1C,missense_variant,p.Thr490Met,ENST00000361007,;MYO1C,missense_variant,p.Thr490Met,ENST00000575158,;MYO1C,missense_variant,p.Thr525Met,ENST00000359786,;MYO1C,downstream_gene_variant,,ENST00000570984,;MYO1C,downstream_gene_variant,,ENST00000573853,;MYO1C,downstream_gene_variant,,ENST00000571…	A	ENSG00000197879	ENST00000359786	Transcript	missense_variant	1899	1574	525	T/M	aCg/aTg	rs769630282,COSM472321	-1	MYO1C	HGNC	7597	protein_coding	YES	CCDS42226.1	ENSP00000352834	MYO1C_HUMAN
MYO1C	GRCh37	17	1381975	1381975	+	Nonsense_Mutation	SNP	T	T	A	novel	.	TCGA-NC-A5HO	TCGA-NC-A5HO-10A-01D-A26K-08	T	T	.	c.1147A>T	p.Lys383Ter	p.K383*	ENST00000359786	1932-10-01	82	51	30	116	116	0	MYO1C,stop_gained,p.Lys364Ter,ENST00000438665,;MYO1C,stop_gained,p.Lys348Ter,ENST00000361007,;MYO1C,stop_gained,p.Lys348Ter,ENST00000575158,;MYO1C,stop_gained,p.Lys383Ter,ENST00000359786,;MYO1C,stop_gained,p.Lys359Ter,ENST00000545534,;MYO1C,downstream_gene_variant,,ENST00000575335,;MYO1C,downstream_gene_variant,,ENST00000570490,;MYO1C,downstream_gene_variant,,ENST00000570984,;MYO1C,downstream_gen…	A	ENSG00000197879	ENST00000359786	Transcript	stop_gained	1472	1147	383	K/*	Aag/Tag	.	-1	MYO1C	HGNC	7597	protein_coding	YES	CCDS42226.1	ENSP00000352834	MYO1C_HUMAN
MYO1C	GRCh37	17	1371342	1371342	+	Missense_Mutation	SNP	C	C	T	rs147835827	.	TCGA-RD-A7C1	TCGA-RD-A7C1-10A-01D-A32N-08	C	C	.	c.2836G>A	p.Ala946Thr	p.A946T	ENST00000359786	28/32	80	49	31	118	117	0	MYO1C,missense_variant,p.Ala922Thr,ENST00000545534,;MYO1C,missense_variant,p.Ala927Thr,ENST00000438665,;MYO1C,missense_variant,p.Ala911Thr,ENST00000361007,;MYO1C,missense_variant,p.Ala911Thr,ENST00000575158,;MYO1C,missense_variant,p.Ala946Thr,ENST00000359786,;CRK,upstream_gene_variant,,ENST00000572145,;MYO1C,non_coding_transcript_exon_variant,,ENST00000574341,;MYO1C,downstream_gene_variant,,ENST0…	T	ENSG00000197879	ENST00000359786	Transcript	missense_variant	3161	2836	946	A/T	Gcc/Acc	rs147835827	-1	MYO1C	HGNC	7597	protein_coding	YES	CCDS42226.1	ENSP00000352834	MYO1C_HUMAN
MYO1C	GRCh37	17	1371413	1371413	+	Missense_Mutation	SNP	G	G	A	novel	.	TCGA-V4-A9E7	TCGA-V4-A9E7-10A-01D-A39Z-08	G	G	.	c.2765C>T	p.Ala922Val	p.A922V	ENST00000359786	28/32	28	24	4	29	29	0	MYO1C,missense_variant,p.Ala898Val,ENST00000545534,;MYO1C,missense_variant,p.Ala903Val,ENST00000438665,;MYO1C,missense_variant,p.Ala887Val,ENST00000361007,;MYO1C,missense_variant,p.Ala887Val,ENST00000575158,;MYO1C,missense_variant,p.Ala922Val,ENST00000359786,;CRK,upstream_gene_variant,,ENST00000572145,;MYO1C,non_coding_transcript_exon_variant,,ENST00000574341,;MYO1C,downstream_gene_variant,,ENST0…	A	ENSG00000197879	ENST00000359786	Transcript	missense_variant	3090	2765	922	A/V	gCg/gTg	.	-1	MYO1C	HGNC	7597	protein_coding	YES	CCDS42226.1	ENSP00000352834	MYO1C_HUMAN
MYO1C	GRCh37	17	1373956	1373956	+	Missense_Mutation	SNP	C	C	A	novel	.	TCGA-VQ-A8P2	TCGA-VQ-A8P2-10A-01D-A362-08	C	C	.	c.2240G>T	p.Gly747Val	p.G747V	ENST00000359786	22/32	43	29	13	34	34	0	MYO1C,missense_variant,p.Gly723Val,ENST00000545534,;MYO1C,missense_variant,p.Gly728Val,ENST00000438665,;MYO1C,missense_variant,p.Gly712Val,ENST00000361007,;MYO1C,missense_variant,p.Gly712Val,ENST00000575158,;MYO1C,missense_variant,p.Gly747Val,ENST00000359786,;MYO1C,missense_variant,p.Ala56Ser,ENST00000575011,;MYO1C,non_coding_transcript_exon_variant,,ENST00000575864,;MYO1C,upstream_gene_variant,,…	A	ENSG00000197879	ENST00000359786	Transcript	missense_variant	2565	2240	747	G/V	gGc/gTc	.	-1	MYO1C	HGNC	7597	protein_coding	YES	CCDS42226.1	ENSP00000352834	MYO1C_HUMAN
MYO1C	GRCh37	17	1375256	1375256	+	Missense_Mutation	SNP	G	G	A	rs758453580	.	TCGA-VQ-A8P2	TCGA-VQ-A8P2-10A-01D-A362-08	G	G	.	c.1966C>T	p.Arg656Cys	p.R656C	ENST00000359786	19/32	84	55	28	86	86	0	MYO1C,missense_variant,p.Arg632Cys,ENST00000545534,;MYO1C,missense_variant,p.Arg637Cys,ENST00000438665,;MYO1C,missense_variant,p.Arg621Cys,ENST00000361007,;MYO1C,missense_variant,p.Arg621Cys,ENST00000575158,;MYO1C,missense_variant,p.Arg656Cys,ENST00000359786,;MYO1C,non_coding_transcript_exon_variant,,ENST00000571615,;MYO1C,non_coding_transcript_exon_variant,,ENST00000575864,;MYO1C,upstream_gene_v…	A	ENSG00000197879	ENST00000359786	Transcript	missense_variant	2291	1966	656	R/C	Cgc/Tgc	rs758453580	-1	MYO1C	HGNC	7597	protein_coding	YES	CCDS42226.1	ENSP00000352834	MYO1C_HUMAN
MYO1C	GRCh37	17	1374574	1374574	+	Missense_Mutation	SNP	C	C	A	novel	.	TCGA-VQ-A8PO	TCGA-VQ-A8PO-10A-01D-A413-08	C	C	.	c.2078G>T	p.Gly693Val	p.G693V	ENST00000359786	20/32	41	37	4	55	55	0	MYO1C,missense_variant,p.Gly669Val,ENST00000545534,;MYO1C,missense_variant,p.Gly674Val,ENST00000438665,;MYO1C,missense_variant,p.Gly658Val,ENST00000361007,;MYO1C,missense_variant,p.Gly658Val,ENST00000575158,;MYO1C,missense_variant,p.Gly693Val,ENST00000359786,;MYO1C,non_coding_transcript_exon_variant,,ENST00000571615,;MYO1C,non_coding_transcript_exon_variant,,ENST00000575864,;MYO1C,upstream_gene_v…	A	ENSG00000197879	ENST00000359786	Transcript	missense_variant	2403	2078	693	G/V	gGg/gTg	.	-1	MYO1C	HGNC	7597	protein_coding	YES	CCDS42226.1	ENSP00000352834	MYO1C_HUMAN
MYO1C	GRCh37	17	1383904	1383904	+	Missense_Mutation	SNP	C	C	G	novel	.	TCGA-VQ-A92D	TCGA-VQ-A92D-10A-01D-A413-08	C	C	.	c.823G>C	p.Val275Leu	p.V275L	ENST00000359786	1932-07-01	166	97	69	98	98	0	MYO1C,missense_variant,p.Val251Leu,ENST00000545534,;MYO1C,missense_variant,p.Val256Leu,ENST00000438665,;MYO1C,missense_variant,p.Val240Leu,ENST00000361007,;MYO1C,missense_variant,p.Val240Leu,ENST00000570984,;MYO1C,missense_variant,p.Val240Leu,ENST00000575158,;MYO1C,missense_variant,p.Val275Leu,ENST00000359786,;MYO1C,downstream_gene_variant,,ENST00000575335,;MYO1C,downstream_gene_variant,,ENST0000…	G	ENSG00000197879	ENST00000359786	Transcript	missense_variant	1148	823	275	V/L	Gtc/Ctc	.	-1	MYO1C	HGNC	7597	protein_coding	YES	CCDS42226.1	ENSP00000352834	MYO1C_HUMAN
MYO1C	GRCh37	17	1375450	1375450	+	Missense_Mutation	SNP	G	G	A	novel	.	TCGA-VS-A8EK	TCGA-VS-A8EK-10A-01D-A37N-09	G	G	.	c.1870C>T	p.Arg624Cys	p.R624C	ENST00000359786	18/32	39	21	17	67	67	0	MYO1C,missense_variant,p.Arg600Cys,ENST00000545534,;MYO1C,missense_variant,p.Arg605Cys,ENST00000438665,;MYO1C,missense_variant,p.Arg589Cys,ENST00000361007,;MYO1C,missense_variant,p.Arg589Cys,ENST00000575158,;MYO1C,missense_variant,p.Arg624Cys,ENST00000359786,;MYO1C,non_coding_transcript_exon_variant,,ENST00000571615,;MYO1C,non_coding_transcript_exon_variant,,ENST00000575864,;MYO1C,upstream_gene_v…	A	ENSG00000197879	ENST00000359786	Transcript	missense_variant	2195	1870	624	R/C	Cgc/Tgc	.	-1	MYO1C	HGNC	7597	protein_coding	YES	CCDS42226.1	ENSP00000352834	MYO1C_HUMAN
MYO1C	GRCh37	17	1370585	1370585	+	Missense_Mutation	SNP	G	G	C	rs755774407	.	TCGA-VS-A9U6	TCGA-VS-A9U6-10A-01D-A42R-09	G	G	.	c.3116C>G	p.Pro1039Arg	p.P1039R	ENST00000359786	31/32	39	22	17	65	65	0	MYO1C,missense_variant,p.Pro1015Arg,ENST00000545534,;MYO1C,missense_variant,p.Pro1020Arg,ENST00000438665,;MYO1C,missense_variant,p.Pro1004Arg,ENST00000361007,;MYO1C,missense_variant,p.Pro1004Arg,ENST00000575158,;MYO1C,missense_variant,p.Pro1039Arg,ENST00000359786,;CRK,upstream_gene_variant,,ENST00000572145,;MYO1C,downstream_gene_variant,,ENST00000575011,;MYO1C,downstream_gene_variant,,ENST0000057…	C	ENSG00000197879	ENST00000359786	Transcript	missense_variant	3441	3116	1039	P/R	cCc/cGc	rs755774407	-1	MYO1C	HGNC	7597	protein_coding	YES	CCDS42226.1	ENSP00000352834	MYO1C_HUMAN
MYO1C	GRCh37	17	1384109	1384109	+	Missense_Mutation	SNP	C	C	A	novel	.	TCGA-W5-AA31	TCGA-W5-AA31-10A-01D-A41A-09	C	C	.	c.698G>T	p.Gly233Val	p.G233V	ENST00000359786	1932-06-01	65	34	31	75	75	0	MYO1C,missense_variant,p.Gly209Val,ENST00000545534,;MYO1C,missense_variant,p.Gly214Val,ENST00000438665,;MYO1C,missense_variant,p.Gly198Val,ENST00000361007,;MYO1C,missense_variant,p.Gly198Val,ENST00000570984,;MYO1C,missense_variant,p.Gly198Val,ENST00000575158,;MYO1C,missense_variant,p.Gly233Val,ENST00000359786,;MYO1C,downstream_gene_variant,,ENST00000575335,;MYO1C,downstream_gene_variant,,ENST0000…	A	ENSG00000197879	ENST00000359786	Transcript	missense_variant	1023	698	233	G/V	gGg/gTg	.	-1	MYO1C	HGNC	7597	protein_coding	YES	CCDS42226.1	ENSP00000352834	MYO1C_HUMAN
MYO1C	GRCh37	17	1384109	1384109	+	Missense_Mutation	SNP	C	C	A	novel	.	TCGA-W5-AA31	TCGA-W5-AA31-11A-11D-A417-09	C	C	.	c.698G>T	p.Gly233Val	p.G233V	ENST00000359786	1932-06-01	65	34	31	40	40	0	MYO1C,missense_variant,p.Gly209Val,ENST00000545534,;MYO1C,missense_variant,p.Gly214Val,ENST00000438665,;MYO1C,missense_variant,p.Gly198Val,ENST00000361007,;MYO1C,missense_variant,p.Gly198Val,ENST00000570984,;MYO1C,missense_variant,p.Gly198Val,ENST00000575158,;MYO1C,missense_variant,p.Gly233Val,ENST00000359786,;MYO1C,downstream_gene_variant,,ENST00000575335,;MYO1C,downstream_gene_variant,,ENST0000…	A	ENSG00000197879	ENST00000359786	Transcript	missense_variant	1023	698	233	G/V	gGg/gTg	.	-1	MYO1C	HGNC	7597	protein_coding	YES	CCDS42226.1	ENSP00000352834	MYO1C_HUMAN
MYO1C	GRCh37	17	1375431	1375431	+	Missense_Mutation	SNP	T	T	A	novel	.	TCGA-XF-AAN4	TCGA-XF-AAN4-10A-01D-A42H-08	T	T	.	c.1889A>T	p.Asp630Val	p.D630V	ENST00000359786	18/32	65	61	4	86	86	0	MYO1C,missense_variant,p.Asp606Val,ENST00000545534,;MYO1C,missense_variant,p.Asp611Val,ENST00000438665,;MYO1C,missense_variant,p.Asp595Val,ENST00000361007,;MYO1C,missense_variant,p.Asp595Val,ENST00000575158,;MYO1C,missense_variant,p.Asp630Val,ENST00000359786,;MYO1C,non_coding_transcript_exon_variant,,ENST00000571615,;MYO1C,non_coding_transcript_exon_variant,,ENST00000575864,;MYO1C,upstream_gene_v…	A	ENSG00000197879	ENST00000359786	Transcript	missense_variant	2214	1889	630	D/V	gAt/gTt	.	-1	MYO1C	HGNC	7597	protein_coding	YES	CCDS42226.1	ENSP00000352834	MYO1C_HUMAN
MYO1C	GRCh37	17	1386310	1386310	+	Missense_Mutation	SNP	G	G	A	rs200048542	.	TCGA-XK-AAIW	TCGA-XK-AAIW-10A-01D-A41N-08	G	G	.	c.391C>T	p.Arg131Cys	p.R131C	ENST00000359786	1932-04-01	16	9	7	29	29	0	MYO1C,missense_variant,p.Arg96Cys,ENST00000575335,;MYO1C,missense_variant,p.Arg96Cys,ENST00000574790,;MYO1C,missense_variant,p.Arg107Cys,ENST00000545534,;MYO1C,missense_variant,p.Arg112Cys,ENST00000438665,;MYO1C,missense_variant,p.Arg109Cys,ENST00000570490,;MYO1C,missense_variant,p.Arg96Cys,ENST00000571715,;MYO1C,missense_variant,p.Arg96Cys,ENST00000361007,;MYO1C,missense_variant,p.Arg96Cys,ENST0…	A	ENSG00000197879	ENST00000359786	Transcript	missense_variant	716	391	131	R/C	Cgt/Tgt	rs200048542	-1	MYO1C	HGNC	7597	protein_coding	YES	CCDS42226.1	ENSP00000352834	MYO1C_HUMAN
[truncated: 34 more columns]
