# Supplementary material for: Positive regulation of oxidative phosphorylation by nuclear myosin 1 protects cells from metabolic reprogramming and tumorigenesis in mice
Source: Nat Commun. 2023 Oct 10;14:6328. doi: 10.1038/s41467-023-42093-w (PMC10564744; doi:10.1038/s41467-023-42093-w)
Supplement: Supplementary file 7 — Supplementary Data 4 [file 41467_2023_42093_MOESM7_ESM.xlsx]

## Sheet: Sheet1
[HM] Hypoxia,200,PGK1	[HM] Mitotic spindle,200,ARHGEF2	[HM] Wnt beta catenin signaling,42,MYC	[HM] TGF beta signaling,54,TGFBR1	[HM] DNA repair,150,POLR2H	[HM] G2M checkpoint,200,AURKA	[HM] Apoptosis,161,CASP3	[HM] Notch signaling,32,JAG1	[HM] Hedgehog signaling,36,SHH	[HM] E2F targets,200,AURKA	[HM] Epithelial mesenchymal transition,200,COL3A1	[HM] Oxidative phosphorylation,200,NDUFS3	[HM] Glycolysis,200,PGK1	[HM] Reactive oxigen species pathway,49,GSR	[HM] p53 pathway,200,CDKN1A	[HM] UV response up,158,NXF1	[HM] UV response down,144,TJP1	[HM] Angiogenesis,36,VCAN	[HM] KRAS signaling up,200,ANGPTL4	[HM] KRAS signaling down,200,CDH16	[HM] Myc targets,240,PCNA	[HM] Estrogen response,299,GREB1	[IPA] ERK MAPK Signaling,184,RAPGEF1	[IPA] HMGB1 Signaling,93,MAP2K4	[IPA] ErbB Signaling,85,MAP2K4	[IPA] PTEN Signaling,115,RAC2	[IPA] PI3K AKT Signaling,120,RAF1	[IPA] HER 2 Signaling in Breast Cancer,76,BAD	[IPA] mTOR Signaling,182,PLD2	[IPA] AMPK Signaling,130,CAB39	[IPA] p38 MAPK Signaling,114,TGFBR1	[IPA] Myc Mediated Apoptosis Signaling,58,CDKN2A	[IPA] EGF Signaling,56,MAP2K4	[IPA] VEGF Signaling,89,EIF1AY	[IPA] ErbB2 ErbB3 Signaling,56,RAF1	[IPA] ERK5 Signaling,62,LIF	[IPA] Mismatch Repair in Eukaryotes,16,PMS2	[IPA] Telomere Extension by Telomerase,15,TERF2IP	[LM] Proliferation,54,TOP2A	[TPW] PI3Kgamma Signature,10,PDGFA	[TPW] NOS1 Signature,3,NOS1	[TPW] SHC1/pSTAT3 Signature,50,STAT3	[TPW] Immunogenic Cell Death (ICD),11,ENTPD1
PGK1	ARHGEF2	MYC	TGFBR1	POLR2H	AURKA	CASP3	JAG1	SHH	AURKA	COL3A1	NDUFS3	PGK1	GSR	CDKN1A	NXF1	TJP1	VCAN	ANGPTL4	CDH16	PCNA	GREB1	RAPGEF1	MAP2K4	MAP2K4	RAC2	RAF1	BAD	PLD2	CAB39	TGFBR1	CDKN2A	MAP2K4	EIF1AY	RAF1	LIF	PMS2	TERF2IP	TOP2A	PDGFA	NOS1	STAT3	ENTPD1
PDK1	CLASP1	CTNNB1	SMAD7	POLR2A	CCNA2	CASP9	NOTCH3	PTCH1	BRCA2	COL5A2	UQCRB	ALDOA	PRDX2	BTG2	SLC6A8	NFIB	POSTN	ITGA2	SPTBN2	PSMD8	CA12	RAF1	MAPK1	RAF1	RAF1	PPP2CA	PIK3R1	PRKAB2	PRKAB1	HSPB2	MAP2K4	RAF1	RAF1	BAD	YWHAH	MSH3	HNRNPA2B1	RRM2	PDGFB	NOS2	IL6ST	CALR
GBE1	KIF11	JAG2	TGFB1	POLR2G	TOP2A	DFFA	NOTCH2	NRCAM	CCP110	COL5A1	NDUFS2	ENO1	TXNRD1	MDM2	BAK1	TGFBR3	FSTL1	SPRY2	FGFR3	PSMD7	SLC9A3R1	RAC2	AGER	BTC	TGFBR1	PIK3R1	SOS2	PRKAB1	PRKAB2	TAB2	YWHAH	JAK1	MAPK1	MAPK1	BAD	RPA1	TNKS2	BIRC5	HBEGF	NOS3	NFKB1	LRP1
PFKL	KIF23	NOTCH1	SMURF2	POLR2E	CCNB2	CASP7	APH1A	NRP1	CENPE	FBN1	SDHA	TPI1	SOD1	CCNG1	CDC5L	TFPI	LRPAP1	HBEGF	NOS1	SET	MYB	PPP2CA	PIK3R1	MAPK1	TGFBR3	SOS2	HRAS	PPP2CA	PPP2CA	SRF	BAD	MAPK1	BAD	PIK3R1	SGK1	RFC1	PINX1	KIAA0101	PLAU		FOSL2	IL1B
ALDOA	ALS2	DLL1	SMURF1	POLR2J	CENPA	CFLAR	HES1	SCG2	CKS2	COL1A1	UQCRC1	PFKP	GCLC	FAS	HSPA2	MMP16	STC1	RBP4	PDE6B	SNRPA1	ANXA9	HSPB2	DIRAS3	PIK3R1	PIK3R1	HRAS	GSK3A	PIK3R1	PIK3R1	MAPK13	PIK3R1	PIK3R1	PIK3R1	SOS2	HRAS	RFC5	MRE11A	FOXM1	F3		SLC4A7	IL17A
ENO2	ARF6	AXIN2	BMPR2	POLR2F	BIRC5	BIRC3	CCND1	AMOT	DCLRE1B	FN1	NDUFA9	ERO1L	CAT	TOB1	POLR2H	ABCC1	LPL	HSD11B1	SIDT1	RAN	IGFBP4	PIK3R1	HRAS	SOS2	SOS2	PPP2R3B	KRAS	HRAS	CHRNB1	IL1RL2	SOS2	SOS2	EIF1	PDPK1	KRAS	POLD1	RAD50	TYMS	IFIT1		UGCG	TLR2
PGM1	MYO9B	PSEN2	SKIL	POLR2C	CDC20	PMAIP1	FZD1	UNC5C	DNMT1	COL6A3	NDUFS4	ALDOB	GPX4	GADD45A	ALAS1	MAP2K5	VEGFA	ETV4	NTF3	SRSF2	SYBU	SOS2	KRAS	HRAS	HRAS	KRAS	PARD6G	PPP2R3B	SMARCD2	ATF4	HRAS	SRF	SOS2	HRAS	MYC	MLH1	NBN	CCNB2	CD276		MCL1	TLR3
NDRG1	MYH9	FZD1	SKI	POLR2K	PLK1	CASP8	PSEN2	GPR56	DONSON	SERPINE1	NDUFS1	VEGFA	MPO	PHLDA3	TUBA4A	AGGF1	PF4	GLRX	SCN10A	G3BP1	NPY1R	SRF	MAPK13	PDPK1	KRAS	GSK3A	PIK3R4	KRAS	PPP2R3B	MAP4K1	KRAS	HRAS	HRAS	KRAS	YWHAQ	PCNA	TERF2	CDC20	IL6		PFKFB3	TLR4
HK2	TUBGCP3	NOTCH4	ACVR1	GTF2H3	TTK	JUN	FZD7	HEY1	EED	COL1A2	NDUFA2	MXI1	PRDX1	TAP1	C4BPB	PLCB4	THBD	DUSP6	TAS2R4	STARD7	PDZK1	HRAS	PIK3R4	KRAS	GSK3A	NOS3	PARD6A	EIF4A2	MAPK13	PLA2G4F	PIK3R4	MAPK13	KRAS	GSK3A	MRAS	MSH2	HNRNPA1	UBE2C	CCL7		JAK2	MYD88
ALDOC	CKAP5	LEF1	PMEPA1	POLR2D	PRC1	BCL2L11	DTX1	GLI1	GINS1	COL4A1	NDUFS8	PKM2	PRDX6	CDKN2B	CCNE1	MET	FGFR1	SCG5	DTNB	NPM1	NRIP1	PPP2R3B	RHOG	MAPK13	BMPR1B	CCND1	CCND1	RICTOR	NOS3	FASLG	MYC	PIK3R4	PIK3R4	PIK3R4	ATF4	RFC4	TNKS	CDK1	IER3		FEM1C	IRF7
GPI	RACGAP1	AXIN1	NCOR2	ERCC3	NDC80	MCL1	DLL1	THY1	GINS4	COL4A2	SDHB	HK2	GCLM	SFN	EPHX1	IRS1	TNFRSF21	ETV5	HTR1D	BUB3	MLPH	KRAS	MAP2K2	NCK1	CCND1	ITGA3	ITGB3	RPS11	ADRB3	PLA2G12A	YWHAQ	PIK3CG	NOS3	CCND1	FOSL1	MSH6	XRCC6	MAD2L1			SAMD4A	CXCL12
MXI1	PREX1	NKD1	SERPINE1	DDB2	KIF11	IL1B	FZD5	SLIT1	H2AFZ	VCAN	NNT	LDHA	TXN	ZMAT3	GRPEL1	PTPRM	CCND2	ITGB2	MAST3	EIF3D	HSPB8	PPP1R14B	RHOB	PIK3R4	ITGA3	GYS1	CASP9	VEGFA	GYS1	TP53	CASP9	MAPK3	ELAVL1	PTEN	GNA13	RFC2	TINF2	PTTG1			AKAP2
SLC2A1	ARHGEF3	WNT5B	JUNB	POLR1C	NUSAP1	SPTAN1	MAML2	CDK6	LIG1	IGFBP3	ATP5O	EXT1	SOD2	DDB2	ICAM1	AKT3	COL5A2	AKT2	SLC6A3	XPO1	EGR3	PAK1	HMGB1	NCK2	PIK3CG	PPM1J	PIK3CG	EIF4G2	PPM1J	CREBBP	PIK3CG	CSNK2A1	ARNT	MYC	MAP3K2	SLC19A1	POT1	BUB1B			AKAP12
P4HA1	NUMA1	CUL1	SMAD1	XPC	CKS2	DIABLO	NOTCH1	HEY2	MAD2L1	TGFBI	ATP5G3	SLC25A10	PRDX4	EI24	FEN1	SIPA1L1	ITGAV	PPBP	CLDN8	FBL	KRT19	ITGA3	PIK3CG	PAK1	CSNK2A1	PIK3CG	TSC2	EIF3B	PIK3CG	CREB3	MRAS	RASA1	ROCK2	MAP2K2	SH2D2A	FEN1	TERF1	DLGAP5			STOM
ADM	SPTBN1	JAG1	SMAD6	PCNA	KIF2C	BAX	PSENEN	NRP2	MCM2	SPARC	NDUFS7	GUSB	SELS	PERP	ARRB2	NR1D2	SERPINA5	G0S2	TGM1	EIF4A1	LRIG1	ELF3	MAPK3	MAP2K2	FASLG	TSC2	MRAS	PPM1J	TSC2	HIST2H3C	FASLG	ATM	VEGFA	MAPK3	RPS6KB1	EXO1	XRCC5	ZWINT			ICAM1
P4HA2	KIF2C	MAML1	PPP1R15A	POLR2I	MKI67	BIK	WNT5A	TLE3	MCM4	LUM	ATP5A1	PFKFB1	PDLIM1	DDIT4	JUNB	ATRN	KCNJ8	GABRA3	PCDHB1	CANX	KDM4B	PPM1J	MRAS	PIK3CG	ITGA4	NFKBIB	ITGB4	PIK3CG	IRS2	(includes	ATM	PIK3C2B	PTK2	PIK3CG	YWHAG	RFC3		TRIP13			FLNB
ENO1	KIF5B	KAT2A	TGIF1	SUPT4H1	AURKB	IL1A	CUL1	TLE1	MCM5	LAMC1	NDUFV1	PGAM1	TXNRD2	ATF3	CTSL2	ANXA2	APP	IRF8	THRB	NAP1L1	PGR	MOS	SERPINE1	MAPK3	PDGFRB	ITGA4	GSK3B	TSC2	PPM1A	others)	TP53	RPS6KB1	MAP2K2	MRAS	YWHAE			AURKA			MBNL2
PFKP	TTK	GNAI1	FURIN	POLD3	TPX2	BID	WNT2	L1CAM	MCM7	LOX	COX5B	PYGB	HBXIP	BAX	DGAT1	ADD3	JAG1	BIRC3	YPEL1	CBX3	RHOBTB3	PIK3CG	KAT2A	MRAS	AKT2	MCL1	PRKD3	FIGF	CHRNA3	CREB5	PIK3C2B	AKT2	EIF1AX	GSK3B	YWHAB			NDC80			SERPINA3
AK4	APC	WNT6	SMAD3	POLR3GL	SMC4	CDKN1A	DTX4	PLG	MELK	LAMC2	UQCRH	AK4	G6PD	SESN1	ATF3	CDKN1B	COL3A1	FGF9	RYR2	CCT3	TPD52L1	ATF4	ATM	GSK3B	RRAS	THEM4	ITGB5	PRKD3	ATM	ATF2	AKT2	ITPR2	PROK1	ATM	RRAS			CKS2			TGFB2
FAM162A	CEP250	PTCH1	FKBP1A	POLR3C	BUB1	GADD45A	SAP30	NKX6-1	MMS22L	CTGF	NDUFA1	P4HA1	MSRA	FDXR	CASP3	ATXN1	SPP1	DCBLD2	GDNF	C1QBP	ELOVL2	PLA2G4F	TNFRSF11B	PRKD3	ITGA5	TP53	PRKD1	PRKD1	PIK3C2B	TRAF6	YWHAG	ITPR1	PIK3CG	STAT5A	CREB3			KIF11			SOD2
PFKFB3	PAFAH1B1	NCOR2	MAP3K7	GTF2B	CENPF	DDIT3	PPARD	NF1	NAA38	TAGLN	ATP5C1	PMM2	MBP	PIDD	RASGRP1	CAP2	NRP1	INHBA	CAMK1D	U2AF1	RET	PLA2G12A	KAT6B	PRKD1	FGFR2	RHEB	ATM	ATM	AKT2	PLA2G6	YWHAE	STAT3	MAPK3	PIK3C2B	CREBBP			NEK2			THBS1
VEGFA	CDC42EP2	DKK4	BMPR1A	POLR1D	RACGAP1	CDKN1B	KAT2A	RASA1	NASP	COL7A1	ATP5B	FAM162A	SRXN1	SAT1	TMBIM6	PRDM2	OLR1	TFPI	AMBN	UBE2L3	TPBG	ITGA4	RND2	ATM	NFKB2	AKT2	TP53	RND2	ACACB	DAXX	CASP3	MAPK12	MRAS	RRAS	YWHAZ			TTK			BCL6
BNIP3L	KIF3B	HDAC2	CTNNB1	NCBP2	CENPE	TNF	HEYL	ETS2	NUDT21	LOXL2	COX7B	SDC1	NQO1	CDKN2A	FOS	FAM179B	PDGFA	TSPAN1	LFNG	SSBP1	TFF1	ATM	IL8	RPS6KB1	FOXG1	YWHAG	PIK3C2B	PIK3C2B	CHRNA10	MAX	YWHAB	PIK3R3	FIGF	TYK2	CREB3L4			MELK			C3
TPI1	CCDC88A	DKK1	HIPK2	RDBP	KIF23	GSN	SKP1	RTN1	NUP205	COL6A2	SDHD	EGLN3	OXSR1	AEN	TAP1	SDC2	PTK2	ADAM8	SERPINA10	SRSF1	MAPT	ETS1	PIK3C2B	PIK3C2B	DDR1	RRAS	CCNE2	RHEB	ADRA1D	HSPB7	RRAS	ITPR3	ACTG2	NRG4	CREB5			CENPA			FGL2
ERO1L	KIF15	TCF7	KLF10	GTF2F1	UBE2C	TNFSF10	RBX1	CRMP1	ORC6	ITGAV	CYCS	PC	GLRX2	PPM1D	E2F5	SMAD3	SLCO2A1	SLPI	ALOX12B	TCP1	SCNN1A	PIK3C2B	AKT2	PRKCQ	SYNJ2	YWHAZ	AKT2	AKT2	PPP2R4	MAP2K3	YWHAZ	PIK3R6	ACTA1	STAT3	ATF2			CCNE2			TEK
KDM3A	BIRC5	WNT1	BMP2	ERCC5	MCM6	CASP6	TCF7L2	MYH9	PCNA	THBS2	NDUFA6	B4GALT7	HMOX2	FOXO3	RAB27A	SLC7A1	PGLYRP1	PRKG2	CALCB	MCM2	ABAT	YWHAG	SELE	RRAS	INPP5F	ITGA5	PRKCQ	PLD3	PPP2R3A	RPS6KA1	MAPK12	PIK3CD	ATM	PIK3R3	MEF2B			CENPE			THBD
CCNG2	CNTROB	NUMB	ENG	LIG1	MCM3	SQSTM1	ARRB1	VEGFA	PLK4	COL16A1	NDUFAB1	FBP2	FES	BTG1	CCND3	GCNT1	VAV2	MMP11	FGGY	EIF3B	FLNB	RRAS	KAT7	HBEGF	PIK3CD	NFKB2	RRAS	PRKCQ	IRS1	TNF	PIK3R3	PIK3CA	SH2D2A	ETV4	RPS6KA6			GINS1			MUC1
LDHA	NF1	ADAM17	APC	ERCC1	PTTG1	FASLG	LFNG	CELSR1	POLE	NNMT	COX8A	IGFBP3	PFKP	TXNIP	SLC25A4	RUNX1	S100A4	MMP10	SPRR3	PSMD14	XBP1	CRKL	RRAS	NRG4	MAGI3	MAPK8IP1	CDK6	DDIT4	PPP2R2B	MAP2K6	PIK3R6	PIK3R5	PIK3C2B	PIK3R6	GAB1			KIF14			NPC1
GYS1	TSC1	DVL2	PPM1A	ERCC4	CDK1	EGR3	PRKCA	CNTFR	PRIM2	TPM1	ACO2	CHPF	NDUFB4	SLC19A2	SPR	RND3	MSX1	TMEM158	ATP6V1B1	SNRPA	CELSR2	VRK2	RAC1	MAPK12	PIK3CA	SYNJ2	MMP2	RRAS	PIK3R6	TIFA	MAPK10	EGF	PTPN6	PIK3CD	PTPN11			CENPF			LAMA3
GAPDH	CDC27	PPARD	XIAP	POLD4	KIF4A	CD44	DTX2	ACHE	RAD51AP1	CDH2	ATP5G1	B3GAT3	GPX3	IER3	CDKN2B	PPAP2B	VTN	TNFAIP3	EDN1	PWP1	RAB31	CREB3	IFNGR1	AREG/AREGB	ILK	INPP5F	AREG/AREGB	PLD1	PRKACA	DDIT3	PIK3CD	MAPK11	AKT2	PIK3CA	RPS6KA1			KIF2C			GFPT2
BHLHE40	CNTRL	NCSTN	CDH1	COBRA1	ESPL1	FAS	ST3GAL6	PML	RFC2	MMP2	CYC1	CHST12	SCAF4	TP53	SHOX2	NR3C1	TIMP1	PRDM1	UPK3B	APEX1	MYBL1	CREBBP	RHOJ	PIK3R3	BMPR2	GAB1	PIK3R3	RPS29	ACACA	IL1RL1	CYCS	SHC1	YWHAE	NRG2	MAPK7			BUB1			LDLR
ANGPTL4	TUBGCP5	HDAC5	ID1	RFC2	MAD2L1	IL18	FBXW11	CDK5R1	RPA2	COL11A1	NDUFB6	HS2ST1	CDKN2D	NOTCH1	OLFM1	YTHDC1	APOH	GALNT3	GAMT	TXNL4A	MREG	YWHAZ	NFKB2	PLCG2	CDC42	PPP2R4	PRKCD	RPS6	MAP2K3	PLA2G10	PIK3CA	MTOR	RRAS	PIK3R5	MAP2K5			CDKN3			PLPP3
JUN	KIF4A	CCND2	LEFTY2	ELL	NEK2	IGFBP6		VLDLR	RPA3	THBS1	ATP5E	MPI	MGST1	RRAD	IGFBP2	PPARG	PRG2	ETS1	PRODH	HNRNPR	FAM102A	HIST2H3C	MAPK12	PRKCD	OCRL	PPP2R3A	PIK3R6	RPS4X	PIK3CD	HMGN1	PIK3R5	JUN	ACTN3	H2BFM	ELK4			TPX2			PELI2
SERPINE1	MAPRE1	FRAT1	CDKN1C	TAF10	KIF22	PRF1		OPHN1	SUV39H1	FAP	COX5A	GNPDA1	ABCC1	DCXR	LYN	LPHN2	JAG2	MMP9	RYR1	PSMB2	MSMB	(includes	PIK3R3	PIK3R6	PRKCZ	PPP2R2B	PIK3CD	PPP2R4	TSC1	MAP3K5	PRKCZ	AKT1	VEGFC	NRG1	IL6ST			MKI67			CCND2
LOX	FGD6	CSNK1E	TRIM33	RRM2B	HMMR	DAP		LDB1	TMPO	BGN	UQCRC2	AKR1A1	FTL	NINJ1	CLTB	DLG1	LUM	WNT7A	GPR19	HPRT1	STC2	others)	RHOQ	MAPK10	AKT1	PIK3CD	PRKCH	PPP2R3A	PIK3CA	EP300	FAS	PIK3C3	EIF2B3	SHC1	RPS6KA3			NCAPH			FGB
GCK	BRCA2	RBPJ	RAB31	SUPT5H	KPNA2	CCND1		DPYSL2	UBE2T	SERPINH1	COX6A1	PPFIA4	ATOX1	FOS	BCL2L11	ATP2B4	CXCL6	IGFBP3	SLC29A3	MCM6	FAM134B	ITGA5	RND3	PIK3CD	INPP5B	TSC1	ITGB6	IRS1	PPP2R2A	TRADD	BCL2	SOS1	PIK3R3	JUN	EGF			CCNA2			LBP
PPFIA4	PLK1	FZD8	TJP1	RPA3	CDKN3	BTG3			WDR90	FSTL1	ATP5D	B3GAT1	STK25	S100A10	LHX2	NIPBL		SPP1	EDN2	NME1	SIAH2	STAT3	RHOA	PRKCH	NGFR	PIK3CA	PARD3	PPP2R2B	ADIPOQ	IL36G	SHC1	AKT3	BCL2L1	AKT1	NGF			CCNB1			AGT
MAFF	RASA1	TP53	SLC20A1	SNAPC5	CDC25A	F2R			CDK1	POSTN	COX6C	CHPF2	EGLN2	FBXW7	NFKBIA	PEX14		ETV1	GPRC5C	SNRPD1	ZNF185	CREB5	KAT6A	MAP2K3	NTRK1	PPP2R2A	TSC1	PIK3R6	PFKL	CREB1	AKT1	CSNK2B	PTPN11	SP1	PRKCZ			PRC1			A2M
DDIT4	NEK2	SKP2	CDK9	SSRP1	H2AFX	SATB1			MCM3	THY1	ATP5J	G6PD	ERCC2	PLK3	MSX1	MYC		CLEC4A	C5	EEF1B2	SLC19A2	RAP1A	PIK3R6	PAK7	SOS1	GDF15	PIK3CA	RPS15	SMARCA4	EEF2K	IGF1	PIK3R2	PLCG2	PIK3C3	EP300			NUSAP1			TRIB1
SLC2A3	WASF1	HEY2	ID3	RFC3	CDC25B	BNIP3L			TOP2A	SPP1	NDUFB3	MDH2	SBNO2	XPC	H2AFX	RASA2		CCND2	FAM164C	HSPD1	SLC1A4	ATF2	MAPK10	EREG	PDGFRA	ILK	PIK3R5	RPS25	EIF4EBP1	RPS6KA2	PIK3C3	STAT1	PIK3R6	SOS1	AKT1			KIF4A			SLC2A14
IGFBP3	TOP2A	HEY1	NOG	RPA2	PLK4	CASP4			MCM6	TNC	IDH3B	CHST6	JUNB	AK1	NR4A1	FZD2		TSPAN7	EDAR	CAD	FHL2	PLA2G6	PIK3CD	MAP2K6	IGF1R	JAK2	EGF	PIK3CD	MTOR	TNFRSF1B	SOS1	MAP2K1	EIF2B5	PIK3R2	FOXO3			CEP55			MMP2
NFIL3	TRIO	HDAC11	ARID4B	TCEB3	CDC6	TNFRSF12A			BIRC5	TFPI2	OGDH	PGLS	PPP2R4	TRIAP1	GLS	BMPR1A		ITGBL1	KCNMB1	RPL18	BCL2	DOCK1	MAP2K3	PIK3CA	PIK3R2	MAP3K5	PARD6B	RPS6KA1	AKT1	PLA2G12B	IGF1R	PRKCA	PIK3CD	ERBB2	CREB1			DTL			SOCS3
FOS	ARHGEF11		IFNGR2	TAF12	CCNF	CREBBP			CCNB2	NID2	NDUFB8	PGAM2	LSP1	BAK1	CDC34	LPAR1		EMP1	FAM46C	PGK1	PMAIP1	ARAF	TNF	NRG2	CSNK2B	OCRL	ITGB8	EIF3K	KAT2B	MAPKAPK3	AKT3	EGFR	ACTN4	STAT5B	NTRK1			NCAPG			ATF3
RBPJ	KATNB1		ID2	TH1L	MCM5	RHOB			RRM2	ITGB5	SURF1	CHST1	NDUFA6	CCND2	MMP14	PRKCA		CDADC1	STAG3	DDX18	AREG	PPP2R4	FNBP1	PIK3R5	EGFR	EIF4E	MAP3K5	TSC1	ADRB1	TNFRSF1A	BID	SRC	PIK3CA	MAP2K1	RPS6KB2			HJURP			SLC2A3
HK1	PRC1		PPP1CA	TAF13	LMNB1	GPX3			HMGB2	MMP3	COX6B1	GPC1	HHEX	APAF1	STK25	MGMT		KIF5C	KRT4	RPS2	OVOL2	PPP2R3A	MAP2K5	EGF	ITGB1	PRKCZ	CDC42	PIK3CA	PIK3C3	PLA2G3	PIK3R2	MAP2K7	EIF2B4	NRAS	RPS6KA2			KIF20A			FOS
CITED2	ANLN		SPTBN1	TAF6	E2F3	PDGFRB			BUB1B	VIM	NDUFB5	TSTA3	GLRX	PDGFA	PDAP1	PRKCE		TRIB2	SLC25A23	LDHA	TSKU	PLCG2	MAP2K6	CDC42	GRB2	EIF4EBP1	H2BFM	NAPEPLD	PIK3R2	IRAK3	CASP8	PIK3C2A	PTK2B	PIK3C2A	EGFR			MLF1IP			FGG
ISG20	CDK5RAP2		WWTR1	TAF9	KIF15	TSPO			RFC3	LOXL1	NDUFA4	ALG1	NDUFS2	NDRG1	ABCB1	RXRA		SDCCAG8	INSL5	RUVBL2	ADCY9	PPP2R2B	RELA	MAPK11	ITGA2	MTOR	ITGB7	ULK1	CHRNA5	PLA2G2A	NRAS	GRB2	ACTA2	GRB2	SRC			PBK			ZFP36
GALK1	SMC3		BCAR3	GTF2A2	CHEK1	CCND2			EZH2	FBLN5	NDUFB1	GFPT1	PRNP	RALGDS	BSG	LTBP1		PCP4	GP1BA	RNPS1	RASGRP1	PIK3R6	PIK3CA	PRKCZ	FLT4	AKT1	PRKCZ	PPP2R2A	STRADA	IL36B	PIK3C2A	MAP3K1	PIK3R5	PIK3C2G	NRAS			KIF15			KLF11
WSB1	TUBGCP2		THBS1	VPS37D	UBE2S	XIAP			CHEK1	COL12A1	COX4I1	PRPS1	IPCEF1	SERPINB5	SEPW1	LDLR		CFHR2	MLL2	EIF2S1	MUC1	PRKACA	IL1A	NRG1	CNKSR3	HSP90AB1	NRG1	RPS18	PPP2R5D	FADD	GRB2	PIK3C2G	VEGFB	ERBB3	GNA12			ASPM			PLOD2
PYGM	ESPL1		FNTA	NME1	WHSC1	TIMP1			SMC4	ELN	COX7C	GOT1		DGKA	IRF1	RBPMS		ALDH1A2	ABCG4	RANBP1	KAZN	PIK3CD	ICAM1	SHC1	IGF2R	INPP5B	AKT1	RHOT2	PIK3C2G	PLA2G4A	PIK3C2G	MAPK8	HIF1A	RRAS2	MEF2A			MCM10			IL6
STC1	MAP1S		HDAC1	RNMT	HMGB3	CTNNB1			MKI67	CDH11	UQCRFS1	MDH1		CYFIP2	RXRB	CACNA1A		NR0B2	MYH7	MCM5	SLC27A2	HSPB7	RHOT2	MTOR	INPP5D	SOS1	PIK3C3	FKBP1A	PPP2R5A	TRAF2	MAPK8	PLCG1	EIF2S1	FOXO1	GNAQ			CDCA3
ZNF292	ARHGAP27		UBE2D3	ERCC2	DBF4	IRF1			CDC20	COMP	SDHC	SLC35A3		KLF4	TFRC	RGS4		ALDH1A3	BRDT	IARS	FKBP4	PAK7	RBBP7	JUN	MAGI1	PIK3R2	SOS1	VEGFB	PFKFB4	PLA2G2E	APAF1	FOS	EIF2B2	NRG3	RPS6KA5			CDCA8
BTG1	DOCK4		LTBP2	POLE4	TACC3	HSPB1			PLK1	SPOCK1	ATP6V1F	GALK1		IP6K2	PPIF	COL5A2		AMMECR1	PTGFR	UBE2E1	CXCL12	DUSP4	PIK3R5	AKT1	NTRK3	CTNNB1	PRKCE	RPS21	AK4	MEF2D	MAPK9	CSNK2A2	PDGFC	PIK3CB	CTF1			KIF18B
PLIN2	SAC3D1		RHOA	VPS37B	MCM2	ADD1			KIF2C	BMP1	COX7A2	EGFR		ADA	CDKN1C	PTPN21		SATB1	KCNN1	MYC	TMPRSS3	RPS6KA1	CDC42	ERBB4	CDKN1A	ITGB1	AKT3	RPS17/RPS17L	CHRNE	IRAK4	BAX	MAPK14	BCL2	CDKN1B	FOS			RACGAP1
CSRP2	INCENP			NT5C3	CDKN2C	TIMP2			DLGAP5	IL32	SUCLG1	ANGPTL4		TNFSF9	HLA-F	PRKAR2B		GUCY1A3	SEPP1	AP3S1	RARA	RAP1B	NFKB1	PIK3C3	MAGI2	GRB2	PIK3R2	EIF4G1	PPP2R5E	IRAK2	FADD	PIK3CB	PGF	ELK1	RRAS2
VLDLR	ARHGAP5			SNAPC4	CDKN1B	BTG2			AURKB	LAMA3	NDUFS6	CITED2		KLK8	CREG1	GJA1		CSF2	IFI44L	RFC4	IL17RB	FYN	RHOH	SOS1	FOXO4	PPP2R5D	ERBB2	EIF4E	ADRA1A	MAP2K4	RRAS2	ELK1	SHC1	JAK3	MEF2D
JMJD6	GSN			AAAS	FANCC	TIMP3			CDC25A	TIMP1	NDUFA7	PLOD2		PRKAB1	APOM	BCKDHB		APOD	PROP1	DUT	CBFA2T3	PIK3CA	MAPK11	PRKCE	YWHAH	ITGA2	EGFR	PRKCZ	ADRA2B	MYC	PIK3CB		AKT1		MEF2C
EXT1	NET1			ZNRD1	NASP	LEF1			TRIP13	QSOX1	FH	QSOX1		STOM	BMP2	ATP5S		TOR1AIP2	LGALS7	PSMA4	TFF3	PTK2B	JUN	PIK3R2	MAPK1	MDM2	PRKCA	EIF4EBP1	PRKACB	TGFBR2	SFN		PIK3C3		MAP3K8
F3	LRPPRC			RFC4	STAG1	CASP1			H2AFX	TIMP3	NDUFV2	ME2		SOCS1	TGFBRAP1	SERPINE1		CMKLR1	BMPR1B	RPS3	UGCG	PPP2R2A	AKT1	ERBB2	BAD	PPP2R5A	ITGB1	MTOR	MAPK1	IL1R2			SOS1		RPS6KA4
PDK3	RABGAP1			ITPA	GINS2	GPX1			HMMR	VCAM1	OXA1L	SPAG4		PLK2	NAT1	AMPH		TMEM176B	PDK2	SNRPG	CCND1	PLA2G10	KAT2B	MAP2K1	PDPK1	INPP5D	NRAS	AKT1	PFKFB1	TGFB1			FOXO3		SFN
ANKZF1	FLNB			POM121	FBXO5	BCL10			E2F8	CYR61	NDUFC1	P4HA2		CASP1	CYB5R1	MIOS		GPR124	DCC	PHB2	SLC22A5	PPP1R3C	SP1	EGFR	PTEN	LIMS1	PIK3C2A	RHOD	AK8	HIST3H3			EIF2S3		WNK1
UGP2	ARAP3			BRF2	POLQ	IGF2R			BRCA1	EDIL3	UQCR11	GAPDHS		RCHY1	RRAD	CITED2		LAPTM5	SNCB	SSB	WFS1	DUSP6	CCL2	PRKCA	TGFBR2	CDKN1A	GRB2	PIK3C3	CPT1B	PLA2G5			AKT3		MAP3K3
ALDOB	FGD4			RFC5	EZH2	CDC25B			MYBL2	CALD1	NDUFA5	ENO2		PCNA	POLE3	COL1A2		CD37	COL2A1	EIF4H	PTGES	CRK	RHOT1	PAK4	PTK2	MAP3K8	PIK3C2G	RPS9	PPP2R5B	IL1RAP			PIK3R2
STC2	ABR			SAC3D1	RAD21	AIFM3			POLD1	MAGEE1	CS	GOT2		RPS27L	IL6	INSIG1		CAB39L	UGT2B17	SRSF3	WWC1	DUSP2	RHOD	PAK2	FGFR3	PPP2R5E	PLCG1	GPLD1	PDPK1	TAB1			VCL
ERRFI1	CENPJ			CLP1	STMN1	CD38			RACGAP1	FBLN1	ATP6V1G1	EXT2		RB1	YKT6	FYN		CIDEA	PPYR1	CCT4	WISP2	EIF4E	NGFR	NRAS	IKBKB	PTGS2	ERBB3	RHOU	LIPE	JMJD7-PLA2G4B			ACTC1
ENO3	NCK1			NME4	SUV39H1	PPP3R1			CKS1B	SGCB	ATP5F1	SLC25A13		PPP1R15A	ACAA1	WDR37		ZNF639	DLK2	TFDP1	MYC	EP300	PIK3C3	PAK6	IKBKG	JAK3	MDM2	EIF3A	PIK3R4	RPS6KB1			MAP2K1
PNRC1	CENPF			PRIM1	PRIM2	HGF			KPNA2	ECM1	HCCS	HMMR		POLH	CLCN2	ZMIZ1		IL1B	WNT16	EIF2S2	ITPK1	EIF4EBP1	RHOU	PIK3C2A	CASP9	SFN	PRKCG	PRKCE	PPM1D	IL36A			ACTN1
HMOX1	KIF20B			VPS28	E2F1	CLU			MSH2	LAMA2	HADHB	PDK3		RAB40C	EIF2C2	PMP22		GYPC	SLC6A14	CDK4	TMEM164	KSR1	AKT3	GRB2	MAP2K2	GAB2	ITGB2	RPS6KA2	AK1	MAPKAPK5			PRKCA
PGF	WASF2			TSG101	CHAF1A	ATF3			CDKN3	FSTL3	ATP5H	CXCR4		ERCC5	SOD2	CDON		LY96	ITGB1BP2	SNRPD3	ARL3	ELF4	PIK3R2	MAPK8	FGFR4	JAK1	CCNE1	PIK3R2	FASN	IL37			SRC
GAPDHS	MYH10			USP11	NOLC1	LGALS3			ATAD2	TPM2	PDHA1	GPC4		CDH13	PPP1R2	PIK3R3		FLT4	SLC12A3	PSMD1	MED13L	PIK3C3	TNFRSF1B	PIK3C2G	MAPK3	YWHAH	PRKCI	RPS5	PPM1L	CREB3L4			PXN
CHST2	CENPE			TAF1C	GSPT1	LUM			RPA1	INHBA	NDUFA8	ECD		DDIT3	RHOB	NOTCH2		SPON1	YBX2	GNB2L1	SEMA3B	SOS1	RHOF	MAPK9	MRAS	MAPK1	RRAS2	GNB1L	INS	MAPK12			NRAS
TMEM45A	CYTH2			TARBP2	BUB3	LMNA			STMN1	DAB2	DLD	GNE		TGFB1	RET	SYNJ2		BMP2	CKM	GOT2	KRT18	CREB1	MAP2K1	PLCG1	GSK3B	BAD	FOXO1	RPS24	MRAS	MEF2B			PIK3C2A
BCAN	MID1			POLH	SMC1A	GADD45B			TIPIN	EMP3	OPA1	B4GALT2		FUCA1	PDLIM3	SMAD7		PLEK2	CPB1	PABPC4	SLC16A1	PRKCE	PLAT	ERBB3	RPS6KB1	PPP2R5B	CDKN1A	MAPKAP1	PRKAA1	IL33			GRB2
ATF3	KLC1			CETN2	ILF3	CDK2			TK1	BASP1	SLC25A11	FUT8		HIST3H2A	EPCAM	MAP1B		IGF2	MAGIX	CCT5	TJP3	PIK3R2	IFNG	PRKCG	SHARPIN	PDPK1	PIK3CB	EIF3H	AK7	RPS6KA6			ACTN2
CAV1	MARK4			POLD1	CDC7	IFNB1			CDCA8	ITGA5	ATP5I	MIOX		TP63	DNAJA1	PAPD7		NR1H4	ARHGDIG	PRPS2	SLC26A2	PLA2G12B	MAP2K7	FOS	CASP3	PTEN	CDKN1B	RHOC	ADRA1B	IL18			FLT1
AMPD3	ARL8A			CANT1	INCENP	RETSAT			ESPL1	MGP	PDHB	VCAN		HSPA4L	SULT1A1	PTEN		SNAP25	CALML5	ACP1	FAIM3	ITGB1	VCAM1	PRKCI	FGFR1	YWHAQ	PRKCB	RPS28	PFKFB3	H3F3A/H3F3B			ACTB
GPC3	CEP57			PDE4B	CKS1B	SMAD7			NCAPD2	VEGFA	ATP5J2	GPC3		EPHX1	CHKA	DYRK1A		ACE	KRT1	PRPF31	SULT2B1	MYCN	NRAS	MAPK14	RAC1	IKBKB		RPS2	TAF9	PLA2G2D			FLT4
NDST1	UXT			DGCR8	EXO1	SOD1			RANBP1	CXCL1	NDUFB7	B3GALT6		ABHD4	CYP1A1	NEK7		PRRX1	MTHFR	CCT2	SNX24	PAK2	PIK3C2A	RRAS2	PREX2	IKBKG		PPP2R5D	RPS6KB1	DUSP1			PIK3C2G
IRS2	ARHGAP4			RAD51	H2AFZ	PTK2			MRE11A	WNT5A	IDH2	HSPA5		H2AFJ	ATP6V1F	SPOP		C3AR1	ABCB11	KARS	TFAP2C	GRB2	HAT1	FOXO1	RAC3	MAP2K2		PIK3C2G	CPT1A	IL1RN			PLCG1
SAP30	CDC42EP4			SURF1	TFDP1	ENO2			KIF4A	SDC1	MTX2	ME1		TRAF4	CDO1	F3		TRAF1	MYOT	DEK	TTC39A	PPP2R5D	TNFRSF1A	PAK3	PIK3R3	MAPK3		RPS19	STK11	MAPT			ACTG1
GAA	SASS6			PNP	CCND1	HMOX1			LMNB1	PLOD2	VDAC3	ADORA2B		CTSF	ALDOA	ERBB2		TLR8	CELSR2	EIF4G2	GJA1	ITGA2	RHOC	NRG3	BCL2L1	PPM1L		PPP2R5A	CHRNA9	IL36RN			ROCK1
SDC4	LATS1			ADA	KPNB1	IER3			KIF22	PCOLCE	MDH1	UGP2		IER5	NPTXR	GRK5		ID2	KLK7	XPOT	PRSS23	PIK3C2G	MAPK8	TGFA	CBL	MRAS		PRKCG	AK3	TGFB3			EIF2S2
STBD1	OPHN1			NME3	HN1	BCL2L10			UNG	GREM1	ATP5G2	MIF		TAX1BP3	EIF2S3	DUSP1		TMEM100	THNSL2	SRM	OLFM1	PLCG1	IFNGR2	PIK3CB	FGFRL1	GSK3B		EIF3G	MAPK12	IL1RAPL1			RRAS2
IER3	WASL			GTF3C5	LBR	CD2			SMC1A	ITGB1	IMMT	NANP		TSC22D1	CNP	VLDLR		PLAUR	CHRNG	UBA2	RAPGEFL1	PLA2G3	PIK3C2G	ELK1	INPP5K	RPS6KB1		DGKZ	GYS2	HSPB1			FOXO1
PKLR	MAP3K11			NT5C	HUS1	GCH1			CCNE1	COL5A3	MDH2	ZNF292		RGS16	GRINA	CAV1		GADD45G	NR4A2	KPNB1	ASB13	PPP2R5A	MAPK9	PRKCB	INSR	CDC37		RPS16	PFKM	HSPB3			EIF2B1
IGFBP1	SOS1			AK1	KIF20B	MMP2			CDCA3	RHOB	SLC25A3	STC2		HRAS	BID	COL11A1		CBX8	CD40LG	PSMA7	TIPARP	PLA2G2A	IL1R1		MAST2	YWHAE		EIF4A1	PIK3R3	IL1A			PIK3CB
PLAUR	ABL1			GTF2H1	TOP1	VDAC2			ASF1B	HTRA1	ATP6V1D	TPST1		PVT1	POLG2	CDC42BPA		SCN1B	KRT13	TRA2B	ABCA3	PRKCG	TLR4		RELA	YWHAB		PPP2R5E	PPP2CB	RPS6KA3			SFN
PRKCDBP	TIAM1			HCLS1	PDS5B	TAP1			POLA2	FGF2	VDAC2	PGM2		ZFP36L1	IL6ST	CDK13		PTBP2	GP2	COX5A	FRK	FOS	FOS		PIK3R5	TYK2		PRKCB	PPP2R1A	IL1F10			KDR
WISP2	KIF1B			APRT	SRSF1	PLAT			TIMELESS	SNTB1	ACADM	GYS1		SDC1	HYAL2	SFMBT1		NAP1L2	CD207	PA2G4	DHRS2	PLA2G4A	RHOV		INPPL1	GYS2		RPS14	ADRA2A	MAPK11			PRKCB
LARGE	ITSN1			ERCC8	STIL	IFNGR1			HELLS	GADD45A	COX7A2L	TKTL1		WRAP73	FOSB	ADORA2B		AKAP12	CCR8	PCBP1	AQP3	ELF2	MAPK14		NFKB1	PIK3R3		RPS4Y1	SMARCA2	FAS
CCRN4L	SHROOM1			IMPDH2	ABL1	APP			UBE2S	MEST	TIMM17A	TGFA		RAP2B	MGAT1	BHLHE40		PLAT	ZBTB16	HNRNPA1	KCNK15	PLA2G2E	RRAS2		BCAR1	PPP2CB		MAPK1	PRKACG	IRAK1
S100A4	NCK2			POLB	DTYMK	BRCA1			PRKDC	LRRC15	ATP6V1E1	CHST2		ADCK3	NKX2-5	COL3A1		SCG3	PARK2	CCNA2	TGIF2	PAK3	PIK3CB		H2BFM	BCL2L1		DIRAS3	CPT2	CDC25B
RRAGD	DLGAP5			SDCBP	CDC27	ROCK1			RAN	TNFRSF11B	NDUFA3	PHKA2		PLXNB2	PPAT	KCNMA1		ANO1	CPA2	PPIA	FOXC1	PPP1R14D	ELK1		BCL2	PPP2R1A		PPP2R5B	MLYCD	PLA2G4E
ZFP36	BCR			SF3A3	BARD1	PSEN1			USP1	CD59	SLC25A6	STMN1		HEXIM1	FURIN	SYNE1		IL1RL2	MEFV	EIF3J	ELF3	PPP2R5E			SHC1	NANOG		PDPK1	INSR	PLA2G2F
EGFR	RANBP9			DAD1	ATF5	DCN			SPAG5	ACTA2	IDH3G	GALE		PROCR	MRPL23	IGF1R		CXCL10	CCNA1	ORC2	REEP1	PRKCB			BMPR1A	HSP90AA1		PIK3R4	AK2	MAP3K7
EDN2	EPB41L2			UPF3B	CDC45	PSEN2			POLD3	EFEMP2	ACADVL	MET		SPHK1	HTR7	CELF2		ATG10	SLC38A3	PSMA2	PEX11A	PRKACB			FOXO3	INPP5K		RPS23	PPAT	DUSP10
IDS	2018-09-09			GUK1	ODC1	SOD2			DUT	MATN2	ETFA	LCT		NOL8	CXCL2	MTA1		YRDC	KLK8	SYNCRIP	PODXL	BAD			RPS6KB2	RELA		EIF3C/EIF3CL	LEP	MKNK1
CDKN1A	KATNA1			TP53	XPO1	BMF			TACC3	PCOLCE2	TIMM9	IRS2		DEF6	KLHDC3	EFEMP1		HDAC9	CYP39A1	HDAC2	KLF4	YWHAH			AKT3	NFKBIE		RPS7	PIK3R5	RPS6KB2
RORA	TUBD1			ADRM1	SFPQ	EREG			KIF18B	SERPINE2	IDH3A	POLR3K		SP1	PRPF3	LAMC1		PEG3	KCNQ2	LSM2	BAG1	MAPK1			CHUK	INPPL1		RHOG	CHRNB4	TGFB2
DUSP1	TPX2			SEC61A1	TMPO	KRT18			CDC25B	GPC1	TIMM8B	B4GALT1		JAG2	DNAJB1	PHF3		SEMA3B	SLC30A3	VBP1	CELSR1	PPP2R5B			MCRS1	NFKB1		RPS3A	CFTR	MAPKAPK2
MIF	KIF3C			POLA2	PML	TGFB2			SRSF1	ABI3BP	ATP6AP1	EFNA3		CCP110	AP2S1	SCAF8		TNNT2	CHST2	PSMA6	PLA2G16	TLN1			MAP2K1	H2BFM		RHOB	MAPK11	STAT1
PPP1R3C	SHROOM2			FEN1	BRCA2	RELA			GINS3	FUCA1	TIMM13	LHX9		DRAM1	PSMC3	VAV2		LIF	ITIH3	CNBP	SLC7A5	PPP1R3A			NRAS	BCL2		PROK1	PRKAG1	ATF1
DPYSL4	TUBGCP6			ZNF707	CTCF	WEE1			NOLC1	SLIT3	UQCRQ	KDELR3		RPL18	TST	PIAS3		CFB	EGF	CDK2	MPPED2	PIK3R4			FLT1	SHC1		EIF3D	PRKAR1B	IL1RAPL2
KDELR3	SPTAN1			NUDT9	CASC5	RARA			SLBP	LAMA1	ABCB7	TALDO1		CEBPA	SIGMAR1	ACVR2A		BTC	MSH5	TARDBP	TIAM1	PTK2			IKBKE	HSP90B1		MAPK3	PRKAA2	PLA2G4C
DTNA	PALLD			PDE6G	SETD8	CD14			CHEK2	PMEPA1	VDAC1	DPYSL4		KIF13B	GCH1	NRP1		PPP1R15A	TEX15	NOLC1	CLDN7	YWHAQ			TNFRSF11A	NFKBIA		PPM1L	RPTOR	MEF2A
ADORA2B	ARFIP2			TYMS	SLC38A1	CD69			SPC25	COL8A2	ATP5L	VLDLR		MXD1	BTG2	MRPS31		PTPRR	CLPS	GSPT1	MYOF	MYC			CSNK2A2	FOXO3		INS	AKT3	PLA2G1B
HS3ST1	KNTC1			BCAP31	TRA2B	PEA15			BARD1	FBN2	PHB2	CD44		TRAFD1	CEBPG	CYR61		CCL20	ENTPD7	HNRNPA2B1	RBBP8	MAP2K2			RRAS2	RPS6KB2		MRAS	PPP2R5C	RPS6KA5
PTRF	HOOK3			DDB1	MYBL2	DNAJC3			DCTPP1	IGFBP2	DECR1	AGL		OSGIN1	TARS	DAB2		ARG1	CLSTN3	ETF1	OLFML3	PPP1R7			NTRK2	AKT3		PRKAA1	PPP2R2C	MKNK2
NR3C1	SUN2			NFX1	TROAP	CASP2			SMC3	PFN2	SUCLA2	SOX9		ANKRA2	UROD	MAGI2		RETN	CYP11B2	RPL6	GFRA1	ETS2			GHR	PPP2R5C		RPS20	CPT1C	IL1R1
KLF6	MID1IP1			RAD52	PAPD7	CTH			RNASEH2A	SDC4	GOT2	DDIT4		HBEGF	PARP2	ANXA4		KLF4	CLDN16	TOMM70A	FARP1	HIST3H3			FOXO1	PPP2R2C		RPS10	ADRB2	IL18RAP
GPC4	DLG1			ADCY6	CUL3	PLCB2			DEK	CD44	DLAT	IDUA		RAD51C	BTG3	COL1A1		MMD	HSD11B2	PTGES3	SVIL	MAPK3			SYNJ1	CHUK		AKT1S1	SRC	MAPK14
CYR61	FLNA			ARL6IP1	MAPK14	BMP2			CENPM	GADD45B	ATP6V1H	CASP6		ITGB4	DLG4	SCHIP1		PDCD1LG2	ADCK3	PSMA1	TGM2	PPM1L			PIK3CB	MAP2K1		EIF4B	GNAS	PLA2G4D
TNFAIP3	ARHGAP10			DGUOK	HIST1H2BK	HMGB2			RAD51C	IL8	NDUFB2	GLCE		TRIB3	CHRNA5	DDAH1		HIST1H2BB	HNF1A	PSMC6	DEPTOR	PLA2G5			CDKN1B	NRAS		RPS6KB1	CHRNA4	IL1B
CA12	CDC42BPA			POLL	MYC	LPPR4			CBX5	GLIPR1	FDX1	COPB2		INHBB	NPTX2	PDGFRB		HOXD11	FGF22	CTPS	CYP26B1	MRAS			KDR	IKBKE		STK11	CKM	MEF2C
HEXA	ARHGEF12			SMAD5	AMD1	H1F0			RFC1	ANPEP	HADHA	DSC2		VAMP8	ATP6V1C1	ATRX		TRIB1	TFCP2L1	HSPE1	PAPSS2	PPP1CA			BCL2L11	RRAS2		RAC1	PIK3C2A	RPS6KA4
BGN	MARCKS			MPG	CBX1	TGFBR3			POLD2	LEPRE1	ATP6V1C1	HS6ST2		VWA5A	AQP3	KALRN		F2RL1	OXT	FAM120A	SLC1A1	JMJD7-PLA2G4B				FOXO1		EIF4G3	PRKAR2A	ELK1
PPP1R15A	NIN			DUT	CHMP1A	EBP			DSCC1	VEGFC	MAOB	CDK1		ABAT	PLCL1	TGFBR2		ANXA10	KCND1	PPM1G	DLC1	PPP1R14C				SYNJ1		VEGFC	PFKP
PGM2	PCM1			POLA1	DKC1	TXNIP			ILF3	MMP14	NDUFB4	PLOD1		CTSD	NUPL1	PTGFR		TSPAN13	H2AFY2	HNRNPD	JAK2	YWHAB				PIK3CB		RHOJ	PFKFB2
PIM1	RALBP1			EIF2C4	YTHDC1	ANKH			DEPDC1	SGCD	UQCR10	SDC2		PTPRE	TYRO3	ATP2C1		MTMR10	NRIP2	SERBP1	AFF1	RAC1				CDKN1B		EIF3E	PPM1G
PRDX5	EZR			RALA	CCNT1	RHOT2			DCK	PLOD1	ETFDH	GMPPB		HINT1	HMOX1	ARHGEF9		CFH	RGS11	CSTF2	KLK10	MAPKAPK5				PPP2R1B		MLST8	PRKAR2B
NAGK	SSH2			ZWINT	TGFB1	CYLD			CDKN2C	MATN3	GPX4	PAXIP1		ALOX15B	RPN1	NFKB1		LAT2	CPEB3	PRDX4	P2RY2	PPP1R14A						EIF3M	MAPK14
CDKN1B	CDK1			BCAM	ATRX	GSTM1			MYC	MYL9	PDHX	NSDHL		VDR	BTG1	MGLL		ERO1L	TG	EIF4E	BLVRB	PPP1R11						ATG13	AK5
BRS3	RAB3GAP1			TK2	LIG3	GSR			TCF19	SLC6A8	MFN2	RARS		IKBKAP	FMO1	FBLN5		RELN	PTPRJ	ODC1	CISH	RAPGEF3						PIK3R3	PPM1B
TKTL1	FARP1			CSTF3	NUP50	BGN			RAD1	CALU	AIFM1	SLC16A3		WWP1	ASNS	PDLIM5		KCNN4	NUDT11	USP1	GLA	CREB3L4						PPP2CB	PRKAG2
MT1E	SYNPO			GTF2H5	SLC7A5	BCL2L1			LBR	PRRX1	ACAA2	GLRX		NUPR1	DDX21	MAPK14		TMEM176A	FSHB	RPL22	ADD3	RAC3						FAU	PIK3CB
ATP7A	RHOF			HPRT1	RBL1	GNA15			NBN	TNFRSF12A	ETFB	SRD5A3		TCN2	KCNH2	SRI		MAP4K1	IDUA	HNRNPA3	PDLIM3	ELF1						RPS6KA6	ADRA2C
MT2A	ECT2			BOLA2	NUMA1	MGMT			PTTG1	FMOD	COX11	SDC3		CDKN2AIP	COL2A1	INPP4B		PTGS2	TNNI3	NCBP1	FAM63A	PIK3R3						PPP2R1A	HMGCR
SDC3	EPB41			GPX4	RAD54L	PPT1			UBR7	ID2	ECHS1	HDLBP		POM121	MAOA	IGFBP5		IL33	GTF3C5	RPLP0	FOS	PPP2CB						RHOQ	PPP2R1B
TIPARP	RAPGEF6			BRP44	EFNA5	F2			POLE4	GEM	PMPCA	COL5A1		ZNF365	TCHH	ITGB3		MAFB	TFF2	ABCE1	KRT8	PPP2R1A						RND3	HLTF
PKP1	KIF22			CDA	PRPF4B	IL6			TUBG1	PLAUR	ATP6V0B	CLDN9		EPHA2	CYB5B	BDNF		LCP1	SSTR4	EIF1AX	SLC37A1	DUSP9						EIF4A3	PRKAR1A
ANXA2	PCGF5			THOC4	UCK2	SC5DL			CTCF	MYLK	SLC25A5	TFF3		JUN	HSPA13	ID1		NGF	COPZ2	YWHAE	B4GALT1	TLN2						PRKCD
PGAM2	STAU1			MRPL40	ARID4A	IFITM3			RQCD1	TGFB1	DLST	STC1		MAPKAPK3	GGH	SNAI2		CA2	PDCD1	MCM7	CALCR	H3F3A/H3F3B						RHOA
DDIT3	ARHGDIA			NPR2	CUL1	RNASEL			TUBB	SFRP1	COX15	KIF20A		SLC7A11	GAL	SCN8A		SERPINA3	SLC16A7	YWHAQ	ESRP2	PLA2G2D						RPS15A
PRKCA	AURKA			REV3L	UPF1	EMP1			SMC6	PLOD3	CYB5A	GYS2		SERTAD3	NTRK3	ATP2B1		RGS16	KCNE2	VDAC1	IGF1R	DUSP1						PRKCH
SLC37A4	FBXO5			EDF1	DR1	CAV1			ZW10	IL6	ALAS1	SLC37A4		IRAK1	PPT1	FHL2		CTSS	MFSD6	SMARCC1	NBL1	PRKCD						INSR
CXCR4	NUSAP1			DFNA5	MNAT1	DNM1L			PA2G4	APLP1	SLC25A4	LHPP		ABCC5	FGF18	KIT		USP12	KLHDC8A	SNRPD2	SFN	PRKACG						PLD6
EFNA3	PXN			TMED2	SMC2	ANXA1			SSRP1	FBLN2	CPT1A	SDHC		UPP1	FKBP4	APBB2		CPE	CNTFR	HNRNPU	OPN3	PPP1R12A						FNBP1
CP	BCAR1			STX3	RBM14	TOP2A			NAP1L1	MSX1	SLC25A20	NASP		CD81	STIP1	PIK3CD		SPARCL1	IL5	HDDC2	ABHD2	ELK3						RPSA
KLF7	CD2AP			RAE1	RPA2	ISG20			ANP32E	PTX3	MTRR	AURKA		LIF	EIF5	DLC1		ABCB1	NPHS1	PSMD3	AR	ESR1						RPS27A
CTGF	AKAP13			UMPS	SQLE	SLC20A1			HMGB3	FZD8	COX17	B3GNT3		RPL36	ENO2	MT1E		USH1C	SCGB1A1	RRM1	SLC39A6	ELF5						PIK3R5
CHST3	HDAC6			EIF1B	ORC6	MADD			IPO7	JUN	CYB5R3	ISG20		FAM162A	GPX3	DBP		CSF2RA	CCDC106	SF3A1	SYT12	HSPB1						RPS6KA3
TPD52	AZI1			AK3	CDK4	PPP2R5B			RAD21	FERMT2	TOMM22	LDHC		RNF19B	PRKACA	HAS2		BTBD3	PAX3	LSM7	CD44	HSPB3						RPS13
LXN	LLGL1			NUDT21	POLE	BCAP31			CDK4	DKK1	ACAT1	ARPP19		CDK5R1	PRKCD	SLC22A18		IL2RG	VPREB1	ERH	MED24	PPP1CC						RPS8
B4GALNT2	ATG4B			RBX1	RASAL2	ERBB3			CDKN1A	SNAI2	MRPS11	CENPA		STEAP3	STARD3	ICA1		DNMBP	TSHB	RPL14	BCL11B	PIK3R5						HIF1A
PPARGC1A	PCNT			SRSF6	HOXC10	NEDD9			BRMS1L	DST	ATP6V0C	HOMER1		PITPNC1	MARK2			IL10RA	CACNA1F	PSMB3	CANT1	PPP1CB						PRR5L
BCL2	ALMS1			GMPR2	RPS6KA5	SAT1			CTPS	TPM4	PDK4	BIK		SLC35D1	SLC6A12			EREG	AKR1B10	IFRD1	KRT13	RAPGEF4						RHOH
GCNT2	CRIPAK			DCTN4	CUL4A	PDCD4			RAD50	DCN	TIMM10	CYB5A		TPRKB	SQSTM1			SLMO2	P2RX6	NCBP2	KRT15	BCAR1						PDGFC
HAS1	KPTN			COX17	SLC7A1	BCL2L2			TRA2B	GJA1	LDHA	HAX1		RRP8	PTPRD			EPHB2	KRT15	GLO1	TOB1	PRKAG1						PRKAG1
KLHL24	DST			CMPK2	FOXN3	FEZ1			CSE1L	PMP22	ECI1	COG2		IL1A	MAPK8IP2			FBXO4	PAX4	NDUFAB1	SLC7A2	NFATC1						PGF
SCARB1	KIFAP3			CCNO	HMGA1	ERBB2			PAICS	IGFBP4	MRPL11	IL13RA1		PMM1	CDK2			CROT	BTG2	CUL1	LAD1	BRAF						HMOX1
SLC25A1	PPP4R2				SS18	DNAJA1			STAG1	COPA	FXN	NOL3		TPD52L1	ONECUT1			MPZL2	GPR3	NHP2	TUBB2B	PLA2G4E						RPS27
SDC2	ARHGAP29				TRAIP	DAP3			LUC7L3	LRP1	MRPS12	CLDN3		IFI30	RFC4			ANKH	GRID2	CLNS1A	TBC1D30	SHC1						RHOT1
CASP6	RASAL2				PRMT5	DPYD			PPM1D	ITGA2	COX10	AGRN		GM2A	CA2			CBR4	TCL1A	TRIM28	SEC14L2	LAMTOR3						PRKAA2
VHL	CCNB2				CUL5	NEFH			NME1	FLNA	RHOT1	CLN6		RPS12	TACR3			DOCK2	PLAG1	RSL1D1	ENDOD1	PLA2G2F						RPS6KB2
FOXO3	PIF1				DDX39A	PAK1			SRSF2	MFAP5	ACAA1	TXN		EPS8L2	AMD1			GPRC5B	PKP1	HNRNPC	HR	PPP1R10						RPTOR
PDGFB	RASA2				MARCKS	FDXR			XPO1	PTHLH	ACADSB	PAM		TM4SF1	HNRNPU			RABGAP1L	IRS4	COPS5	SCARB1	MKNK1						AKT3
B3GALT6	NEDD9				PBK	GPX4			HNRNPD	TGFBR3	LDHB	CAPN5		BLCAP	WIZ			MALL	IL12B	XRCC6	NCOR2	PRKAR1B						PPP2R5C
SLC2A5	SMC1A				ORC5	ETF1			PMS2	SFRP4	MRPS30	PKP2		MKNK2	CCK			STRN	EPHA5	SLC25A3	RHOD	PPP2R5C						PPP2R2C
SRPX	ACTN4				SAP30	CCNA1			ASF1A	LGALS1	ATP1B1	ABCB6		CD82				ST6GAL1	SOX10	MRPL9	INPP5F	PPP2R2C						RHOF
EFNA1	PKD2				KATNA1	GUCY2D			EXOSC8	RGS4	BDH2	DCN		GNB2L1				PIGR	SNN	POLE3	PPIF	STAT1						RPS3
GLRX	CLIP2				HNRNPD	AVPR1A			MLH1	CDH6	SLC25A12	GMPPA		ST14				VWA5A	CACNG1	POLD2	DHRS3	MAP2K1						PRKCA
CXCR7	CDC42				POLA2				NUP107	SAT1	TIMM50	BPNT1		TCHH				PSMB8	SPHK2	H2AFZ	FDFT1	PRKCA						NRAS
PAM	NDC80				HIRA				ORC2	NT5E	MRPL34	ANG		HDAC3				F13A1	IGFBP2	AIMP2	GAB2	PPARG						PIK3C2A
TGFBI	TLK1				HIF1A				TP53	DPYSL3	ISCA1	GPR87		CCNK				NRP1	CAPN9	NOP56	UNC119	SRC						EIF3J
DCN	TAOK2				SYNCRIP				TFRC	PPIB	MRPL35	GAL3ST1		RHBDF2				SOX9	TCF7L1	PRDX3	KLF10	PXN						RPS6KA5
SIAH2	TBCD				TLE3				HMGA1	TGM2	IDH1	ALDH7A1		NUDT15				JUP	TGFB2	MRPS18B	HES1	PAK4						RPS27L
PLAC8	CAPZB				NCL				PSIP1	SGCG	HSPA9	NT5E		TGFA				ELTD1	SMPX	EPRS	FKBP5	NRAS						RPS12
FBP1	DOCK2				RAD23B				DDX39A	ITGB3	MRPL15	IDH1		ISCU				ZNF277	LYPD3	KPNA2	SLC2A1	PAK6						PLD4
TPST2	CTTN				E2F2				SNRPB	PDLIM4	MRPS15	PYGL		LDHB				EPB41L3	PNMT	HSP90AB1	AMFR	ATF1						RHOV
PHKG1	SMC4				EGF				CDKN1B	CTHRC1	TOMM70A	NDUFV3		TNNI1				PCSK1N	SYNPO	RPL34	NADSYN1	PIK3C2A						EIF3F
MYH9	ARFGEF1				HMGN2				MTHFD2	ECM2	TCIRG1	NDST3		FGF13				FUCA1	MX1	SRPK1	INHBB	PLA2G4C						PRKCI
CDKN1C	TUBA4A				SRSF10				WEE1	CRLF1	ISCU	PPP2CB		RXRA				PLVAP	IFNG	MAD2L1	BHLHE40	PLA2G1B						RRAS2
GRHPR	LMNB1				SNRPD1				PRDX4	AREG	POLR2F	PSMC4		APP				ADAM17	NR6A1	DHX15	CALB2	PRKAR2A						RPS26
PCK1	ABI1				CASP8AP2				PHF5A	IL15	NQO2	TPBG		F2R				AVL9	ACTC1	MCM4	FASN	RPS6KA5						EIF3I
INHA	ROCK1				SMARCC1				TBRG4	MCM7	NDUFC2	TGFBI		CLCA2				ADAMDEC1	RSAD2	RPS5	CHPT1	MKNK2						PRKAG2
HSPA5	CEP192				SLC12A2				SHMT1	GAS1	MRPS22	GALK2		CGRRF1				HKDC1	ADRA2C	CCT7	MYBBP1A	PPP1R3D						PRR5
NDST2	BUB1				NOTCH2				PRPS1	PRSS2	POR	CTH		CSRNP2				MAP7	BARD1	HDGF	ELOVL5	PRKCI						RPS4Y2
NEDD4L	GEMIN4				TNPO2				DIAPH3	CADM1	ATP6V0E1	KIF2A		ACVR1B				IL7R	HTR1B	RPS6	DYNLT3	PLA2G4D						RPS6KA4
TPBG	PLEKHG2				SMAD3				NUP153	OXTR	PHYH	CACNA1H		BMP2				RBM4	FGF16	SNRPB2	ABLIM1	PRKAR2B						PIK3CB
XPNPEP1	RICTOR				ZAK				PSMC3IP	SCG2	BRP44L	ANKZF1		GPX2				BPGM	ODZ2	PSMC4	SOX3	RRAS2						PPP2R1B
IL6	BCL2L11				HSPA8				XRCC6	CXCL6	GPI	SAP30		KRT17				ENG	CDKAL1	CDC20	SLC24A3	PRKAG2						EIF3L
SLC6A6	DYNC1H1				G3BP1				PNN	MMP1	AFG3L2	RBCK1		TM7SF3				GFPT2	SHOX2	TUFM	RAB17	RPS6KA4						ARHGAP8/PRR5-ARHGAP8
MAP3K1	FSCN1				PTTG3P				HUS1	TNFAIP3	HSD17B10	ELF3		ZBTB16				PLAU	SGK1	RRP9	MAST4	PIK3CB
LDHC	ARHGEF7				DMD				RBBP7	CAPG	CASP7	RPE		PTPN14				GNG11	RIBC2	CDC45	KCNK5	ELK1
AKAP12	DYNLL2				MEIS1				PDS5B	CAP2	PRDX3	B4GALT4		TSPYL2				PTCD2	SKIL	TYMS	ELF1	PPP2R1B
TES	MYO1E				HNRNPU				NOP56	MXRA5	MGST3	DEPDC1		SLC3A2				MAP3K1	NGB	ILF2	RPS6KA2	PRKAR1A
KIF5A	BIN1				SRSF2				MXD3	FOXC2	HTRA2	RRAGD		S100A4				CBL	ASB7	VDAC3	ISG20L2
LALBA	NOTCH2				MT2A				PPP1R8	NTM	BCKDHA	IER3		GLS2				CXCR4	MYO15A	IMPDH2	IL6ST
COL5A1	RFC1				NUP98				GSPT1	ENO2	LRPPRC	ALDH9A1		CCND3				NIN	SLC5A5	SF3B3	SYNGR1
GPC1	PDLIM5				EWSR1				CDKN2A	FAS	RETSAT	DLD		PRMT2				IKZF1	KRT5	NOP16	SH3BP5
HDLBP	RHOT2				KIF5B				AK2	BDNF	ECH1	MERTK		NHLH2				WDR33	ZFP112	SRSF7	ALDH3B1
ILVBL	SORBS2				MTF2				CIT	ADAM12	RHOT2	GCLC		BAIAP2				MYCN	TFAP2B	GNL3	THSD4
NCAN	CDC42EP1				E2F4				ING3	PVR	BAX	FKBP4		RETSAT				FCER1G	CCDC132	EXOSC7	CLIC3
TGM2	VCL				BCL3				HN1	CXCL12	MTRF1	SOD1		LRMP				PECAM1	CD80	MRPL23	NXT1
ETS1	CLIP1				PURA				POP7	PDGFRB	GLUD1	MED24		HIST1H1C				FAM190B	ATP4A	RAD23B	NAV2
HOXB9	STK38L				MEIS2				SYNCRIP	SLIT2	SUPV3L1	AK3		DNTTIP2				SNAP91	ARPP21	RPS10	RRP12
SELENBP1	YWHAE				PAFAH1B1				EIF2S1	NOTCH2	GRPEL1	XYLT2		MXD4				EVI5	SERPINB2	PHB	ADCY1
FOSL2	RAPGEF5				WRN				LYAR	GLT25D1	PDP1	ARTN		SEC61A1				TNFRSF1B	TLX1	DDX21	DHCR7
SULT2B1	CEP72				H2AFV				PAN2	GPX7	ALDH6A1	PPIA		HMOX1				GPNMB	EFHD1	CYC1	MICB
TGFB3	CSNK1D				ODF2				SPC24	WIPF1	OAT	CHST4		RAD9A				TPH1	P2RY4	PABPC1	AKAP1
																				SLC19A1	ASS1
																				MRTO4	GPER
																				TMEM97	LLGL2
																				PES1	AGR2
																				TFB2M	PDCD4
																				EXOSC5	DNAJC12
																				IPO4	TSPAN13
																				NDUFAF4	PKP3
																				NOC4L	ISG20
																				WDR43	SERPINA3
																				RABEPK	GJB3
																				TBRG4	PRLR
																				NIP7	SERPINA5
																				WDR74	IMPA2
																				BYSL	CDH1
																				PLK4	EMP2
																				NOP2	DLG5
																				PPAN	PCP4
																				RCL1	NAB2
																				RRP12	LSR
																				PPRC1	CACNA2D2
																				TCOF1	CA2
																				HK2	ASCL1
																				PLK1	ACOX2
																				DUSP2	PERP
																				MYBBP1A	UGDH
																				UTP20	KLK11
																				PRMT3	PLAC1
																				FARSA	DCXR
																				MAP3K6	CCNA1
																				LAS1L	STIL
																				PUS1	ZFP36
																				SLC29A2	CAV1
																				DCTPP1	HOMER2
																				SUPV3L1	BTG3
																				SORD	GAL
																				IMP4	ETFB
																				GRWD1	IGSF1
																				UNG	HPRT1
																				MPHOSPH10	CDC6
																					S100A9
																					SLC29A1
																					KIF20A
																					DNAJC1
																					TPSAB1
																					TSTA3
																					FGFR3
																					SGK1
																					ID2
																					GALE
																					BATF
																					MAPK13
																					FABP5
																					MEST
																					JAK1
																					CYP4F11
																					CPE
																					XRCC3
																					CXCL14
																					SCUBE2
																					CDC20
																					GINS2
																					TRIM29
																					UNC13B
																					LAMC2
																					LARGE
																					SLC2A8
																					PLXNB1
																					PRKAR2B
																					HSPA4L
																					TFPI2
																					SERPINA1
																					TNNC1
																					HMGCS2
																					ALDH3A2
																					CD9
																					IDH2
																					SORD
																					MDK
																					PTGER3
																					RABEP1
																					SNX10
																					METTL3
																					PLK4
																					COX6C
																					ST14
																					MOCS2
																					NMU
																					TH
																					RNASEH2A
																					CHST8
																					TST
																					TOP2A
																					CKB
																					LTF
																					DUSP2
																					PTPN6
																					ATP2B4
																					ST6GALNAC2
