# Supplementary material for: Positive regulation of oxidative phosphorylation by nuclear myosin 1 protects cells from metabolic reprogramming and tumorigenesis in mice
Source: Nat Commun. 2023 Oct 10;14:6328. doi: 10.1038/s41467-023-42093-w (PMC10564744; doi:10.1038/s41467-023-42093-w)
Supplement: Supplementary file 8 — Supplementary Data 5 [file 41467_2023_42093_MOESM8_ESM.xlsx]

## Sheet: Sheet1
Sample Barcode	Study	MYO1C non-synonymous mutations (1 = mutated , 0 = non mutated)	[HM] Hypoxia	[HM] Mitotic spindle	[HM] Wnt beta catenin signaling	[HM] TGF beta signaling	[HM] DNA repair	[HM] G2M checkpoint	[HM] Apoptosis	[HM] Notch signaling	[HM] Hedgehog signaling	[HM] E2F targets	[HM] Epithelial mesenchymal transition	[HM] Oxidative phosphorylation	[HM] Glycolysis	[HM] Reactive oxigen species pathway	[HM] p53 pathway	[HM] UV response up	[HM] UV response down	[HM] Angiogenesis	[HM] KRAS signaling up	[HM] KRAS signaling down	[HM] Myc targets	[HM] Estrogen response	[IPA] ERK MAPK Signaling	[IPA] HMGB1 Signaling	[IPA] ErbB Signaling	[IPA] PTEN Signaling	[IPA] PI3K AKT Signaling	[IPA] HER 2 Signaling in Breast Cancer	[IPA] mTOR Signaling	[IPA] AMPK Signaling	[IPA] p38 MAPK Signaling	[IPA] Myc Mediated Apoptosis Signaling	[IPA] EGF Signaling	[IPA] VEGF Signaling	[IPA] ErbB2 ErbB3 Signaling	[IPA] ERK5 Signaling	[IPA] Mismatch Repair in Eukaryotes	[IPA] Telomere Extension by Telomerase	[LM] Proliferation	[TPW] PI3Kgamma Signature	[TPW] NOS1 Signature	[TPW] SHC1/pSTAT3 Signature	[TPW] Immunogenic Cell Death (ICD)
TCGA-02-0047	GBM	0	0.27122	0.304781	0.226732	0.338698	0.197608	0.230279	0.278931	0.286624	0.31271	0.203585	0.301295	0.305133	0.230899	0.294555	0.22263	0.249529	0.293251	0.275713	0.161984	-0.0939622	0.328371	0.156878	0.237464	0.276532	0.224663	0.289111	0.314653	0.24373	0.329683	0.200678	0.110045	0.251393	0.299101	0.283771	0.25794	0.280919	0.145822	0.349725	0.0325519	0.162125	-0.172327	0.305846	0.214099
TCGA-02-0055	GBM	0	0.324005	0.273187	0.200206	0.387484	0.248496	0.238887	0.338415	0.255676	0.239983	0.230976	0.42656	0.351812	0.273769	0.371932	0.278871	0.302093	0.316447	0.325115	0.204196	-0.137423	0.389451	0.183135	0.239413	0.293181	0.208902	0.27146	0.307641	0.215739	0.32899	0.162553	0.154903	0.261785	0.27619	0.28632	0.251699	0.308621	0.175523	0.357339	0.0452416	0.343632	-0.211106	0.37717	0.27492
TCGA-02-2483	GBM	0	0.241356	0.31415	0.245244	0.32963	0.278633	0.348215	0.260846	0.242279	0.29711	0.341138	0.246767	0.358758	0.219077	0.311542	0.212861	0.25725	0.257175	0.242217	0.132852	-0.126057	0.418348	0.125929	0.227759	0.255381	0.204107	0.266755	0.290053	0.232574	0.329612	0.182409	0.0977536	0.258555	0.284804	0.27346	0.256644	0.26537	0.287256	0.383878	0.277754	0.0957866	-0.180797	0.238417	0.164319
TCGA-02-2485	GBM	0	0.249805	0.30639	0.244288	0.334863	0.248905	0.293299	0.278498	0.278759	0.300202	0.284112	0.244575	0.322847	0.196715	0.284983	0.222594	0.27106	0.274085	0.232661	0.122352	-0.0860059	0.381468	0.138197	0.215007	0.255909	0.199203	0.267168	0.287295	0.224119	0.321013	0.177589	0.100525	0.243735	0.276693	0.260933	0.242041	0.269931	0.24509	0.375526	0.118687	0.212719	-0.213203	0.27146	0.160814
TCGA-02-2486	GBM	0	0.286338	0.24058	0.167229	0.33946	0.260963	0.173237	0.296531	0.246648	0.211478	0.170272	0.302619	0.364755	0.243848	0.354931	0.264583	0.265939	0.259347	0.252764	0.155647	-0.125854	0.362223	0.144088	0.229052	0.278898	0.18752	0.246291	0.295205	0.22303	0.323219	0.158303	0.143066	0.239583	0.2526	0.265171	0.243005	0.286134	0.156624	0.344819	-0.148694	0.210194	-0.257838	0.320517	0.290058
TCGA-04-1331	OV	0	0.209195	0.335074	0.187394	0.35087	0.240924	0.338783	0.254508	0.203939	0.156888	0.334812	0.289028	0.318434	0.230643	0.316671	0.200234	0.229064	0.251435	0.221604	0.0698034	-0.0801448	0.391529	0.196317	0.222829	0.216837	0.194869	0.212248	0.251445	0.220983	0.29388	0.155683	0.0911207	0.225847	0.251926	0.249959	0.237055	0.272825	0.259669	0.332628	0.298899	0.0734846	-0.184972	0.241593	0.16113
TCGA-04-1341	OV	0	0.214778	0.30301	0.171282	0.317193	0.277299	0.311478	0.260765	0.203739	0.128535	0.319793	0.266772	0.387448	0.256406	0.307659	0.210149	0.238903	0.21434	0.212041	0.0719608	-0.0937724	0.417654	0.189098	0.215453	0.225404	0.197138	0.204252	0.254522	0.19951	0.302409	0.141968	0.0840283	0.203698	0.224779	0.240936	0.240857	0.238747	0.219929	0.330138	0.273589	0.0502353	-0.239599	0.190918	0.139276
TCGA-04-1343	OV	0	0.231473	0.29007	0.151629	0.354635	0.256906	0.273672	0.284566	0.16866	0.168107	0.263806	0.314544	0.400534	0.235987	0.336535	0.226158	0.25765	0.269766	0.252296	0.10211	-0.0895953	0.405545	0.212399	0.233327	0.255491	0.215062	0.226346	0.279637	0.231044	0.31688	0.159565	0.0974973	0.242184	0.250633	0.251948	0.254938	0.277158	0.176442	0.323893	0.151952	0.140962	-0.278556	0.274514	0.169742
TCGA-04-1356	OV	0	0.222897	0.310366	0.18943	0.340893	0.254647	0.320807	0.271231	0.247981	0.0891669	0.31151	0.275074	0.364408	0.257609	0.303364	0.212214	0.240865	0.231339	0.258159	0.092082	-0.116046	0.402902	0.185185	0.21867	0.250934	0.21057	0.244106	0.290581	0.234395	0.3024	0.151348	0.102528	0.240815	0.256165	0.247319	0.25265	0.262449	0.206192	0.345636	0.276367	0.0679329	-0.266089	0.210981	0.109979
TCGA-04-1357	OV	0	0.195574	0.279569	0.162849	0.340717	0.240427	0.240224	0.296668	0.255176	0.115921	0.214667	0.244545	0.356614	0.207525	0.316206	0.223853	0.22904	0.231046	0.209756	0.139058	-0.105759	0.378755	0.202039	0.237072	0.247783	0.217228	0.249953	0.287761	0.247051	0.306917	0.150375	0.123148	0.251065	0.271702	0.258412	0.296708	0.266194	0.132687	0.342674	0.0219294	0.0721258	-0.182189	0.258487	0.257487
TCGA-04-1361	OV	0	0.215614	0.307195	0.213855	0.34609	0.253865	0.301883	0.284101	0.236085	0.189403	0.287786	0.264944	0.36319	0.234308	0.299673	0.213227	0.240207	0.251828	0.190215	0.0694826	-0.0829125	0.397245	0.233305	0.223046	0.245801	0.20349	0.239908	0.270961	0.220944	0.316592	0.145443	0.0994742	0.24533	0.247834	0.250542	0.263551	0.275109	0.224956	0.333708	0.180772	0.103961	-0.17603	0.219151	0.186244
TCGA-04-1362	OV	0	0.202593	0.305725	0.175049	0.345627	0.233792	0.294339	0.273899	0.256017	0.165085	0.277207	0.205925	0.335524	0.221405	0.290585	0.237056	0.259953	0.234664	0.181737	0.0937578	-0.0845636	0.374167	0.230581	0.239284	0.257788	0.232442	0.250739	0.281482	0.231736	0.313326	0.160024	0.121836	0.233198	0.276668	0.248229	0.27556	0.276638	0.202195	0.336383	0.174825	0.132704	-0.176169	0.223628	0.152798
TCGA-04-1542	OV	0	0.188712	0.280139	0.208347	0.342432	0.262955	0.267687	0.233671	0.245631	0.14963	0.256716	0.209057	0.359424	0.236708	0.288731	0.200522	0.235718	0.230584	0.156172	0.0429951	-0.0826406	0.411903	0.193477	0.213116	0.205213	0.188532	0.222978	0.259152	0.19998	0.301115	0.124689	0.0830043	0.22305	0.222104	0.238941	0.246291	0.261982	0.206131	0.404611	0.109358	0.0254682	-0.0134487	0.17628	0.0399551
TCGA-04-1648	OV	0	0.212126	0.253336	0.176369	0.322026	0.226849	0.215817	0.2645	0.197648	0.117495	0.199441	0.192537	0.345146	0.249897	0.339429	0.230087	0.243	0.244571	0.213207	0.1089	-0.113621	0.366416	0.212219	0.231314	0.234303	0.204864	0.220608	0.262621	0.204289	0.306558	0.169738	0.112454	0.243696	0.251198	0.238672	0.253992	0.259659	0.154891	0.353285	-0.0618326	0.000279933	-0.210991	0.228387	0.135086
TCGA-04-1651	OV	0	0.228492	0.301102	0.205213	0.341059	0.259641	0.342388	0.268233	0.241716	0.161413	0.325003	0.202013	0.35539	0.264133	0.326582	0.224316	0.258678	0.246689	0.20561	0.110707	-0.0996287	0.412037	0.236318	0.218304	0.217159	0.201392	0.22115	0.265579	0.192334	0.30204	0.142796	0.0862246	0.232138	0.243545	0.237863	0.260487	0.263423	0.241369	0.358507	0.247668	0.142821	-0.0970287	0.254182	0.08076
TCGA-04-1655	OV	0	0.22556	0.289112	0.206266	0.370318	0.261458	0.281278	0.261143	0.240484	0.20751	0.278429	0.231591	0.349109	0.245583	0.291306	0.225297	0.243116	0.265748	0.192525	0.0716801	-0.0909109	0.398571	0.197992	0.23226	0.238436	0.23555	0.231104	0.256988	0.238561	0.313194	0.149243	0.090896	0.246914	0.246406	0.248419	0.266818	0.279748	0.250209	0.334147	0.171204	0.157575	-0.23973	0.217393	0.0606692
TCGA-05-4244	LUAD	0	0.257045	0.298707	0.158654	0.360859	0.241173	0.256751	0.311213	0.240153	0.1497	0.250981	0.265541	0.324161	0.271037	0.351567	0.272973	0.259713	0.278187	0.273815	0.160177	-0.124283	0.366641	0.228545	0.23317	0.243127	0.217267	0.24638	0.298644	0.243409	0.313676	0.162662	0.160442	0.225288	0.302037	0.264158	0.258548	0.312909	0.229024	0.324451	0.100536	0.199913	-0.245068	0.322418	0.189099
TCGA-05-4249	LUAD	0	0.226711	0.282883	0.177932	0.365689	0.214823	0.213086	0.296329	0.269669	0.162961	0.182718	0.259249	0.294381	0.246688	0.335428	0.261296	0.23874	0.283506	0.270883	0.149805	-0.106919	0.348665	0.223469	0.259119	0.267643	0.25018	0.27925	0.320321	0.268664	0.323303	0.168728	0.150045	0.269097	0.320989	0.289801	0.294876	0.323606	0.144591	0.334504	-0.0883191	0.175231	-0.216787	0.286508	0.25923
TCGA-05-4250	LUAD	0	0.285836	0.324919	0.172628	0.395906	0.245806	0.306228	0.336184	0.257201	0.161717	0.299918	0.340966	0.328466	0.283336	0.341313	0.282556	0.269578	0.283799	0.328775	0.197283	-0.141777	0.397455	0.226676	0.248837	0.267598	0.245296	0.25566	0.299536	0.248463	0.318746	0.155298	0.139883	0.25246	0.296525	0.285157	0.271978	0.320217	0.243272	0.349554	0.22458	0.27732	-0.0901355	0.32568	0.225382
TCGA-05-4382	LUAD	0	0.293828	0.300621	0.184094	0.377517	0.218347	0.243834	0.314948	0.271725	0.148321	0.214762	0.371776	0.304207	0.274846	0.340002	0.268755	0.2438	0.285659	0.320803	0.185628	-0.132563	0.348445	0.215632	0.24116	0.266535	0.216526	0.267563	0.304121	0.246091	0.31186	0.154729	0.148757	0.245847	0.281322	0.294281	0.27048	0.300121	0.155115	0.31424	0.0358707	0.286987	-0.228045	0.344357	0.31895
TCGA-05-4384	LUAD	0	0.241246	0.281172	0.21979	0.37243	0.212829	0.177239	0.29625	0.252911	0.148945	0.147603	0.253662	0.305859	0.227778	0.358917	0.275932	0.241227	0.293662	0.262175	0.147355	-0.103125	0.332915	0.233457	0.252328	0.256406	0.230684	0.259265	0.303426	0.249107	0.319128	0.172666	0.14582	0.244896	0.299989	0.279798	0.273803	0.306317	0.130661	0.314366	-0.147328	0.143999	-0.0347138	0.308466	0.247131
TCGA-05-4389	LUAD	0	0.214343	0.282866	0.218319	0.327673	0.247561	0.26764	0.297042	0.223463	0.115762	0.264936	0.239709	0.35195	0.252512	0.370594	0.268416	0.24843	0.230227	0.24736	0.149421	-0.121133	0.384473	0.235683	0.237429	0.247064	0.212705	0.243507	0.299722	0.233991	0.315242	0.157457	0.135669	0.252522	0.276802	0.266362	0.267061	0.286499	0.190534	0.319132	0.13451	0.0803807	-0.0304738	0.286005	0.190237
TCGA-05-4390	LUAD	0	0.263125	0.290337	0.183417	0.343865	0.249871	0.315612	0.279995	0.220623	0.103969	0.306448	0.318583	0.344853	0.278096	0.318553	0.245898	0.258589	0.266185	0.292441	0.138767	-0.128213	0.398646	0.237336	0.232494	0.228952	0.197592	0.236176	0.292105	0.212232	0.304568	0.169958	0.134499	0.224846	0.261118	0.2701	0.250036	0.273461	0.254931	0.340992	0.230293	0.163594	-0.230671	0.315329	0.170985
TCGA-05-4395	LUAD	0	0.27816	0.279627	0.174272	0.36687	0.271024	0.286434	0.311202	0.208519	0.115779	0.281504	0.275057	0.351208	0.294769	0.358747	0.268614	0.263699	0.259489	0.25327	0.155984	-0.124059	0.405363	0.251621	0.238992	0.263591	0.232322	0.232876	0.292702	0.248001	0.331895	0.156852	0.163336	0.269632	0.276339	0.266755	0.264658	0.30164	0.246525	0.325191	0.174194	0.172578	-0.288891	0.333718	0.183161
TCGA-05-4397	LUAD	0	0.240901	0.32665	0.135244	0.292219	0.268792	0.364089	0.274773	0.186899	0.114475	0.37472	0.229429	0.387296	0.269041	0.368213	0.235904	0.269645	0.209407	0.214503	0.0855095	-0.126042	0.400617	0.193358	0.216714	0.241159	0.19724	0.210826	0.280714	0.191353	0.297472	0.152894	0.122035	0.233352	0.257966	0.264111	0.239351	0.27924	0.297626	0.328852	0.360122	0.075986	-0.309878	0.294763	0.215863
TCGA-05-4398	LUAD	0	0.288215	0.314959	0.166864	0.368502	0.238551	0.286436	0.316344	0.239696	0.153902	0.275463	0.324472	0.307867	0.271537	0.350141	0.249708	0.254849	0.267559	0.295587	0.17508	-0.130341	0.386621	0.217454	0.246421	0.269672	0.232841	0.245975	0.301199	0.238672	0.31777	0.151695	0.154977	0.2431	0.295607	0.274277	0.254312	0.306712	0.197181	0.331043	0.164567	0.279501	-0.165015	0.338358	0.265976
TCGA-05-4402	LUAD	0	0.259443	0.285034	0.185465	0.3785	0.226958	0.246506	0.311183	0.267632	0.140741	0.224583	0.32495	0.314036	0.283276	0.334099	0.261268	0.240556	0.287309	0.31944	0.160117	-0.0927807	0.357448	0.223249	0.239661	0.259447	0.229196	0.262727	0.298418	0.253273	0.314722	0.158608	0.143674	0.24644	0.287769	0.280959	0.260986	0.309411	0.182835	0.302728	0.0483401	0.22877	-0.220419	0.275091	0.262131
TCGA-05-4403	LUAD	0	0.267822	0.256299	0.167433	0.379201	0.226131	0.19381	0.323321	0.272485	0.14594	0.160428	0.296981	0.342141	0.273172	0.342162	0.286067	0.256465	0.293706	0.288333	0.204061	-0.100123	0.338721	0.257716	0.253783	0.276283	0.242902	0.267343	0.29303	0.25352	0.322136	0.163245	0.149236	0.257818	0.280445	0.280274	0.280674	0.290013	0.0986196	0.315271	-0.05437	0.245968	-0.21601	0.311116	0.273462
TCGA-05-4405	LUAD	0	0.235131	0.303909	0.197466	0.385826	0.190276	0.214928	0.306664	0.287717	0.18818	0.184458	0.338449	0.279	0.246776	0.315208	0.256859	0.234369	0.301152	0.291546	0.16385	-0.111914	0.339054	0.23005	0.253433	0.254287	0.219812	0.27663	0.317112	0.252372	0.308827	0.16605	0.165175	0.256642	0.289622	0.276233	0.270491	0.313601	0.149384	0.315774	-0.0530261	0.231706	-0.183953	0.313705	0.300339
TCGA-05-4410	LUAD	0	0.230689	0.304137	0.179306	0.35842	0.212455	0.242002	0.307528	0.254846	0.123758	0.203778	0.265716	0.291627	0.251161	0.340747	0.249081	0.232935	0.269345	0.252496	0.161176	-0.102422	0.341828	0.231155	0.252278	0.258171	0.246592	0.261898	0.302102	0.254232	0.310962	0.177233	0.166815	0.259	0.317672	0.272025	0.287303	0.322095	0.165252	0.291133	0.0221107	0.0651563	-0.18143	0.288036	0.270657
TCGA-05-4415	LUAD	0	0.253979	0.333249	0.202169	0.349112	0.267132	0.341948	0.285846	0.200369	0.121644	0.327643	0.266907	0.341058	0.274779	0.364272	0.231269	0.250401	0.269303	0.287412	0.119772	-0.132047	0.430012	0.206141	0.241038	0.258377	0.228826	0.253576	0.300092	0.247197	0.333583	0.173214	0.121798	0.275547	0.303604	0.287445	0.281139	0.29337	0.315319	0.339872	0.297544	0.197675	-0.0626661	0.318702	0.164993
TCGA-05-4417	LUAD	0	0.268073	0.294252	0.197687	0.386657	0.204578	0.230125	0.314716	0.256873	0.159321	0.194464	0.365897	0.319877	0.249334	0.32833	0.25578	0.254277	0.292759	0.338899	0.189765	-0.128342	0.349463	0.237093	0.262253	0.276877	0.240095	0.279352	0.327139	0.252089	0.317289	0.169341	0.16115	0.260995	0.298806	0.306619	0.286232	0.317096	0.136516	0.331845	0.0239834	0.229539	0.00985761	0.369315	0.257639
TCGA-05-4418	LUAD	0	0.284531	0.272404	0.177001	0.354973	0.264863	0.256898	0.316335	0.205141	0.0883999	0.254036	0.304743	0.398101	0.288188	0.379932	0.281374	0.266323	0.243305	0.262241	0.177126	-0.128566	0.395559	0.233282	0.237922	0.262479	0.219447	0.235556	0.302979	0.228757	0.326366	0.151763	0.138952	0.237922	0.26687	0.266835	0.246197	0.271724	0.211508	0.33259	0.126691	0.282752	0.00460403	0.319114	0.23172
TCGA-05-4420	LUAD	0	0.226544	0.284895	0.149549	0.323729	0.260794	0.312646	0.265205	0.214327	0.071079	0.304173	0.277426	0.36119	0.280047	0.306479	0.229192	0.260309	0.237239	0.264326	0.103102	-0.145441	0.398318	0.209282	0.232053	0.226134	0.203684	0.232563	0.283192	0.205478	0.311948	0.160994	0.118538	0.223342	0.256723	0.253468	0.246458	0.262697	0.238096	0.299733	0.261066	0.196931	-0.0933935	0.23089	0.182147
TCGA-05-4422	LUAD	0	0.220747	0.275275	0.202419	0.309817	0.233842	0.236958	0.285505	0.218827	0.13703	0.223501	0.183264	0.35323	0.230883	0.356161	0.258724	0.248914	0.235615	0.25455	0.137097	-0.124789	0.370703	0.218202	0.249668	0.235983	0.225518	0.240387	0.295733	0.240627	0.313604	0.159859	0.161731	0.257171	0.296342	0.262692	0.279726	0.301634	0.163033	0.341143	0.0370838	0.0731083	-0.206379	0.27527	0.217659
TCGA-05-4424	LUAD	0	0.258056	0.327	0.205819	0.374405	0.208411	0.285311	0.308516	0.274584	0.153463	0.265781	0.308364	0.296776	0.264163	0.333344	0.2463	0.25691	0.30001	0.315159	0.171641	-0.0952177	0.361254	0.234306	0.255451	0.276458	0.239811	0.281935	0.313781	0.265342	0.323914	0.189341	0.136174	0.266642	0.294483	0.296854	0.278503	0.305724	0.231914	0.336275	0.150681	0.180562	0.0255612	0.326966	0.241213
TCGA-05-4425	LUAD	0	0.265833	0.282857	0.189059	0.391874	0.234224	0.242259	0.335416	0.285927	0.181905	0.229827	0.344962	0.326507	0.260182	0.356022	0.29911	0.264527	0.282139	0.296135	0.208466	-0.0948275	0.356519	0.241763	0.25468	0.275401	0.238633	0.262976	0.306326	0.263146	0.319958	0.162696	0.158764	0.254124	0.294583	0.279121	0.275824	0.313655	0.188759	0.333499	0.0479305	0.239128	-0.20363	0.31107	0.307762
TCGA-05-4426	LUAD	0	0.28577	0.293482	0.169797	0.368419	0.246174	0.23005	0.315153	0.231913	0.137584	0.222028	0.28626	0.313101	0.285082	0.340347	0.28952	0.254522	0.287968	0.29338	0.157846	-0.136758	0.359503	0.216963	0.2374	0.258709	0.225488	0.258684	0.309362	0.247967	0.32191	0.162704	0.148776	0.24443	0.286252	0.268403	0.259121	0.303118	0.186626	0.356545	0.00673045	0.257747	-0.217926	0.296542	0.220675
TCGA-05-4427	LUAD	0	0.252126	0.341163	0.170827	0.379218	0.221767	0.295021	0.311007	0.220245	0.137322	0.273913	0.293997	0.276128	0.231195	0.305363	0.252924	0.247228	0.278523	0.28169	0.147553	-0.151356	0.357147	0.206237	0.247354	0.265282	0.238629	0.271337	0.311251	0.264491	0.312573	0.169951	0.146597	0.256106	0.300722	0.27676	0.278957	0.331892	0.214434	0.315737	0.184878	0.205785	-0.125788	0.307825	0.206657
TCGA-05-4430	LUAD	0	0.255536	0.274765	0.182795	0.387519	0.225552	0.2266	0.312641	0.276153	0.138064	0.206944	0.365687	0.329102	0.257211	0.327335	0.261371	0.261657	0.306071	0.325398	0.184976	-0.108673	0.362602	0.223318	0.250796	0.273916	0.217328	0.269818	0.306125	0.246919	0.318014	0.152258	0.153372	0.257035	0.275452	0.281576	0.259889	0.302528	0.157305	0.326656	0.0126893	0.28566	-0.167059	0.31976	0.266913
TCGA-05-4432	LUAD	0	0.262426	0.303617	0.178386	0.377602	0.225645	0.280467	0.288225	0.230966	0.126715	0.26159	0.294988	0.337274	0.263782	0.329698	0.242989	0.255242	0.267291	0.301499	0.147343	-0.126194	0.371941	0.231736	0.236805	0.253387	0.227376	0.276353	0.313348	0.246691	0.31695	0.174533	0.137244	0.264938	0.291797	0.284804	0.265363	0.306522	0.214974	0.322555	0.143897	0.116534	-0.187563	0.286542	0.191931
TCGA-05-4433	LUAD	0	0.240703	0.315473	0.16828	0.374588	0.203378	0.248784	0.315462	0.254236	0.159363	0.204323	0.238511	0.284693	0.248061	0.335796	0.276254	0.251566	0.30354	0.258234	0.190874	-0.11113	0.336875	0.250445	0.257271	0.273212	0.255878	0.275347	0.304631	0.270092	0.314062	0.170298	0.161489	0.270197	0.315049	0.284763	0.303795	0.306403	0.130008	0.310219	0.075255	0.185753	-0.160987	0.329268	0.25685
TCGA-05-4434	LUAD	0	0.288197	0.309232	0.195844	0.374404	0.230388	0.278882	0.331674	0.230599	0.190761	0.257501	0.349987	0.316739	0.27554	0.369618	0.293955	0.264749	0.295223	0.298016	0.187814	-0.108577	0.379567	0.249725	0.258457	0.281428	0.230794	0.257237	0.304887	0.24497	0.316199	0.160123	0.171691	0.260287	0.295354	0.283751	0.275418	0.306216	0.190622	0.326492	0.138659	0.263845	-0.180855	0.351537	0.293888
TCGA-05-5420	LUAD	0	0.249447	0.225584	0.136386	0.311811	0.283377	0.244926	0.324148	0.178422	0.0567412	0.254744	0.271937	0.402982	0.257245	0.366406	0.255567	0.278732	0.198574	0.257254	0.183221	-0.149015	0.402176	0.19021	0.233626	0.272484	0.187266	0.209237	0.285748	0.198203	0.31122	0.12628	0.181393	0.25011	0.231549	0.245743	0.242424	0.260073	0.179862	0.342804	0.122276	0.146919	-0.246585	0.315986	0.330333
TCGA-05-5423	LUAD	0	0.232557	0.22685	0.119898	0.324523	0.263452	0.190478	0.316353	0.203309	0.107193	0.203586	0.255504	0.390102	0.24651	0.342975	0.264828	0.274993	0.232156	0.253905	0.17902	-0.127645	0.365032	0.223776	0.236572	0.254381	0.203296	0.215586	0.284988	0.201835	0.304279	0.139014	0.166083	0.239636	0.242461	0.235044	0.241017	0.289161	0.156972	0.335973	-0.0389136	0.182133	-0.205253	0.288896	0.285187
TCGA-05-5425	LUAD	0	0.256846	0.29179	0.160444	0.365456	0.250523	0.282245	0.324405	0.214613	0.108275	0.26752	0.295822	0.372418	0.261956	0.34731	0.267977	0.28357	0.257392	0.293709	0.18784	-0.126128	0.39538	0.23613	0.240822	0.269882	0.214595	0.24754	0.296303	0.232734	0.319904	0.147171	0.14954	0.242091	0.280375	0.26852	0.25239	0.284822	0.230682	0.317341	0.169115	0.22996	-0.221669	0.342973	0.237454
TCGA-05-5428	LUAD	0	0.260968	0.236033	0.125101	0.322739	0.293033	0.261593	0.297152	0.225156	0.0456061	0.284421	0.273838	0.401775	0.285795	0.373073	0.253305	0.261977	0.207067	0.224653	0.131698	-0.133987	0.416779	0.21016	0.217673	0.232471	0.169673	0.201346	0.26485	0.190116	0.306906	0.125792	0.136865	0.230683	0.220081	0.224642	0.212144	0.26763	0.246495	0.306612	0.189992	0.21691	-0.222599	0.255732	0.251783
TCGA-05-5429	LUAD	0	0.27071	0.272521	0.13402	0.37213	0.257957	0.249552	0.324427	0.264178	0.0937916	0.242305	0.318051	0.373901	0.28748	0.321053	0.292414	0.270464	0.257273	0.258596	0.176653	-0.130984	0.38307	0.239706	0.239326	0.24647	0.209269	0.234823	0.288912	0.221428	0.313531	0.164146	0.128038	0.240154	0.248929	0.262447	0.252315	0.267243	0.185638	0.309204	0.13159	0.249405	-0.227027	0.276785	0.200934
TCGA-05-5715	LUAD	0	0.228256	0.278249	0.156859	0.350587	0.225161	0.229848	0.298278	0.256608	0.126044	0.214318	0.305031	0.33288	0.261192	0.328165	0.260987	0.240902	0.272454	0.276165	0.17511	-0.115254	0.357847	0.233688	0.24536	0.267747	0.227249	0.255283	0.304004	0.235712	0.30978	0.148238	0.151442	0.245671	0.276256	0.278701	0.265253	0.30449	0.163473	0.330451	0.0266395	0.169173	-0.219762	0.292453	0.231215
TCGA-06-0125	GBM	0	0.25107	0.318562	0.230023	0.347844	0.235562	0.274807	0.254858	0.277095	0.266031	0.265443	0.291474	0.30195	0.217573	0.265896	0.209631	0.236304	0.284921	0.279762	0.103425	-0.109548	0.368737	0.132048	0.21882	0.25984	0.201565	0.277161	0.296478	0.223616	0.314593	0.186034	0.105659	0.238516	0.297647	0.27413	0.242452	0.275664	0.234244	0.360502	0.114278	0.169302	0.000109036	0.295059	0.106284
TCGA-06-0129	GBM	0	0.172265	0.350151	0.260416	0.308226	0.235181	0.331137	0.227339	0.253905	0.266646	0.3139	0.148014	0.27263	0.166774	0.264965	0.202192	0.226932	0.23246	0.128695	0.10315	-0.0919574	0.366162	0.108761	0.217605	0.257752	0.237145	0.263741	0.291442	0.250842	0.325872	0.190434	0.117806	0.262881	0.307095	0.251184	0.258345	0.282373	0.271201	0.361331	0.241838	0.0388881	-0.224453	0.225283	0.215067
TCGA-06-0130	GBM	0	0.261723	0.301379	0.196929	0.380117	0.259988	0.281991	0.319874	0.258017	0.238785	0.277949	0.375972	0.324471	0.244504	0.346138	0.259647	0.25195	0.300486	0.289472	0.176069	-0.142587	0.383382	0.129961	0.232046	0.290859	0.204745	0.255367	0.294799	0.216569	0.326792	0.16273	0.150233	0.271471	0.292439	0.283151	0.246115	0.297405	0.242427	0.348485	0.164072	0.236417	-0.167775	0.320015	0.362591
TCGA-06-0132	GBM	0	0.264587	0.246844	0.156363	0.331666	0.208042	0.140824	0.266275	0.220382	0.271726	0.123543	0.284872	0.369363	0.221041	0.345395	0.239506	0.275177	0.275311	0.264524	0.175657	-0.0822135	0.324727	0.14526	0.251379	0.275391	0.243792	0.270587	0.310666	0.240888	0.343758	0.185766	0.127392	0.247801	0.273293	0.27061	0.25266	0.28899	0.0896961	0.348332	-0.192233	0.184088	-0.0998152	0.288439	0.268754
TCGA-06-0139	GBM	0	0.307774	0.247636	0.186208	0.361142	0.256406	0.186626	0.318847	0.245922	0.200299	0.179038	0.36975	0.375837	0.254937	0.367731	0.264812	0.263442	0.270427	0.336558	0.212541	-0.149279	0.356651	0.143927	0.23441	0.293868	0.207669	0.25531	0.297124	0.213126	0.329278	0.153077	0.17145	0.257107	0.274377	0.279624	0.250922	0.290996	0.117671	0.33578	-0.0613725	0.299091	-0.162661	0.330811	0.3843
TCGA-06-0141	GBM	0	0.281337	0.252861	0.164999	0.354749	0.24235	0.173372	0.295141	0.241195	0.224027	0.174974	0.334693	0.387803	0.24241	0.361911	0.25795	0.263776	0.26679	0.300957	0.190556	-0.121988	0.348977	0.15508	0.222813	0.284269	0.216091	0.263594	0.292799	0.22331	0.325942	0.178583	0.133363	0.245939	0.268628	0.268732	0.247688	0.269536	0.133462	0.334539	-0.0803041	0.203291	-0.168096	0.298118	0.28182
TCGA-06-0157	GBM	0	0.227544	0.291533	0.229878	0.327509	0.250775	0.278622	0.265717	0.285799	0.269181	0.279006	0.268732	0.330239	0.213415	0.268394	0.221128	0.248003	0.264641	0.277347	0.1314	-0.101716	0.369322	0.135184	0.216563	0.26276	0.213248	0.274506	0.28671	0.242022	0.31383	0.182914	0.109071	0.259094	0.286112	0.271045	0.259995	0.258643	0.248631	0.371752	0.106422	0.207251	-0.217439	0.241743	0.187153
TCGA-06-0158	GBM	0	0.250457	0.29966	0.222788	0.367885	0.218432	0.235124	0.272106	0.287442	0.269921	0.215666	0.278049	0.299619	0.212673	0.288226	0.222942	0.253537	0.285183	0.250982	0.131597	-0.0963981	0.339874	0.141263	0.225544	0.260391	0.206553	0.284316	0.302177	0.238519	0.320323	0.181966	0.11345	0.236558	0.284876	0.2741	0.249439	0.279857	0.172894	0.358197	0.00966453	0.22059	-0.173739	0.320645	0.219268
TCGA-06-0168	GBM	0	0.266417	0.293258	0.182669	0.353568	0.237892	0.258	0.292467	0.25427	0.290284	0.267115	0.32161	0.346683	0.235678	0.325278	0.252473	0.281045	0.297654	0.292532	0.162412	-0.0918717	0.360972	0.164863	0.23529	0.275362	0.217342	0.27396	0.301738	0.240084	0.32159	0.175303	0.120761	0.249496	0.26982	0.273277	0.255553	0.286391	0.251445	0.345535	0.101794	0.253935	-0.164031	0.315397	0.244992
TCGA-06-0174	GBM	0	0.268131	0.312597	0.232832	0.345115	0.247976	0.321637	0.255121	0.259357	0.304069	0.313011	0.266926	0.318394	0.231481	0.283802	0.219596	0.253149	0.273321	0.262742	0.127648	-0.109216	0.390992	0.136548	0.220152	0.24501	0.204811	0.264432	0.287752	0.234626	0.322349	0.18502	0.0912408	0.253837	0.277676	0.262885	0.246282	0.269797	0.269553	0.368428	0.227033	0.159741	-0.128329	0.261207	0.114725
TCGA-06-0184	GBM	0	0.274241	0.260307	0.206763	0.359271	0.2573	0.199189	0.288259	0.240724	0.241985	0.204431	0.295395	0.385357	0.247313	0.335537	0.256683	0.271953	0.272031	0.280304	0.161674	-0.109333	0.365276	0.14	0.229653	0.279467	0.20501	0.265171	0.290452	0.22167	0.330451	0.18106	0.136473	0.254566	0.275275	0.276357	0.247725	0.270814	0.181684	0.363104	-0.049216	0.19542	-0.126264	0.29217	0.244805
TCGA-06-0187	GBM	0	0.281927	0.300021	0.20847	0.342142	0.234291	0.258348	0.290795	0.278059	0.24986	0.243	0.287488	0.325317	0.233154	0.298401	0.23589	0.261765	0.28235	0.258935	0.13917	-0.116317	0.363149	0.152299	0.237881	0.28148	0.218784	0.284282	0.315655	0.247208	0.319527	0.189264	0.141752	0.245725	0.29743	0.278038	0.267171	0.292129	0.203391	0.377413	0.0712019	0.261524	-0.199229	0.318616	0.235001
TCGA-06-0190	GBM	0	0.311115	0.297424	0.22042	0.38346	0.241295	0.250376	0.312967	0.269905	0.270262	0.240182	0.389392	0.324934	0.259327	0.336831	0.276881	0.277184	0.317516	0.336799	0.191603	-0.124838	0.36864	0.172067	0.232616	0.281839	0.202691	0.271338	0.306809	0.225559	0.326867	0.176018	0.140294	0.248296	0.286668	0.28215	0.248054	0.292059	0.200563	0.357961	0.0601741	0.285287	-0.111751	0.361716	0.253711
TCGA-06-0210	GBM	0	0.310036	0.281116	0.209778	0.352424	0.236484	0.21279	0.289569	0.265445	0.257146	0.197358	0.313926	0.328226	0.252721	0.321491	0.248447	0.252608	0.290641	0.302816	0.166891	-0.141622	0.359438	0.143647	0.236224	0.292281	0.220918	0.275831	0.308694	0.236488	0.329504	0.176703	0.144084	0.246473	0.288975	0.276423	0.262695	0.298102	0.162095	0.364266	-0.0501741	0.21705	-0.267006	0.325958	0.207071
TCGA-06-0211	GBM	0	0.207946	0.305838	0.222151	0.327698	0.253983	0.28653	0.252006	0.266429	0.262148	0.284004	0.255166	0.338989	0.209622	0.273639	0.199605	0.249518	0.253475	0.275312	0.108762	-0.122198	0.385771	0.11974	0.226264	0.256854	0.201434	0.272154	0.290254	0.229414	0.324103	0.172791	0.10088	0.241535	0.278894	0.267233	0.246385	0.271551	0.26679	0.384993	0.145564	0.143159	0.0417003	0.237873	0.153477
TCGA-06-0219	GBM	0	0.243744	0.228833	0.147389	0.298444	0.296125	0.252668	0.271704	0.221858	0.197012	0.277561	0.244274	0.417349	0.23894	0.319008	0.232872	0.277839	0.201919	0.234874	0.13594	-0.111407	0.39363	0.11946	0.203858	0.249836	0.170388	0.214469	0.261644	0.185311	0.312915	0.150686	0.103855	0.226732	0.215809	0.223806	0.202867	0.231283	0.212089	0.347384	0.17162	0.193766	-0.239402	0.208017	0.210507
TCGA-06-0238	GBM	0	0.229146	0.269313	0.205923	0.320369	0.268017	0.280803	0.266934	0.227827	0.284974	0.285867	0.233768	0.3852	0.217453	0.305326	0.232039	0.274375	0.234171	0.232898	0.141714	-0.100657	0.397794	0.137795	0.223236	0.238316	0.201274	0.223365	0.272441	0.210842	0.327632	0.167403	0.0986045	0.240987	0.2419	0.237273	0.226465	0.260999	0.204122	0.369214	0.161311	0.183962	-0.233108	0.232058	0.220884
TCGA-06-0644	GBM	0	0.287496	0.302234	0.226009	0.371545	0.254952	0.290371	0.314529	0.271453	0.26051	0.276293	0.397752	0.345857	0.276477	0.341117	0.248321	0.251838	0.302152	0.341465	0.180182	-0.152735	0.388976	0.158044	0.234512	0.282504	0.206292	0.267743	0.299968	0.226217	0.326523	0.164436	0.132423	0.235541	0.271742	0.281306	0.23823	0.280376	0.243419	0.346	0.200386	0.254462	-0.00626863	0.327647	0.226184
TCGA-06-0645	GBM	0	0.298299	0.2808	0.211839	0.374371	0.23279	0.220491	0.305459	0.261663	0.277665	0.207501	0.336741	0.336354	0.236186	0.340011	0.265474	0.277788	0.283636	0.320715	0.198328	-0.12309	0.358632	0.153705	0.238826	0.294209	0.220055	0.280016	0.309565	0.237591	0.326252	0.171601	0.162187	0.255008	0.291923	0.290687	0.259206	0.295809	0.153645	0.355466	-0.01077	0.303939	-0.133558	0.368813	0.314172
TCGA-06-0646	GBM	0	0.273964	0.315949	0.210497	0.3384	0.227593	0.278275	0.28097	0.270887	0.281201	0.262651	0.288828	0.309956	0.225702	0.323751	0.23022	0.262972	0.270524	0.266349	0.15076	-0.108663	0.36132	0.14308	0.233609	0.280618	0.21666	0.26244	0.299204	0.22693	0.3179	0.185097	0.132323	0.242527	0.295599	0.277469	0.250493	0.28955	0.215615	0.364365	0.136272	0.24175	-0.156427	0.336193	0.254632
TCGA-06-0649	GBM	0	0.25787	0.270452	0.22153	0.343669	0.232096	0.202233	0.274804	0.251359	0.240205	0.193782	0.300869	0.347122	0.228651	0.317186	0.216961	0.251599	0.274498	0.277448	0.153941	-0.104788	0.340749	0.139336	0.216571	0.271819	0.210384	0.25862	0.277973	0.225194	0.321581	0.16959	0.122471	0.235584	0.269464	0.254546	0.241937	0.266477	0.151125	0.351773	-0.044473	0.148728	-0.204714	0.292822	0.245591
TCGA-06-0686	GBM	0	0.264607	0.317561	0.230912	0.333204	0.256358	0.316009	0.262015	0.256077	0.285344	0.307527	0.26955	0.351719	0.237555	0.313486	0.228119	0.259454	0.261008	0.246029	0.132599	-0.109663	0.392675	0.135546	0.226194	0.248322	0.204361	0.255743	0.2949	0.229247	0.326938	0.180411	0.0899308	0.247997	0.266622	0.262549	0.237287	0.266848	0.237854	0.371126	0.252645	0.153336	-0.183719	0.259372	0.137987
TCGA-06-0743	GBM	0	0.218197	0.276358	0.209833	0.319496	0.252791	0.218074	0.251406	0.263612	0.23573	0.21945	0.264021	0.359054	0.198129	0.291994	0.203809	0.245126	0.253661	0.245698	0.106974	-0.120835	0.359901	0.112679	0.207297	0.253235	0.184328	0.254775	0.272901	0.207678	0.312963	0.166957	0.116293	0.230161	0.25576	0.250669	0.219384	0.255841	0.180431	0.362156	-0.00688484	0.16196	-0.147834	0.245345	0.172827
TCGA-06-0744	GBM	0	0.203176	0.296103	0.225384	0.340424	0.273575	0.283209	0.258142	0.280644	0.253985	0.281066	0.246002	0.367184	0.18718	0.29311	0.205722	0.24883	0.245567	0.240624	0.0933912	-0.122844	0.391959	0.110014	0.211509	0.2464	0.181418	0.254553	0.277219	0.213009	0.324704	0.172832	0.101175	0.224579	0.270901	0.25876	0.228967	0.266289	0.228897	0.358734	0.131473	0.131692	-0.182502	0.226008	0.14381
TCGA-06-0745	GBM	0	0.273673	0.282303	0.218622	0.321829	0.273163	0.279481	0.280383	0.263441	0.25388	0.295694	0.280663	0.37787	0.243482	0.321736	0.240809	0.27491	0.238355	0.297305	0.140057	-0.124299	0.381205	0.129545	0.215607	0.256522	0.183923	0.246043	0.276364	0.203884	0.316501	0.150588	0.099359	0.22313	0.261529	0.25735	0.216449	0.268546	0.219867	0.366595	0.197583	0.177555	-0.227325	0.242939	0.18065
TCGA-06-0747	GBM	0	0.234994	0.298461	0.226966	0.343779	0.249761	0.250076	0.260151	0.279228	0.26151	0.244825	0.269675	0.320177	0.213258	0.284599	0.218989	0.252066	0.261452	0.244709	0.105743	-0.109823	0.360206	0.142199	0.206655	0.264755	0.189146	0.260937	0.284588	0.212932	0.310986	0.170102	0.102532	0.225393	0.277309	0.254718	0.241783	0.258308	0.207091	0.368999	0.0475412	0.207034	-0.207575	0.308207	0.161214
TCGA-06-0749	GBM	0	0.228929	0.246484	0.163464	0.318853	0.237594	0.153589	0.247044	0.231684	0.24331	0.158618	0.201007	0.384281	0.198506	0.325884	0.226797	0.274093	0.242424	0.174214	0.13126	-0.0761459	0.344871	0.124785	0.223022	0.249795	0.213026	0.235246	0.277163	0.215416	0.32584	0.171525	0.10197	0.226309	0.247954	0.242818	0.218306	0.261583	0.119241	0.359026	-0.150522	0.15558	-0.204781	0.211623	0.192196
TCGA-06-0750	GBM	0	0.26799	0.254177	0.184168	0.340606	0.254699	0.197264	0.291391	0.244511	0.234936	0.195862	0.327593	0.37011	0.230509	0.346605	0.249291	0.267075	0.265283	0.307828	0.147783	-0.130537	0.362936	0.139176	0.213293	0.274189	0.184804	0.246627	0.27814	0.205736	0.314541	0.159591	0.121906	0.230601	0.262617	0.272617	0.226916	0.258392	0.147558	0.356628	-0.0524839	0.227872	-0.189218	0.302569	0.244398
TCGA-06-0878	GBM	0	0.296375	0.294797	0.205931	0.365243	0.234248	0.245958	0.291835	0.285232	0.279853	0.236796	0.32164	0.318073	0.238279	0.325394	0.251597	0.261957	0.286074	0.312315	0.168103	-0.124804	0.354988	0.1517	0.241585	0.298451	0.205376	0.282113	0.309251	0.234452	0.325206	0.171941	0.152447	0.240407	0.29128	0.27517	0.252379	0.294854	0.201361	0.355547	0.0631598	0.271477	0.0620102	0.339867	0.233981
TCGA-06-0882	GBM	0	0.250294	0.272623	0.196705	0.335636	0.225447	0.178634	0.278278	0.279076	0.264055	0.151571	0.280499	0.341306	0.215138	0.313145	0.248746	0.260002	0.285667	0.252949	0.156497	-0.0965758	0.330499	0.145402	0.243412	0.282443	0.233015	0.281905	0.308767	0.243072	0.328334	0.187216	0.133655	0.250697	0.291411	0.280317	0.264079	0.293916	0.128422	0.347378	-0.142684	0.218512	-0.162398	0.300409	0.245698
TCGA-06-1804	GBM	0	0.18709	0.311319	0.218844	0.293084	0.238574	0.241918	0.226382	0.267888	0.253497	0.2415	0.225137	0.279833	0.186929	0.248231	0.181191	0.23108	0.254538	0.187078	0.0872211	-0.0877949	0.337357	0.122933	0.20384	0.237543	0.198024	0.272273	0.286334	0.229172	0.298555	0.191894	0.0960083	0.246409	0.272666	0.262649	0.239013	0.262974	0.24458	0.371432	-0.00371949	0.101491	-0.172208	0.204535	0.208465
TCGA-06-2557	GBM	0	0.207822	0.308809	0.22673	0.330211	0.236294	0.268285	0.269357	0.279508	0.244642	0.257829	0.238884	0.316686	0.200247	0.278653	0.226143	0.251222	0.252275	0.256986	0.149895	-0.107424	0.35609	0.12026	0.227179	0.272383	0.219846	0.277407	0.30015	0.246454	0.326885	0.181683	0.119237	0.255699	0.305105	0.272843	0.265353	0.283541	0.209667	0.354706	0.114848	0.193867	0.00688918	0.231678	0.295381
TCGA-06-2558	GBM	0	0.243765	0.303213	0.232029	0.331205	0.240909	0.283995	0.255771	0.284257	0.28119	0.276369	0.266308	0.344144	0.221149	0.291873	0.21434	0.259028	0.26155	0.254051	0.140225	-0.107492	0.378316	0.133934	0.239111	0.251637	0.21121	0.27088	0.30085	0.232221	0.330081	0.190889	0.0992431	0.252029	0.273753	0.271703	0.244217	0.273683	0.21009	0.368269	0.164304	0.169121	-0.0682944	0.262737	0.172524
TCGA-06-2559	GBM	0	0.292915	0.334596	0.238606	0.327572	0.239369	0.320051	0.270722	0.270608	0.285729	0.31099	0.295413	0.306708	0.23228	0.292522	0.226916	0.268378	0.276352	0.293958	0.131384	-0.113047	0.37724	0.139702	0.229925	0.266528	0.19781	0.279299	0.29908	0.224099	0.322711	0.195973	0.116492	0.255013	0.282149	0.269408	0.245416	0.281914	0.230884	0.367115	0.248696	0.214048	-0.180109	0.304194	0.171553
TCGA-06-2561	GBM	0	0.251752	0.280312	0.178763	0.333066	0.22927	0.20017	0.28028	0.265407	0.277995	0.186007	0.2561	0.334187	0.210171	0.306943	0.236882	0.253451	0.272847	0.250996	0.147466	-0.0943561	0.337141	0.1366	0.238656	0.280343	0.226417	0.274786	0.298451	0.236889	0.316609	0.185445	0.122153	0.247714	0.297378	0.27171	0.256017	0.28909	0.166896	0.353391	-0.0765111	0.164941	-0.142203	0.290989	0.224326
TCGA-06-2562	GBM	0	0.278636	0.285973	0.212006	0.364405	0.228695	0.21144	0.298699	0.271159	0.296621	0.18974	0.329372	0.322328	0.235304	0.312521	0.25058	0.260573	0.296947	0.328243	0.168844	-0.120129	0.350259	0.150955	0.234459	0.282449	0.215081	0.285378	0.308306	0.229646	0.32156	0.178999	0.129636	0.247476	0.286914	0.282897	0.253905	0.292703	0.164656	0.352082	-0.0283506	0.281779	-0.133495	0.329934	0.213561
TCGA-06-2563	GBM	0	0.207356	0.293816	0.214122	0.326182	0.254535	0.254148	0.258409	0.25671	0.274004	0.244245	0.258417	0.353538	0.202174	0.27319	0.222396	0.244276	0.255099	0.286427	0.10742	-0.122656	0.376088	0.11565	0.223911	0.252124	0.195895	0.260905	0.288762	0.216976	0.322189	0.179521	0.11229	0.240821	0.288326	0.272224	0.246929	0.271347	0.198881	0.387993	0.0857319	0.228666	0.147198	0.239037	0.174538
TCGA-06-2564	GBM	0	0.252964	0.30676	0.222514	0.337397	0.227508	0.238555	0.270187	0.285342	0.281824	0.22582	0.282958	0.308116	0.21866	0.286885	0.238496	0.246882	0.269026	0.281717	0.127507	-0.117685	0.34591	0.135011	0.234988	0.279766	0.214179	0.287434	0.30453	0.250007	0.324631	0.185598	0.132392	0.247345	0.29042	0.279611	0.262675	0.282767	0.199184	0.373578	0.0228403	0.181989	-0.127288	0.291567	0.171739
TCGA-06-2565	GBM	0	0.221688	0.302974	0.232374	0.333069	0.233694	0.238894	0.260633	0.285169	0.265467	0.21898	0.266111	0.307696	0.195775	0.271149	0.210854	0.227928	0.259581	0.260543	0.109753	-0.12475	0.359678	0.110418	0.216659	0.248862	0.195377	0.283773	0.298105	0.232389	0.317667	0.18047	0.0966966	0.238742	0.2985	0.273622	0.25243	0.261293	0.175493	0.369604	-0.000647715	0.188879	-0.0248841	0.256472	0.165798
TCGA-06-2567	GBM	0	0.237507	0.315725	0.206275	0.332361	0.254416	0.287663	0.277861	0.277478	0.2383	0.300963	0.250438	0.315491	0.218257	0.304805	0.217685	0.258224	0.260813	0.215293	0.121026	-0.105456	0.365012	0.146697	0.220945	0.263196	0.204562	0.276287	0.296693	0.225909	0.315742	0.177511	0.121348	0.244073	0.272736	0.262065	0.243697	0.275779	0.288957	0.372851	0.181103	0.136614	-0.209198	0.26658	0.267448
TCGA-06-2569	GBM	0	0.199149	0.321675	0.266306	0.353591	0.257068	0.318188	0.237761	0.249634	0.242609	0.305466	0.30514	0.314691	0.206794	0.254118	0.163834	0.218042	0.295798	0.258112	0.0618261	-0.129271	0.394638	0.114018	0.206469	0.239434	0.169164	0.255425	0.259503	0.171418	0.306045	0.14268	0.108662	0.209183	0.257765	0.243342	0.228243	0.276773	0.277302	0.369834	0.194794	0.0157323	-0.203464	0.237532	0.142195
TCGA-06-2570	GBM	0	0.246247	0.315956	0.259305	0.332137	0.225146	0.27266	0.246978	0.291769	0.314573	0.250852	0.234009	0.316602	0.203001	0.27791	0.213729	0.242461	0.2685	0.215728	0.141528	-0.117394	0.369165	0.123138	0.226279	0.256239	0.21498	0.278756	0.300738	0.23422	0.329194	0.185007	0.115377	0.258817	0.288508	0.276226	0.258543	0.28447	0.174358	0.363078	0.0872541	0.164731	-0.174989	0.272905	0.201124
TCGA-06-5408	GBM	0	0.259649	0.296576	0.227503	0.338064	0.2552	0.278456	0.280642	0.282488	0.3204	0.267664	0.286238	0.320665	0.223653	0.285666	0.230212	0.264649	0.283757	0.276909	0.125115	-0.107913	0.375124	0.145439	0.225808	0.281477	0.204016	0.274341	0.291869	0.229647	0.314194	0.179902	0.11789	0.235757	0.28918	0.260371	0.254824	0.277226	0.248642	0.365167	0.0980862	0.198415	-0.0002267	0.292818	0.210232
TCGA-06-5410	GBM	0	0.305598	0.264155	0.189569	0.368978	0.232009	0.19192	0.317554	0.250432	0.230328	0.175956	0.338572	0.360639	0.255025	0.36123	0.263606	0.275192	0.283562	0.318326	0.221485	-0.137267	0.34596	0.159247	0.252686	0.305463	0.233931	0.276222	0.321479	0.232309	0.330142	0.177287	0.167514	0.258204	0.287558	0.285549	0.274119	0.290834	0.149601	0.349302	-0.0547303	0.315099	-0.120499	0.347584	0.340873
TCGA-06-5411	GBM	0	0.223246	0.26995	0.153574	0.298617	0.247283	0.212176	0.247705	0.200804	0.263922	0.214735	0.232695	0.380459	0.206943	0.323238	0.221289	0.270461	0.245208	0.208936	0.133702	-0.0937351	0.363354	0.133687	0.239632	0.254545	0.223503	0.251812	0.285143	0.214149	0.328033	0.186456	0.0816431	0.239682	0.265946	0.249777	0.225176	0.269668	0.185406	0.35468	0.0425025	0.137831	-0.163149	0.223931	0.160306
TCGA-06-5412	GBM	0	0.290671	0.26929	0.205211	0.35901	0.250109	0.211839	0.310112	0.251373	0.226853	0.210166	0.332928	0.365798	0.243782	0.347117	0.265429	0.266472	0.267652	0.332465	0.202983	-0.122491	0.369189	0.151635	0.233359	0.283095	0.209743	0.261725	0.297726	0.210158	0.330415	0.166326	0.141665	0.245011	0.274256	0.281079	0.240973	0.289849	0.184489	0.364227	-0.024044	0.268849	0.0739094	0.336418	0.313057
TCGA-06-5413	GBM	0	0.229052	0.285522	0.209165	0.334495	0.275284	0.296992	0.275917	0.264234	0.238332	0.301452	0.302806	0.369868	0.221648	0.302078	0.224952	0.260178	0.245652	0.302926	0.155072	-0.12855	0.390896	0.142906	0.218369	0.267445	0.193717	0.253923	0.284263	0.220528	0.320182	0.161403	0.0982132	0.23567	0.263288	0.257192	0.233103	0.255692	0.276032	0.361146	0.201311	0.226588	-0.182263	0.244813	0.234189
TCGA-06-5414	GBM	0	0.259087	0.297421	0.193861	0.34856	0.24036	0.238145	0.282414	0.266309	0.235084	0.22605	0.273033	0.334844	0.218641	0.302879	0.232991	0.251496	0.263344	0.276885	0.146741	-0.120654	0.36634	0.136665	0.235718	0.275101	0.206426	0.275988	0.303949	0.242277	0.325455	0.18426	0.138269	0.237396	0.295255	0.278375	0.26356	0.287685	0.197931	0.375753	0.037473	0.217849	-0.154678	0.327314	0.2047
TCGA-06-5416	GBM	0	0.243876	0.304603	0.198378	0.312967	0.2641	0.311377	0.257938	0.236479	0.284977	0.317775	0.261763	0.369724	0.240065	0.319948	0.202414	0.261262	0.239027	0.222909	0.102122	-0.134236	0.397778	0.139247	0.214444	0.237168	0.192123	0.232862	0.280352	0.194538	0.313089	0.169257	0.0792648	0.22366	0.257719	0.239132	0.219561	0.254731	0.23664	0.360383	0.28723	0.133655	-0.0222845	0.253032	0.113725
TCGA-06-5417	GBM	0	0.231264	0.298474	0.231132	0.319935	0.247759	0.269678	0.235023	0.288705	0.263197	0.261741	0.209736	0.346769	0.207378	0.266678	0.203249	0.244324	0.240974	0.215165	0.0843976	-0.120192	0.385094	0.117128	0.212108	0.248148	0.188629	0.275324	0.299354	0.219912	0.32836	0.186845	0.0779881	0.240602	0.274408	0.266603	0.239107	0.267887	0.223321	0.387828	0.119259	0.0942326	-0.191125	0.212369	0.135909
TCGA-06-5418	GBM	0	0.297383	0.280971	0.202316	0.34401	0.253112	0.224409	0.288281	0.261267	0.240359	0.229701	0.293018	0.351797	0.240628	0.30266	0.253147	0.267515	0.269726	0.291392	0.143492	-0.125602	0.370074	0.144469	0.227336	0.283773	0.198788	0.262245	0.300993	0.226709	0.324664	0.172977	0.134364	0.239098	0.270593	0.267398	0.251182	0.290572	0.192807	0.352484	0.0252705	0.19371	-0.0985284	0.318138	0.193958
TCGA-06-5856	GBM	0	0.260522	0.298551	0.229159	0.328709	0.247655	0.286251	0.274298	0.257626	0.3135	0.283961	0.295322	0.360938	0.233339	0.309821	0.227207	0.261125	0.271905	0.294451	0.135491	-0.112295	0.38496	0.140682	0.214961	0.266322	0.195835	0.268059	0.285745	0.227356	0.322383	0.183913	0.107942	0.247566	0.26945	0.266722	0.243067	0.257986	0.244204	0.36992	0.170159	0.196786	0.0436775	0.273489	0.187286
TCGA-06-5858	GBM	0	0.270128	0.330518	0.212878	0.345934	0.228285	0.296668	0.265563	0.260979	0.263046	0.285471	0.284118	0.309479	0.250272	0.299246	0.217475	0.243986	0.2818	0.274104	0.121457	-0.121361	0.365173	0.146793	0.222606	0.251937	0.206016	0.269022	0.298035	0.232618	0.312543	0.17436	0.106314	0.236869	0.276877	0.272844	0.244093	0.27757	0.227906	0.372544	0.196904	0.198168	-0.150177	0.28294	0.209592
TCGA-06-5859	GBM	0	0.213191	0.298055	0.219483	0.301016	0.245651	0.268941	0.269036	0.260913	0.255895	0.273174	0.228966	0.347244	0.213344	0.29138	0.240429	0.270819	0.232614	0.186699	0.122995	-0.110681	0.357513	0.143425	0.208339	0.266484	0.201616	0.252018	0.279357	0.218438	0.316704	0.180036	0.106582	0.235462	0.271076	0.24661	0.227977	0.268304	0.229661	0.350955	0.139442	0.183876	-0.00987564	0.256787	0.246612
TCGA-08-0386	GBM	0	0.259692	0.314465	0.224549	0.338764	0.241315	0.279632	0.250917	0.270809	0.289012	0.27733	0.264629	0.322871	0.238774	0.297189	0.207234	0.266241	0.283264	0.223922	0.0965542	-0.0971186	0.368383	0.147542	0.219712	0.245162	0.206113	0.270229	0.292574	0.217526	0.316866	0.194805	0.0978709	0.235152	0.269639	0.264623	0.229536	0.266948	0.267725	0.375697	0.115668	0.059742	-0.177335	0.253021	0.145101
TCGA-09-0364	OV	0	0.141907	0.337406	0.230892	0.301352	0.256123	0.351011	0.196958	0.278458	0.167282	0.340396	0.182164	0.311209	0.216192	0.260285	0.170534	0.200296	0.238876	0.171497	0.0103455	-0.105413	0.417108	0.169991	0.206291	0.204508	0.194224	0.245914	0.27141	0.212013	0.306308	0.163145	0.0576357	0.220231	0.260032	0.245129	0.254892	0.228717	0.327152	0.37217	0.307011	-0.0489873	-0.149379	0.145864	0.0510614
TCGA-09-0369	OV	0	0.196209	0.314037	0.21157	0.331518	0.273073	0.322106	0.242416	0.227189	0.144193	0.327166	0.303194	0.385348	0.248215	0.29762	0.192698	0.221317	0.258765	0.253689	0.0867772	-0.13272	0.420465	0.174624	0.214867	0.224473	0.198802	0.236257	0.268216	0.211846	0.30733	0.164191	0.0687018	0.224322	0.252181	0.259093	0.227463	0.2539	0.286646	0.370193	0.261869	0.0417227	-0.222361	0.141419	0.118272
TCGA-09-1670	OV	0	0.193676	0.312689	0.199232	0.324405	0.239606	0.290986	0.27477	0.220453	0.174969	0.283957	0.18594	0.354609	0.226392	0.30787	0.214698	0.231814	0.225791	0.149812	0.0840546	-0.0909346	0.401582	0.212442	0.237204	0.240514	0.226184	0.245816	0.285583	0.242639	0.321138	0.160678	0.114091	0.256566	0.274637	0.254438	0.283989	0.26741	0.24871	0.346601	0.171263	0.0958363	-0.194293	0.24672	0.212357
TCGA-09-1673	OV	0	0.220372	0.303862	0.22565	0.324176	0.247756	0.295234	0.252633	0.218865	0.23166	0.289518	0.211567	0.300973	0.213835	0.279237	0.206784	0.242357	0.254403	0.210035	0.0635576	-0.107632	0.394952	0.163984	0.229397	0.23588	0.187841	0.252587	0.289288	0.203527	0.312094	0.159902	0.0960741	0.234532	0.268157	0.248081	0.251964	0.253419	0.26894	0.32364	0.153355	0.119932	-0.168613	0.231716	0.170798
TCGA-09-2044	OV	0	0.213096	0.299218	0.164247	0.333538	0.286244	0.342785	0.283229	0.198038	0.112797	0.370274	0.235048	0.404108	0.258461	0.338819	0.233349	0.258168	0.21991	0.206648	0.108299	-0.0848747	0.435127	0.201389	0.217082	0.248003	0.196117	0.224835	0.277392	0.203409	0.305003	0.155567	0.0967113	0.238021	0.24209	0.248007	0.249907	0.262788	0.319569	0.344275	0.331791	0.0979608	-0.150429	0.192796	0.202804
TCGA-09-2045	OV	0	0.182187	0.271425	0.203194	0.326351	0.2321	0.227982	0.245841	0.247705	0.153411	0.194957	0.220467	0.329658	0.222625	0.320005	0.210667	0.215974	0.261006	0.193601	0.0911934	-0.0947796	0.360825	0.188767	0.237956	0.23689	0.243187	0.241804	0.288645	0.254325	0.319542	0.178157	0.106723	0.253825	0.28159	0.259729	0.286008	0.270895	0.154793	0.346348	-0.0293129	0.0424502	-0.157104	0.229404	0.164718
TCGA-09-2051	OV	0	0.203682	0.312841	0.195093	0.303078	0.257364	0.342939	0.264449	0.205783	0.131428	0.340648	0.218525	0.339482	0.253972	0.330776	0.218263	0.24421	0.230574	0.190366	0.0816586	-0.109552	0.411788	0.227977	0.229278	0.243201	0.227748	0.229356	0.274817	0.224325	0.306962	0.163994	0.111063	0.254283	0.275651	0.242008	0.270044	0.264073	0.284261	0.322721	0.289983	0.0993497	-0.220023	0.228047	0.191155
TCGA-09-2053	OV	0	0.203947	0.309652	0.166243	0.350317	0.257109	0.318067	0.286547	0.236221	0.162355	0.308956	0.27279	0.350125	0.240857	0.305785	0.224391	0.256157	0.234424	0.204325	0.123001	-0.0805471	0.398915	0.193422	0.221535	0.23666	0.209625	0.226808	0.270099	0.240211	0.304958	0.138848	0.092793	0.232972	0.251822	0.246978	0.260373	0.242304	0.226825	0.356455	0.253686	0.111415	-0.181556	0.218953	0.186482
TCGA-09-2056	OV	0	0.210977	0.24945	0.146174	0.308101	0.28833	0.272765	0.287882	0.222793	0.101703	0.286438	0.245779	0.391999	0.268205	0.332533	0.25321	0.250881	0.206872	0.180879	0.106877	-0.112548	0.411753	0.213274	0.229887	0.258811	0.19453	0.224214	0.29061	0.220033	0.305007	0.148459	0.137313	0.251144	0.21525	0.237208	0.261896	0.274615	0.2401	0.328467	0.168317	0.108818	-0.180049	0.240097	0.168929
TCGA-10-0927	OV	0	0.222372	0.277994	0.216063	0.364458	0.252289	0.275452	0.26708	0.24692	0.140627	0.270217	0.277041	0.353232	0.239303	0.284677	0.191737	0.235892	0.274892	0.220392	0.0717801	-0.0902755	0.399973	0.185091	0.223483	0.230841	0.193612	0.2235	0.253013	0.21489	0.308815	0.137851	0.0969689	0.223913	0.248016	0.25203	0.254449	0.258507	0.225226	0.368058	0.139807	0.0326207	-0.245696	0.258318	0.139138
TCGA-10-0928	OV	0	0.206659	0.327275	0.248537	0.335949	0.248497	0.343434	0.274398	0.263215	0.188889	0.320254	0.231781	0.367349	0.229829	0.313924	0.228504	0.267098	0.247799	0.205736	0.0758039	-0.0833017	0.410443	0.230747	0.232876	0.240443	0.216824	0.23881	0.288779	0.21923	0.309969	0.161678	0.112769	0.238022	0.261456	0.248649	0.272698	0.260833	0.242376	0.35007	0.283335	0.128661	-0.121174	0.221943	0.15656
TCGA-10-0931	OV	0	0.201787	0.275355	0.182599	0.301278	0.278525	0.305203	0.280216	0.209577	0.0915224	0.310828	0.189549	0.397726	0.235965	0.332698	0.226214	0.249872	0.216119	0.179836	0.0732772	-0.114789	0.430877	0.2189	0.223452	0.242478	0.196613	0.208017	0.266048	0.19093	0.304152	0.132714	0.0991372	0.225822	0.227992	0.232101	0.25697	0.277557	0.206028	0.350209	0.222595	0.135985	-0.211095	0.241546	0.12095
TCGA-10-0933	OV	0	0.20647	0.324317	0.264632	0.357349	0.279486	0.374789	0.257183	0.253801	0.197681	0.374713	0.26735	0.352282	0.236289	0.290619	0.218729	0.25902	0.257832	0.228952	0.0605302	-0.0840668	0.421759	0.217484	0.219184	0.21975	0.192616	0.225457	0.260968	0.205752	0.300672	0.141209	0.0666124	0.241096	0.239976	0.250453	0.249021	0.263841	0.288221	0.349508	0.377297	0.0867978	-0.212557	0.182489	0.112996
TCGA-10-0937	OV	0	0.188723	0.274225	0.178259	0.313141	0.292847	0.324893	0.274449	0.202413	0.098359	0.33542	0.248235	0.404911	0.233854	0.340881	0.207551	0.253463	0.220562	0.180435	0.0866639	-0.0871933	0.429083	0.218333	0.210845	0.227175	0.182959	0.209705	0.261198	0.196915	0.295846	0.132836	0.091793	0.242273	0.230039	0.234169	0.245321	0.262109	0.236125	0.353718	0.269874	0.0976333	-0.239424	0.224145	0.161607
TCGA-12-0616	GBM	0	0.234249	0.291755	0.204243	0.327214	0.286556	0.322097	0.271943	0.224955	0.270347	0.331772	0.262302	0.378723	0.227578	0.315275	0.235975	0.267275	0.244684	0.238079	0.124411	-0.120301	0.412674	0.126051	0.210371	0.240295	0.184988	0.23015	0.269159	0.218927	0.31079	0.15994	0.0961167	0.233717	0.253765	0.228358	0.228031	0.254777	0.261319	0.362233	0.276408	0.158954	-0.286056	0.25442	0.157455
TCGA-12-0618	GBM	0	0.26721	0.305657	0.23593	0.305087	0.227885	0.281467	0.237899	0.266039	0.322167	0.275215	0.224615	0.320077	0.231315	0.274614	0.210979	0.250624	0.254699	0.211101	0.100376	-0.0891028	0.371977	0.133382	0.219471	0.247052	0.221545	0.239488	0.287949	0.22918	0.327397	0.202776	0.0880383	0.254726	0.278405	0.255267	0.252599	0.268082	0.224612	0.354587	0.140065	0.060794	-0.208726	0.241631	0.101668
TCGA-12-0619	GBM	0	0.286805	0.324202	0.203798	0.356471	0.236976	0.293614	0.294219	0.243438	0.252102	0.286355	0.316819	0.296388	0.253998	0.337755	0.253279	0.27464	0.283366	0.288956	0.156691	-0.111816	0.364085	0.151928	0.233692	0.275337	0.215527	0.273252	0.31213	0.241126	0.322946	0.186958	0.14251	0.250084	0.300167	0.279501	0.250461	0.294639	0.239726	0.346674	0.138236	0.194071	-0.169628	0.348505	0.231789
TCGA-12-0821	GBM	0	0.251091	0.294117	0.225181	0.32639	0.257814	0.291143	0.26222	0.270046	0.25469	0.285637	0.261589	0.353465	0.224039	0.316642	0.216714	0.263018	0.246274	0.262114	0.113258	-0.109755	0.389187	0.127794	0.219855	0.256393	0.193205	0.261205	0.291587	0.226	0.318083	0.176878	0.0954936	0.241619	0.26256	0.263834	0.239631	0.257003	0.250969	0.362165	0.161069	0.151901	-0.157259	0.240969	0.136938
TCGA-12-1597	GBM	0	0.260617	0.279375	0.199658	0.319573	0.259132	0.279993	0.249014	0.240793	0.283909	0.287913	0.22499	0.361575	0.234909	0.312726	0.230572	0.267233	0.246136	0.221209	0.123972	-0.0871806	0.374403	0.132548	0.221864	0.249354	0.206802	0.25228	0.278817	0.220317	0.323084	0.19323	0.0721458	0.249538	0.26336	0.251559	0.230023	0.262022	0.215528	0.374905	0.172064	0.111348	-0.157804	0.21694	0.147707
TCGA-12-3650	GBM	0	0.218379	0.301262	0.207708	0.307418	0.285499	0.33797	0.253525	0.255255	0.259475	0.347225	0.233379	0.365295	0.215243	0.298977	0.221485	0.270912	0.21823	0.25249	0.114863	-0.113703	0.398745	0.117451	0.213438	0.252347	0.196227	0.246053	0.278979	0.218033	0.322453	0.172655	0.0876122	0.233734	0.263807	0.24697	0.230328	0.260015	0.296854	0.378166	0.294956	0.116231	-0.127455	0.214411	0.12359
TCGA-12-3652	GBM	0	0.265821	0.258669	0.17492	0.307808	0.284383	0.261566	0.270359	0.24334	0.205472	0.2828	0.260993	0.395877	0.247761	0.305794	0.233557	0.279156	0.21163	0.26641	0.101106	-0.124713	0.398087	0.123237	0.212066	0.24703	0.177007	0.229395	0.271002	0.187412	0.320196	0.16443	0.0961768	0.223311	0.246452	0.243762	0.217972	0.250983	0.229123	0.376938	0.175707	0.177884	0.0490699	0.264192	0.127812
TCGA-12-3653	GBM	0	0.204431	0.298885	0.190325	0.313084	0.258244	0.288795	0.257387	0.270989	0.213355	0.293014	0.223169	0.332089	0.205827	0.249421	0.219322	0.251205	0.236947	0.259584	0.0832477	-0.11971	0.375329	0.111141	0.224389	0.254226	0.206852	0.267217	0.28999	0.235635	0.314601	0.167959	0.0942566	0.248708	0.293119	0.265129	0.259896	0.265688	0.272171	0.392793	0.160782	0.15501	0.103602	0.205719	0.214947
TCGA-12-5295	GBM	0	0.217524	0.266149	0.16673	0.306822	0.293089	0.273053	0.274892	0.229204	0.20123	0.297658	0.242832	0.401952	0.230513	0.310976	0.243865	0.260551	0.220712	0.254515	0.126507	-0.123696	0.395821	0.123177	0.214585	0.260203	0.187812	0.241791	0.290191	0.227439	0.320722	0.152032	0.0972005	0.2365	0.256414	0.252129	0.232668	0.261521	0.240868	0.352578	0.211483	0.171675	-0.093731	0.222769	0.20212
TCGA-12-5299	GBM	0	0.277887	0.281457	0.207737	0.346447	0.259618	0.260058	0.286357	0.27457	0.298121	0.254848	0.295372	0.361853	0.243489	0.313766	0.239975	0.272652	0.267207	0.281455	0.140748	-0.116019	0.376557	0.155699	0.224326	0.266367	0.198105	0.260963	0.289396	0.22806	0.321352	0.168067	0.111465	0.230026	0.265322	0.255676	0.244843	0.279235	0.217477	0.37306	0.0996095	0.221202	-0.206869	0.302649	0.191569
TCGA-13-0714	OV	0	0.221594	0.317283	0.211224	0.362782	0.244542	0.300001	0.266711	0.265437	0.167399	0.277972	0.328829	0.358864	0.245921	0.313269	0.222582	0.231996	0.296876	0.268548	0.121468	-0.102851	0.403492	0.21746	0.236023	0.237717	0.218195	0.251176	0.280824	0.238891	0.316628	0.15317	0.112784	0.24695	0.270673	0.270927	0.280249	0.267096	0.213064	0.360501	0.163462	0.104793	-0.239182	0.250882	0.168387
TCGA-13-0726	OV	0	0.234799	0.276347	0.155785	0.33256	0.257091	0.256465	0.288425	0.238644	0.128485	0.24172	0.274687	0.388515	0.262584	0.337531	0.234252	0.230119	0.249514	0.210597	0.111595	-0.0909213	0.377772	0.200605	0.224313	0.23208	0.202676	0.239167	0.283125	0.226344	0.307894	0.153768	0.0974724	0.24558	0.22461	0.242529	0.259364	0.278082	0.153823	0.315681	0.140011	0.218011	-0.210592	0.225957	0.162965
TCGA-13-0765	OV	0	0.231907	0.258595	0.131849	0.273225	0.25783	0.254361	0.262796	0.198761	0.160814	0.251519	0.180782	0.407453	0.255362	0.356958	0.230351	0.252865	0.221874	0.172083	0.0837717	-0.0917571	0.396743	0.200738	0.223101	0.240133	0.208053	0.218202	0.283291	0.225031	0.314133	0.151196	0.101068	0.24673	0.235357	0.252733	0.274192	0.270854	0.166345	0.388037	0.0758243	0.0709241	-0.234923	0.262786	0.150925
TCGA-13-0768	OV	0	0.271832	0.295638	0.210686	0.375657	0.234474	0.256108	0.315457	0.246036	0.147324	0.251629	0.395816	0.327799	0.252705	0.335872	0.254855	0.274366	0.295729	0.310777	0.170062	-0.0998924	0.373894	0.203065	0.229655	0.265772	0.211844	0.245846	0.295674	0.256068	0.318452	0.155731	0.124047	0.252225	0.262394	0.299379	0.26744	0.281387	0.16657	0.334369	0.099334	0.226821	-0.232365	0.306332	0.300306
TCGA-13-0795	OV	0	0.205056	0.291605	0.172033	0.325327	0.278296	0.2971	0.282234	0.206715	0.114145	0.305031	0.237051	0.380668	0.224656	0.346858	0.232922	0.255484	0.220806	0.185907	0.102805	-0.0887156	0.405822	0.181535	0.225973	0.228761	0.204301	0.213471	0.267579	0.228432	0.314809	0.123694	0.109786	0.243642	0.237344	0.245687	0.261146	0.261075	0.184314	0.310114	0.243262	0.0678326	-0.175318	0.220708	0.239784
TCGA-13-0800	OV	0	0.176726	0.307236	0.228883	0.289302	0.247839	0.293154	0.228191	0.222036	0.180195	0.290103	0.179448	0.335252	0.222754	0.286668	0.195745	0.23039	0.208371	0.168286	0.0343093	-0.0707673	0.399228	0.173843	0.229784	0.216002	0.218219	0.209478	0.268109	0.223458	0.30662	0.167897	0.0852609	0.242302	0.255193	0.249292	0.259616	0.226606	0.240666	0.365635	0.166568	-0.012422	-0.0792652	0.133491	0.0483369
TCGA-13-0804	OV	0	0.194008	0.31462	0.168461	0.32096	0.279874	0.327205	0.264197	0.213796	0.104908	0.342539	0.202466	0.380227	0.228262	0.338079	0.215259	0.232351	0.227676	0.175987	0.111502	-0.111406	0.413857	0.1866	0.223434	0.234038	0.20584	0.221033	0.270084	0.222892	0.314165	0.136241	0.10366	0.238543	0.238309	0.253132	0.254924	0.260451	0.245325	0.353993	0.286991	0.0912394	-0.205065	0.23514	0.187334
TCGA-13-0883	OV	0	0.243275	0.318332	0.23939	0.357456	0.238068	0.270953	0.28464	0.256483	0.203257	0.254104	0.371523	0.326257	0.248546	0.309524	0.237593	0.232538	0.296199	0.290375	0.145006	-0.118072	0.390412	0.23511	0.2339	0.259195	0.211196	0.250538	0.294506	0.250329	0.315427	0.165059	0.113992	0.239331	0.276868	0.268931	0.273392	0.279933	0.226019	0.359227	0.11641	0.1138	-0.193065	0.298592	0.180731
TCGA-13-0884	OV	0	0.197012	0.301514	0.159229	0.346239	0.260264	0.317029	0.281085	0.179869	0.141693	0.30643	0.300242	0.354952	0.21687	0.326382	0.223343	0.245337	0.250872	0.210045	0.0878404	-0.106846	0.407929	0.219743	0.220298	0.237026	0.194647	0.220975	0.273013	0.221766	0.30226	0.138306	0.0975697	0.257494	0.24011	0.251217	0.26075	0.260519	0.215591	0.335965	0.232085	0.0739265	-0.203413	0.248718	0.201961
TCGA-13-0885	OV	0	0.180654	0.312206	0.19868	0.331044	0.271169	0.330243	0.27844	0.245772	0.114228	0.323796	0.222351	0.365702	0.217774	0.308116	0.210412	0.235363	0.23222	0.216425	0.103112	-0.105963	0.419335	0.201156	0.220298	0.242147	0.214552	0.241371	0.275074	0.229123	0.30805	0.137514	0.125968	0.253866	0.247009	0.254241	0.282666	0.261599	0.255954	0.327538	0.285858	0.0889164	-0.310817	0.204035	0.283366
TCGA-13-0886	OV	0	0.229859	0.312761	0.194343	0.367291	0.243585	0.305428	0.30971	0.238377	0.15774	0.294707	0.335525	0.36738	0.24389	0.326093	0.248128	0.254262	0.262037	0.27298	0.13283	-0.108443	0.391415	0.215622	0.232499	0.258652	0.210968	0.247021	0.288594	0.237151	0.31395	0.151383	0.11324	0.256266	0.2565	0.26375	0.267959	0.265351	0.171536	0.323746	0.254546	0.164391	-0.214308	0.257987	0.262937
TCGA-13-0887	OV	0	0.218176	0.289795	0.12637	0.323971	0.270493	0.327224	0.291547	0.181378	0.124916	0.335826	0.254335	0.409653	0.263501	0.326755	0.223034	0.280462	0.222347	0.216758	0.100835	-0.0958474	0.421126	0.227682	0.213019	0.237295	0.173692	0.200844	0.263982	0.179175	0.297561	0.127838	0.0903508	0.219942	0.212023	0.219771	0.226681	0.249602	0.244355	0.31315	0.298662	0.197385	-0.311069	0.247319	0.139288
TCGA-13-0888	OV	0	0.205788	0.309214	0.225132	0.349497	0.25186	0.288586	0.239121	0.270593	0.186234	0.276825	0.26506	0.324118	0.23718	0.289516	0.208607	0.229922	0.252635	0.215215	0.064661	-0.0766334	0.389442	0.157621	0.21807	0.223031	0.204302	0.230915	0.257264	0.223172	0.312817	0.1438	0.0751584	0.23016	0.25413	0.257476	0.262395	0.257579	0.230562	0.323995	0.150756	0.0898757	-0.295546	0.217319	0.0267413
TCGA-13-0891	OV	0	0.204937	0.275455	0.137671	0.299543	0.269214	0.302908	0.255951	0.15883	0.0908058	0.322115	0.241876	0.415578	0.24694	0.33974	0.20341	0.246407	0.234425	0.187804	0.0565916	-0.0932138	0.402049	0.192019	0.199733	0.223109	0.186526	0.214413	0.270076	0.203334	0.307007	0.145267	0.0817287	0.246839	0.222072	0.251658	0.241833	0.229709	0.24597	0.34338	0.266043	0.0271831	-0.0772905	0.207002	0.154045
TCGA-13-0893	OV	0	0.206725	0.330018	0.18039	0.329211	0.263705	0.354722	0.27687	0.15909	0.134408	0.363588	0.289035	0.354043	0.234088	0.305462	0.21992	0.250692	0.244001	0.232049	0.0657947	-0.0926444	0.408605	0.199404	0.235394	0.245996	0.213477	0.23019	0.282	0.235417	0.315794	0.164726	0.115655	0.26833	0.264027	0.262496	0.255241	0.268493	0.278585	0.333494	0.341892	0.0800281	-0.27452	0.282122	0.169528
TCGA-13-0897	OV	0	0.224589	0.281071	0.145814	0.345753	0.268932	0.321076	0.287683	0.229789	0.132482	0.313026	0.3148	0.388708	0.273629	0.324105	0.248678	0.262199	0.252396	0.236522	0.130686	-0.102736	0.405275	0.226269	0.225621	0.231925	0.221623	0.23187	0.29066	0.238802	0.309339	0.152424	0.0979537	0.246953	0.262684	0.26261	0.265274	0.267552	0.250064	0.330096	0.25918	0.213425	-0.199649	0.232823	0.179363
TCGA-13-0905	OV	0	0.230993	0.295287	0.161117	0.310537	0.2513	0.313271	0.276867	0.176166	0.164386	0.316657	0.237198	0.373046	0.265668	0.338766	0.214612	0.25444	0.218193	0.222557	0.0955242	-0.0806957	0.387511	0.225228	0.221276	0.227902	0.199962	0.211356	0.266195	0.20927	0.296758	0.138157	0.0932405	0.230595	0.237078	0.254667	0.249652	0.261428	0.219851	0.33953	0.271841	0.136681	-0.245725	0.224879	0.0749674
TCGA-13-0911	OV	0	0.263307	0.285273	0.157387	0.357744	0.280583	0.303481	0.306471	0.206699	0.151451	0.30204	0.334478	0.390531	0.266926	0.336718	0.244978	0.272823	0.253373	0.291211	0.156602	-0.107529	0.402639	0.201917	0.224901	0.262422	0.19539	0.229296	0.289771	0.22837	0.313201	0.145072	0.120498	0.243208	0.231436	0.264278	0.263329	0.266302	0.201997	0.33848	0.233381	0.166449	-0.215188	0.266602	0.238949
TCGA-13-0916	OV	0	0.177321	0.295768	0.240548	0.315931	0.272141	0.335665	0.238511	0.182477	0.143034	0.335119	0.197422	0.349214	0.223695	0.316243	0.177094	0.229573	0.235163	0.242653	0.0627211	-0.123527	0.417723	0.205933	0.232099	0.23726	0.192662	0.227387	0.288361	0.18613	0.312102	0.166282	0.10372	0.249749	0.244411	0.259573	0.262651	0.266626	0.31047	0.310318	0.217698	-0.00547755	-0.135647	0.207751	0.0898572
TCGA-13-0920	OV	0	0.197344	0.297436	0.20177	0.303413	0.282407	0.326327	0.243038	0.22975	0.101459	0.338995	0.216741	0.401885	0.244468	0.298899	0.177845	0.231714	0.207551	0.192888	0.0698738	-0.0985605	0.434154	0.177492	0.201206	0.206165	0.199495	0.224436	0.248905	0.193039	0.293594	0.141506	0.0808312	0.230626	0.225836	0.232647	0.251693	0.230665	0.234199	0.3273	0.278538	0.0312536	-0.318859	0.172233	0.118899
TCGA-13-0923	OV	0	0.210684	0.283999	0.126721	0.29761	0.262711	0.301446	0.261605	0.168071	0.0938545	0.300556	0.17957	0.392808	0.251017	0.337742	0.216833	0.267789	0.213691	0.159606	0.0733826	-0.0935142	0.415054	0.202366	0.213526	0.214119	0.202995	0.191382	0.248012	0.191631	0.296985	0.140118	0.0875541	0.221514	0.241302	0.234894	0.241216	0.239857	0.188229	0.376125	0.241495	0.105576	-0.26738	0.218324	0.182552
TCGA-13-1403	OV	0	0.247754	0.300081	0.156867	0.354908	0.229599	0.276933	0.2859	0.240652	0.133243	0.26247	0.293975	0.335775	0.256731	0.297731	0.236887	0.251301	0.265022	0.236814	0.100567	-0.0882918	0.382614	0.219235	0.237237	0.252941	0.233881	0.240181	0.287453	0.23051	0.315016	0.161399	0.111848	0.23417	0.27045	0.26197	0.27899	0.272316	0.172719	0.355879	0.155406	0.233234	-0.230008	0.273563	0.160585
TCGA-13-1404	OV	0	0.209953	0.3124	0.214127	0.345647	0.2647	0.357082	0.270988	0.2317	0.110554	0.361574	0.30562	0.371012	0.242392	0.291695	0.213884	0.235394	0.264025	0.26082	0.102662	-0.117956	0.419327	0.196117	0.216944	0.225112	0.193816	0.222374	0.262647	0.214385	0.302599	0.144909	0.0938318	0.241261	0.239737	0.251399	0.253228	0.265222	0.276327	0.346383	0.305082	0.166825	-0.11954	0.215846	0.183601
TCGA-13-1405	OV	0	0.23384	0.328281	0.178581	0.366336	0.227148	0.323926	0.280838	0.226878	0.203473	0.312212	0.340216	0.330024	0.261668	0.326851	0.214511	0.248998	0.297582	0.273684	0.121333	-0.0943662	0.382276	0.232729	0.246708	0.262965	0.235081	0.255371	0.296282	0.269579	0.322351	0.179128	0.110123	0.279481	0.282483	0.283145	0.288283	0.284598	0.270682	0.332654	0.273787	0.122136	-0.240036	0.266743	0.181246
TCGA-13-1411	OV	0	0.224065	0.318028	0.209198	0.375595	0.22335	0.286312	0.307517	0.293633	0.179206	0.257232	0.368542	0.311004	0.246724	0.302961	0.232003	0.247563	0.279795	0.281346	0.182131	-0.122487	0.372843	0.199289	0.237981	0.265547	0.238733	0.269065	0.305352	0.26049	0.315393	0.155751	0.132249	0.272526	0.282648	0.283216	0.299716	0.280317	0.182294	0.34442	0.161567	0.13875	-0.23029	0.291709	0.297325
TCGA-13-1477	OV	0	0.199874	0.291404	0.193036	0.344736	0.258861	0.271288	0.255946	0.258055	0.133661	0.263913	0.275727	0.368864	0.228338	0.306308	0.222247	0.225496	0.244676	0.209446	0.100706	-0.10396	0.394798	0.189338	0.219577	0.209821	0.194855	0.228114	0.267253	0.233315	0.302649	0.136437	0.0952419	0.217685	0.227207	0.250111	0.242027	0.274895	0.192673	0.361446	0.124724	0.0616469	-0.242135	0.221034	0.120576
TCGA-13-1483	OV	0	0.235004	0.298837	0.215589	0.349643	0.261971	0.315727	0.284801	0.256101	0.155385	0.3091	0.318812	0.356006	0.265962	0.327269	0.222779	0.260055	0.258677	0.243625	0.121595	-0.110425	0.418711	0.204291	0.220957	0.245194	0.218102	0.246095	0.277249	0.234356	0.309152	0.144527	0.111912	0.254342	0.265627	0.265381	0.262091	0.285915	0.254809	0.331344	0.221741	0.175033	-0.247917	0.254957	0.189857
TCGA-13-1487	OV	0	0.245962	0.317786	0.20296	0.35733	0.254193	0.306353	0.271557	0.241653	0.183643	0.305388	0.335912	0.366419	0.250639	0.311027	0.220984	0.238127	0.276927	0.238702	0.102709	-0.100433	0.40538	0.202203	0.225402	0.232684	0.212282	0.232847	0.272205	0.23359	0.311105	0.156174	0.0949087	0.247348	0.24665	0.262072	0.260362	0.268237	0.246041	0.329719	0.220936	0.0914543	-0.22327	0.244776	0.171556
TCGA-13-1488	OV	0	0.243805	0.303667	0.174461	0.320643	0.262439	0.333851	0.282494	0.199684	0.0971466	0.334962	0.257388	0.400667	0.248188	0.337503	0.223875	0.263229	0.219645	0.223351	0.0988677	-0.0907	0.420027	0.201152	0.224511	0.228817	0.199986	0.215973	0.266103	0.207977	0.29863	0.15088	0.0986319	0.228243	0.238695	0.248965	0.261189	0.243412	0.24405	0.359962	0.27701	0.108493	-0.268051	0.256121	0.154937
TCGA-13-1489	OV	0	0.18176	0.287946	0.177541	0.303905	0.287584	0.318242	0.251275	0.221051	0.131822	0.326271	0.184393	0.391713	0.232373	0.302772	0.203847	0.250092	0.197724	0.150478	0.0592254	-0.107611	0.424387	0.186951	0.211022	0.211654	0.191664	0.201899	0.251848	0.191129	0.296497	0.142083	0.089056	0.231673	0.230466	0.244518	0.234466	0.267142	0.270731	0.366524	0.240604	0.024534	-0.113646	0.154698	0.10038
TCGA-13-1492	OV	0	0.179859	0.338625	0.277139	0.33808	0.263835	0.375381	0.243218	0.22391	0.197585	0.366723	0.214368	0.322139	0.238437	0.288424	0.185484	0.238137	0.234793	0.188574	0.0723747	-0.118684	0.411658	0.186748	0.201983	0.207572	0.199843	0.194247	0.251064	0.202058	0.29638	0.14847	0.0859853	0.23228	0.243357	0.232512	0.227113	0.246564	0.310485	0.343217	0.374885	0.0715638	-0.305072	0.164043	0.103016
TCGA-13-1495	OV	0	0.232867	0.311116	0.170011	0.338376	0.250532	0.323313	0.271143	0.213473	0.140642	0.324909	0.265965	0.359769	0.260647	0.329764	0.218095	0.247514	0.245291	0.228425	0.115327	-0.114237	0.409926	0.207322	0.220677	0.235836	0.216747	0.224874	0.279301	0.237822	0.307015	0.151834	0.0860332	0.265812	0.251733	0.256532	0.276754	0.2772	0.237924	0.311268	0.285592	0.0237099	-0.280183	0.236922	0.162026
TCGA-13-1496	OV	0	0.193365	0.290038	0.140095	0.303078	0.272115	0.307323	0.280876	0.159862	0.0845272	0.303488	0.173672	0.359013	0.222837	0.3192	0.221463	0.242091	0.217482	0.125791	0.0883867	-0.0949575	0.403112	0.161193	0.220545	0.240401	0.20786	0.231065	0.286922	0.235455	0.30939	0.137344	0.100021	0.256997	0.245652	0.249847	0.259154	0.265687	0.180179	0.331921	0.233374	0.0957665	-0.318115	0.23995	0.200755
TCGA-13-1497	OV	0	0.206316	0.2999	0.188021	0.319885	0.285383	0.341924	0.271411	0.200303	0.0975894	0.352041	0.280289	0.369577	0.239547	0.309398	0.212965	0.258195	0.226805	0.242797	0.0815113	-0.1172	0.424836	0.196871	0.230493	0.240863	0.20748	0.223173	0.281876	0.207405	0.302517	0.153815	0.0947223	0.247642	0.236351	0.264737	0.25835	0.249051	0.32462	0.342499	0.270639	0.105593	-0.197624	0.212419	0.134231
TCGA-13-1498	OV	0	0.240105	0.287718	0.206422	0.327406	0.258179	0.303825	0.291761	0.252283	0.161536	0.299542	0.278147	0.342589	0.249087	0.31041	0.238516	0.256507	0.251018	0.234839	0.111812	-0.108382	0.403738	0.201824	0.228284	0.252943	0.226127	0.247413	0.287366	0.249456	0.310922	0.146257	0.105733	0.263013	0.264636	0.256768	0.278493	0.278226	0.240125	0.310857	0.209883	0.195942	-0.167777	0.256347	0.20327
TCGA-13-1499	OV	0	0.243999	0.300564	0.245509	0.372166	0.24424	0.290143	0.302826	0.241888	0.208812	0.275876	0.336563	0.340487	0.237212	0.29952	0.235174	0.25761	0.279683	0.300479	0.147627	-0.0753317	0.382556	0.203916	0.239442	0.254095	0.201423	0.2517	0.276617	0.233422	0.307882	0.133913	0.117578	0.246476	0.237468	0.264218	0.259226	0.266879	0.199001	0.342312	0.155316	0.233475	-0.247648	0.267793	0.216222
TCGA-13-1501	OV	0	0.230862	0.302341	0.209151	0.37746	0.252675	0.324676	0.279045	0.255888	0.158308	0.310761	0.331083	0.377389	0.257787	0.317099	0.205461	0.261623	0.265407	0.29871	0.105532	-0.0962456	0.408025	0.211682	0.223462	0.229268	0.213204	0.235105	0.274645	0.235568	0.303158	0.141989	0.091079	0.25095	0.235101	0.269462	0.273426	0.255823	0.168399	0.328524	0.287265	0.108773	-0.210234	0.224056	0.127164
TCGA-13-1505	OV	0	0.21366	0.313156	0.272077	0.37168	0.236839	0.298049	0.266037	0.225883	0.191966	0.28455	0.327365	0.316242	0.228377	0.281663	0.197165	0.221152	0.282082	0.278855	0.0887781	-0.0990258	0.392578	0.197691	0.233133	0.248876	0.212476	0.240354	0.271918	0.220103	0.308907	0.150837	0.101953	0.226877	0.271351	0.253867	0.268054	0.251205	0.254397	0.344791	0.198583	0.0897855	-0.0446256	0.23673	0.163427
TCGA-13-1506	OV	0	0.233066	0.321395	0.171437	0.316036	0.267392	0.372631	0.263269	0.2266	0.16725	0.373706	0.215685	0.381612	0.266834	0.325384	0.207034	0.259858	0.213895	0.179853	0.0700423	-0.0879624	0.43268	0.225278	0.221993	0.243553	0.19524	0.211004	0.280907	0.206641	0.301863	0.145475	0.0920003	0.233444	0.228232	0.23743	0.271197	0.235242	0.292572	0.3619	0.376879	0.1368	-0.119637	0.240551	0.108067
TCGA-13-1507	OV	0	0.255592	0.240868	0.14953	0.341522	0.28403	0.286097	0.306757	0.176617	0.0646749	0.299593	0.325427	0.403598	0.269333	0.324371	0.250209	0.273946	0.241983	0.218411	0.137097	-0.106492	0.41145	0.19935	0.220879	0.252317	0.199216	0.215476	0.27016	0.217543	0.308275	0.129787	0.116154	0.254801	0.223496	0.242302	0.239484	0.268099	0.219304	0.31812	0.235104	0.249831	-0.340306	0.281946	0.254689
TCGA-13-1509	OV	0	0.234516	0.300032	0.170134	0.372833	0.264121	0.323979	0.291238	0.216443	0.122096	0.323212	0.326253	0.381037	0.256764	0.308064	0.230499	0.266217	0.261039	0.231648	0.116977	-0.103865	0.411978	0.213076	0.227745	0.244455	0.20729	0.224613	0.269359	0.219629	0.305995	0.150693	0.0926615	0.244461	0.236715	0.263572	0.265887	0.269146	0.231424	0.310621	0.281446	0.141553	-0.27994	0.242282	0.18927
TCGA-13-1510	OV	0	0.245984	0.266802	0.177366	0.326263	0.260978	0.27814	0.284284	0.203683	0.132968	0.285219	0.23813	0.372376	0.236385	0.317316	0.229313	0.25664	0.232137	0.194578	0.0659652	-0.0998031	0.410679	0.19837	0.233044	0.242238	0.191857	0.209874	0.269881	0.20293	0.312544	0.156724	0.0979077	0.22382	0.243108	0.244366	0.258018	0.266668	0.233347	0.344494	0.100175	0.150672	-0.250624	0.258965	0.148475
TCGA-13-1511	OV	0	0.252578	0.316048	0.183182	0.335217	0.217744	0.279096	0.270534	0.210246	0.191412	0.262325	0.299281	0.331006	0.261925	0.314179	0.221846	0.235765	0.279583	0.25705	0.105008	-0.0926897	0.365582	0.212438	0.233569	0.245568	0.234829	0.25343	0.296865	0.262344	0.318003	0.17912	0.109105	0.265903	0.268332	0.272544	0.293192	0.276649	0.15864	0.315463	0.186572	0.0894334	-0.201178	0.254821	0.221155
TCGA-13-1512	OV	0	0.206216	0.317006	0.199078	0.330981	0.266011	0.350237	0.268368	0.248671	0.154641	0.344864	0.30305	0.358364	0.263943	0.30245	0.213045	0.244826	0.232867	0.285453	0.137963	-0.0962889	0.40722	0.193735	0.210944	0.230827	0.215826	0.237962	0.278926	0.221091	0.301355	0.151847	0.0877557	0.242538	0.247094	0.246778	0.245701	0.262564	0.290973	0.351384	0.339059	0.154058	-0.179316	0.197288	0.150877
TCGA-13-2060	OV	0	0.205539	0.302092	0.165955	0.330771	0.278887	0.322356	0.296754	0.172256	0.106527	0.33041	0.264343	0.355763	0.235699	0.293949	0.220635	0.240867	0.231177	0.195055	0.0768901	-0.115946	0.415863	0.17633	0.224642	0.255259	0.21492	0.235663	0.284969	0.235851	0.318213	0.135719	0.113017	0.255381	0.244862	0.262092	0.253678	0.264228	0.2531	0.341053	0.276853	0.100769	-0.286449	0.228554	0.202466
TCGA-13-A5FT	OV	0	0.192844	0.320464	0.187086	0.351185	0.24367	0.350018	0.2455	0.255826	0.166377	0.331601	0.207903	0.32805	0.242905	0.274915	0.210844	0.223136	0.213654	0.203919	0.0835988	-0.0934404	0.409225	0.199078	0.207624	0.215696	0.194255	0.232954	0.27512	0.211886	0.304921	0.165439	0.0868298	0.231375	0.251609	0.245543	0.262207	0.26031	0.250342	0.339375	0.311429	0.10855	-0.136623	0.196108	0.12424
TCGA-14-0781	GBM	0	0.302549	0.272781	0.213839	0.372065	0.236984	0.18748	0.305412	0.269099	0.264558	0.16461	0.358088	0.341179	0.257263	0.333418	0.260193	0.2501	0.30811	0.316029	0.1841	-0.125226	0.339974	0.160801	0.230589	0.284683	0.209302	0.274691	0.30414	0.222387	0.321822	0.174362	0.141783	0.239154	0.278464	0.290374	0.246678	0.286319	0.124864	0.340937	-0.0521703	0.282775	-0.123358	0.342891	0.239145
TCGA-14-0787	GBM	0	0.231066	0.283738	0.215021	0.317396	0.265614	0.263383	0.279899	0.285188	0.261589	0.270378	0.271491	0.345184	0.226635	0.301472	0.23614	0.260535	0.248023	0.279506	0.124135	-0.128163	0.382911	0.135012	0.21785	0.265315	0.200256	0.262522	0.290906	0.226704	0.318321	0.168752	0.110434	0.233861	0.277269	0.263767	0.242353	0.274938	0.261791	0.346296	0.0905997	0.188872	-0.199143	0.269585	0.17615
TCGA-14-0789	GBM	0	0.318927	0.281161	0.228081	0.377802	0.216841	0.190181	0.292809	0.270862	0.293818	0.155952	0.332375	0.302158	0.241135	0.315591	0.253534	0.249537	0.317577	0.322955	0.189323	-0.125049	0.334921	0.154942	0.245917	0.290497	0.218925	0.284254	0.313527	0.244403	0.331681	0.184463	0.173584	0.242917	0.301998	0.285568	0.270891	0.306607	0.126395	0.358196	-0.136984	0.27165	-0.204778	0.359763	0.250868
TCGA-14-0790	GBM	0	0.192642	0.283505	0.223767	0.304188	0.254876	0.263356	0.237636	0.275597	0.237006	0.258587	0.240514	0.359158	0.199825	0.247426	0.193626	0.249778	0.243158	0.239815	0.0822404	-0.105583	0.375665	0.116782	0.205149	0.232758	0.178412	0.250566	0.266312	0.207959	0.308857	0.177057	0.0850832	0.225652	0.255319	0.232548	0.225215	0.243963	0.217561	0.368775	0.113098	0.165623	-0.0797855	0.192995	0.126679
TCGA-14-0817	GBM	0	0.253063	0.255221	0.174925	0.325718	0.290252	0.277825	0.286296	0.240974	0.215634	0.293355	0.276429	0.403809	0.228818	0.335014	0.23733	0.27894	0.226827	0.279007	0.157081	-0.123385	0.407217	0.131499	0.222269	0.264368	0.182728	0.232473	0.265746	0.193085	0.319796	0.15034	0.138092	0.227502	0.246783	0.240954	0.212028	0.253003	0.233613	0.378844	0.180954	0.229422	0.0384346	0.264122	0.292016
TCGA-14-0871	GBM	0	0.217027	0.3342	0.253874	0.361488	0.256638	0.343139	0.240678	0.249631	0.254203	0.323318	0.300703	0.322662	0.236322	0.265874	0.161534	0.223777	0.276666	0.230283	0.0688376	-0.125751	0.425183	0.11566	0.214501	0.223814	0.166743	0.237689	0.25493	0.181056	0.309355	0.150964	0.0971536	0.222624	0.260443	0.259671	0.231995	0.265352	0.308919	0.35152	0.272717	0.0174019	-0.191966	0.235176	0.153904
TCGA-14-1034	GBM	0	0.275144	0.305127	0.222994	0.364398	0.24073	0.265986	0.280644	0.251494	0.239132	0.264672	0.30494	0.312404	0.246545	0.288212	0.231986	0.249975	0.304638	0.287389	0.144893	-0.114418	0.359118	0.16553	0.230433	0.271114	0.214311	0.292564	0.30661	0.236902	0.319074	0.190954	0.127803	0.247307	0.289534	0.269568	0.272625	0.285018	0.260638	0.347428	0.0941296	0.204231	-0.214421	0.328528	0.208327
TCGA-14-1823	GBM	0	0.271549	0.225361	0.157455	0.337829	0.278292	0.206378	0.287251	0.245902	0.21486	0.211865	0.278294	0.388948	0.238486	0.3344	0.257658	0.267823	0.240193	0.259671	0.158444	-0.133872	0.377023	0.137447	0.216945	0.272453	0.184334	0.23818	0.280649	0.207057	0.316895	0.148631	0.139955	0.232558	0.238302	0.240369	0.22652	0.277392	0.177145	0.344825	-0.00627736	0.217719	-0.262011	0.317816	0.246635
TCGA-14-1825	GBM	0	0.217578	0.302699	0.226929	0.320931	0.268025	0.316291	0.234783	0.266135	0.255561	0.311402	0.233104	0.35563	0.219412	0.292582	0.186802	0.247207	0.23407	0.237082	0.10351	-0.105856	0.402092	0.122755	0.219996	0.237466	0.204426	0.246101	0.284239	0.22984	0.328681	0.18823	0.078168	0.243372	0.26542	0.262822	0.240053	0.265811	0.284753	0.365608	0.243861	0.109618	-0.199524	0.207324	0.139029
TCGA-14-1829	GBM	0	0.273396	0.19326	0.139715	0.308634	0.295725	0.203634	0.27902	0.225107	0.159012	0.240323	0.281277	0.411807	0.245218	0.32419	0.251789	0.28004	0.199918	0.274092	0.155492	-0.12629	0.380177	0.128771	0.204716	0.250555	0.161414	0.209349	0.252264	0.180925	0.311395	0.138075	0.122101	0.222386	0.206699	0.221153	0.199227	0.23181	0.20084	0.335088	0.0772829	0.221635	-0.227516	0.252458	0.250082
TCGA-14-2554	GBM	0	0.258082	0.251312	0.180263	0.33921	0.261985	0.214524	0.286673	0.283106	0.234368	0.21545	0.269096	0.367098	0.219386	0.319822	0.24609	0.27641	0.24582	0.264442	0.146025	-0.12083	0.371972	0.143593	0.223274	0.257878	0.188419	0.252037	0.290122	0.217593	0.318943	0.152364	0.12258	0.228201	0.243378	0.251049	0.234226	0.280153	0.181686	0.354402	-0.0271947	0.196271	-0.215449	0.294527	0.185913
TCGA-15-0742	GBM	0	0.225244	0.294642	0.207815	0.318693	0.267695	0.292412	0.254176	0.26034	0.236961	0.29649	0.249063	0.338004	0.221983	0.270145	0.212002	0.243728	0.236382	0.230025	0.0874325	-0.124919	0.385922	0.117287	0.208263	0.252746	0.193348	0.252739	0.279752	0.223707	0.313498	0.178186	0.0879788	0.22382	0.279431	0.266759	0.244402	0.25227	0.266205	0.371607	0.188558	0.182413	-0.172455	0.229745	0.117744
TCGA-16-0846	GBM	0	0.225411	0.282166	0.217216	0.333257	0.219052	0.225724	0.268148	0.273853	0.287602	0.206827	0.222058	0.336262	0.203526	0.314767	0.22761	0.268148	0.26565	0.19049	0.129558	-0.08018	0.355504	0.142878	0.217918	0.248129	0.211606	0.258996	0.289272	0.226037	0.323269	0.18274	0.102367	0.241193	0.267147	0.256462	0.241931	0.267384	0.13209	0.359104	-0.0126956	0.163479	-0.199238	0.254977	0.295865
TCGA-16-1045	GBM	0	0.292712	0.283196	0.196598	0.339321	0.210307	0.187213	0.2878	0.272009	0.253878	0.164914	0.306809	0.324308	0.234349	0.318794	0.237781	0.251147	0.276776	0.293596	0.162845	-0.108693	0.326649	0.153634	0.244488	0.291253	0.235124	0.288118	0.302319	0.245134	0.327581	0.19185	0.151742	0.249021	0.30935	0.290664	0.273786	0.285358	0.14071	0.345679	-0.100466	0.195514	-0.120964	0.321451	0.272761
TCGA-18-3406	LUSC	0	0.309894	0.235011	0.151097	0.35405	0.264281	0.253032	0.342562	0.216893	0.102735	0.253473	0.335314	0.371156	0.284482	0.337626	0.312949	0.293135	0.2319	0.279828	0.178989	-0.0708911	0.397915	0.23322	0.243595	0.27432	0.211912	0.229684	0.295858	0.225309	0.32362	0.157293	0.178331	0.251387	0.270167	0.257107	0.239088	0.297367	0.192893	0.321524	0.118151	0.280801	-0.189077	0.319675	0.243603
TCGA-18-3407	LUSC	0	0.28647	0.298665	0.206836	0.372447	0.226126	0.280044	0.305567	0.244759	0.184773	0.253908	0.346067	0.321662	0.269228	0.356585	0.304542	0.267693	0.273687	0.292005	0.144448	-0.0742272	0.382003	0.242153	0.250767	0.2812	0.246513	0.263004	0.311368	0.255674	0.326592	0.170905	0.169381	0.264728	0.307318	0.28218	0.281314	0.317705	0.208784	0.328766	0.117816	0.294306	-0.197286	0.340343	0.208596
TCGA-18-3408	LUSC	0	0.276611	0.262024	0.235525	0.344244	0.24422	0.259876	0.304998	0.239669	0.211984	0.255229	0.299738	0.332417	0.268215	0.368281	0.294879	0.262307	0.248023	0.280904	0.139424	-0.0816463	0.380479	0.230697	0.246479	0.262035	0.224017	0.258144	0.304845	0.253365	0.322895	0.162738	0.158671	0.262728	0.276162	0.269338	0.256175	0.302521	0.215328	0.341631	0.1394	0.247873	-0.0897087	0.28744	0.208747
TCGA-18-3409	LUSC	0	0.298549	0.287354	0.237293	0.395317	0.216585	0.243709	0.301963	0.284619	0.204366	0.216954	0.403095	0.298976	0.257616	0.33278	0.278213	0.248994	0.302377	0.345	0.169384	-0.0879216	0.368252	0.217903	0.254633	0.277609	0.221376	0.284278	0.298665	0.255651	0.328054	0.171194	0.145491	0.25536	0.299482	0.303708	0.273173	0.310629	0.204377	0.36155	0.0251933	0.216875	-0.228645	0.302644	0.210425
TCGA-18-3410	LUSC	0	0.257156	0.316335	0.17201	0.349023	0.265685	0.339067	0.315617	0.225844	0.111159	0.34495	0.281914	0.318733	0.240916	0.317703	0.275151	0.251183	0.22648	0.252923	0.117451	-0.0923965	0.406573	0.206608	0.241936	0.283332	0.215497	0.272324	0.332057	0.262605	0.323174	0.159957	0.156237	0.287883	0.282954	0.270504	0.284702	0.29322	0.315165	0.343242	0.290788	0.10896	-0.17829	0.273604	0.170232
TCGA-18-3411	LUSC	0	0.265699	0.275225	0.205309	0.346733	0.277734	0.327564	0.319296	0.240543	0.141075	0.325614	0.316895	0.367025	0.293534	0.360866	0.29263	0.27913	0.240772	0.28	0.145819	-0.0850784	0.425235	0.228814	0.238331	0.259608	0.214269	0.237244	0.282577	0.224027	0.32212	0.161521	0.148945	0.261922	0.266552	0.256937	0.248568	0.304277	0.292963	0.345552	0.260403	0.189773	-0.176211	0.288167	0.151012
TCGA-18-3412	LUSC	0	0.252298	0.283038	0.196746	0.323629	0.275681	0.330825	0.301037	0.254013	0.108266	0.344366	0.27186	0.372485	0.274184	0.349249	0.298672	0.274365	0.229916	0.246802	0.107063	-0.0606099	0.420171	0.250509	0.232112	0.2416	0.212156	0.228298	0.281816	0.216332	0.307032	0.153243	0.144063	0.256013	0.2511	0.239187	0.231066	0.28123	0.304194	0.340796	0.263555	0.198035	-0.131634	0.258587	0.147247
TCGA-18-3414	LUSC	0	0.265861	0.295087	0.216362	0.371898	0.258562	0.3155	0.323102	0.247758	0.12509	0.297798	0.315255	0.349106	0.260869	0.332278	0.289641	0.256029	0.263091	0.308526	0.132327	-0.0811354	0.401221	0.230617	0.24648	0.262035	0.230001	0.26864	0.30039	0.242579	0.317603	0.160846	0.155146	0.26072	0.282132	0.261652	0.258013	0.298832	0.203749	0.359071	0.228558	0.223901	-0.240954	0.264298	0.166671
TCGA-18-3415	LUSC	0	0.284835	0.284831	0.20648	0.350801	0.262154	0.300337	0.333602	0.223037	0.13193	0.296171	0.333342	0.362395	0.295561	0.376777	0.303847	0.294485	0.238142	0.278823	0.141493	-0.0999043	0.408553	0.23374	0.242817	0.268551	0.228951	0.244784	0.299892	0.237415	0.32749	0.157571	0.167939	0.264449	0.270712	0.272144	0.252924	0.304654	0.251746	0.319011	0.233621	0.320859	-0.133734	0.313192	0.232875
TCGA-18-3416	LUSC	0	0.241901	0.326565	0.232391	0.296092	0.259491	0.345884	0.305128	0.223253	0.111831	0.347613	0.207561	0.334213	0.257781	0.359863	0.283644	0.259835	0.22144	0.22756	0.118893	-0.093234	0.420363	0.202356	0.238207	0.249636	0.212354	0.260211	0.307721	0.227514	0.317218	0.171044	0.13493	0.271463	0.283447	0.258339	0.252823	0.3024	0.330038	0.311394	0.293365	0.127609	-0.0558809	0.278418	0.220973
TCGA-18-3417	LUSC	0	0.288582	0.268211	0.223644	0.360842	0.256901	0.292637	0.319788	0.249628	0.190459	0.293732	0.400341	0.365149	0.287946	0.342239	0.302092	0.277341	0.274159	0.342039	0.18029	-0.1126	0.408785	0.234285	0.237874	0.275136	0.220423	0.264942	0.303411	0.24624	0.319757	0.151124	0.14553	0.253113	0.275419	0.283542	0.257897	0.284519	0.257778	0.34373	0.22264	0.262877	-0.146968	0.319802	0.197139
TCGA-18-3421	LUSC	0	0.277889	0.250782	0.182197	0.31147	0.301458	0.321212	0.314619	0.197236	0.101327	0.336986	0.289522	0.418872	0.298101	0.351321	0.291496	0.282295	0.220632	0.278693	0.131957	-0.107814	0.442282	0.226502	0.23676	0.266116	0.209816	0.236191	0.298783	0.211544	0.326344	0.164116	0.152608	0.256048	0.254756	0.25479	0.237809	0.274928	0.268387	0.367961	0.271965	0.160485	0.108878	0.277761	0.130354
TCGA-18-4083	LUSC	0	0.250383	0.333595	0.258935	0.332157	0.261028	0.353387	0.294988	0.240444	0.198857	0.350773	0.314871	0.310389	0.242649	0.301523	0.265909	0.230931	0.25182	0.265526	0.0888175	-0.0925683	0.426552	0.196674	0.223365	0.236853	0.20227	0.252821	0.28943	0.236886	0.315348	0.180763	0.133276	0.246814	0.286248	0.276877	0.257239	0.281779	0.360434	0.33458	0.256467	0.120639	0.298827	0.273864	0.125133
TCGA-18-4721	LUSC	0	0.261724	0.29911	0.246559	0.339607	0.254709	0.317057	0.310377	0.242694	0.190528	0.30538	0.3417	0.328393	0.259147	0.368504	0.29181	0.277331	0.261558	0.286298	0.154808	-0.100314	0.408305	0.225522	0.247828	0.271227	0.228252	0.276472	0.316573	0.254314	0.3268	0.180275	0.148041	0.277622	0.293385	0.294119	0.276054	0.31685	0.255239	0.347498	0.229631	0.191793	-0.0838163	0.299066	0.219369
TCGA-18-5592	LUSC	0	0.262827	0.340057	0.268377	0.353312	0.246064	0.344656	0.29309	0.232164	0.165202	0.326813	0.286165	0.339552	0.270156	0.359927	0.28493	0.258574	0.252477	0.261309	0.102975	-0.067568	0.397933	0.230057	0.240469	0.259485	0.246689	0.244428	0.292894	0.243558	0.325067	0.181734	0.167006	0.256892	0.309167	0.267809	0.272401	0.323238	0.302079	0.315567	0.307496	0.237786	0.0778449	0.289792	0.114873
TCGA-18-5595	LUSC	0	0.28406	0.353106	0.23628	0.356789	0.264703	0.380705	0.292122	0.219051	0.179017	0.386956	0.24975	0.319727	0.277063	0.360032	0.299387	0.273751	0.253516	0.233088	0.0648398	-0.0739063	0.425512	0.256689	0.243855	0.260284	0.240237	0.262581	0.305318	0.245848	0.323208	0.192863	0.146067	0.270951	0.314081	0.268641	0.266621	0.306611	0.365813	0.35345	0.336876	0.165036	-0.171937	0.291083	0.1247
TCGA-19-1390	GBM	0	0.215635	0.351636	0.258924	0.295627	0.230196	0.343323	0.220938	0.270644	0.27608	0.322993	0.199175	0.286017	0.217669	0.257014	0.181488	0.224615	0.241005	0.219709	0.0829955	-0.108686	0.377952	0.117522	0.216366	0.239692	0.19944	0.26092	0.284515	0.222498	0.308159	0.19754	0.0859537	0.235702	0.278617	0.238581	0.246848	0.263321	0.289657	0.370545	0.277723	0.0613877	-0.225235	0.223372	0.100464
TCGA-19-1787	GBM	0	0.24873	0.345099	0.242452	0.31162	0.253105	0.333606	0.280144	0.245968	0.253646	0.339872	0.264546	0.352349	0.231998	0.298534	0.224174	0.270713	0.260767	0.233565	0.099251	-0.116487	0.386362	0.161667	0.212442	0.250802	0.199843	0.270761	0.2978	0.227424	0.316064	0.170322	0.11734	0.239959	0.267708	0.262051	0.245927	0.28783	0.290459	0.362852	0.296269	0.167753	-0.174622	0.286761	0.218543
TCGA-19-2619	GBM	0	0.27345	0.310836	0.238575	0.335921	0.224849	0.274521	0.277826	0.280068	0.284613	0.255786	0.277486	0.311066	0.226227	0.271018	0.223546	0.259791	0.290871	0.273793	0.125371	-0.101137	0.348218	0.160515	0.225462	0.259546	0.213568	0.291983	0.297011	0.227655	0.307349	0.195357	0.108527	0.227209	0.286905	0.263338	0.254814	0.296383	0.239682	0.352703	0.109021	0.215491	-0.194042	0.302121	0.145875
TCGA-19-2620	GBM	0	0.267599	0.282516	0.216381	0.346931	0.21929	0.189711	0.274806	0.266135	0.266749	0.169296	0.291138	0.335041	0.218325	0.303515	0.233914	0.261518	0.282017	0.255358	0.128213	-0.0998713	0.333281	0.148876	0.231278	0.271664	0.207226	0.279997	0.296076	0.231763	0.329672	0.186702	0.115059	0.23067	0.272951	0.27	0.25713	0.277629	0.128007	0.355362	-0.0973475	0.168644	-0.16833	0.296365	0.123832
TCGA-19-2624	GBM	0	0.225485	0.335192	0.216608	0.313388	0.247885	0.336554	0.240629	0.248244	0.297592	0.329593	0.229815	0.31218	0.204337	0.258302	0.207382	0.253597	0.248473	0.268394	0.0906882	-0.100559	0.369324	0.130122	0.210352	0.249614	0.208116	0.250401	0.277011	0.213022	0.309226	0.191623	0.0679886	0.246129	0.292309	0.255796	0.229968	0.267137	0.257497	0.352814	0.283431	0.170692	-0.212466	0.255382	0.0953845
TCGA-19-2625	GBM	0	0.288777	0.296247	0.18098	0.333448	0.255638	0.25587	0.27435	0.24179	0.229039	0.262059	0.291945	0.341629	0.240658	0.334373	0.238195	0.26444	0.273299	0.262303	0.0945359	-0.102029	0.367416	0.147253	0.216705	0.265608	0.189335	0.247691	0.294968	0.203709	0.315177	0.173961	0.121056	0.2476	0.262575	0.266056	0.243369	0.283663	0.220061	0.345503	0.0800388	0.117694	-0.259065	0.299825	0.15277
TCGA-19-2629	GBM	0	0.224279	0.3037	0.233907	0.320613	0.242264	0.261773	0.267928	0.241495	0.275253	0.25488	0.230177	0.332829	0.197227	0.306702	0.226833	0.247188	0.252456	0.204488	0.117126	-0.110804	0.370481	0.128254	0.229672	0.262878	0.228692	0.26241	0.298137	0.24375	0.332924	0.177523	0.115964	0.252754	0.293469	0.275479	0.265792	0.282451	0.223363	0.372424	0.0892099	0.106543	-0.171888	0.253896	0.252348
TCGA-19-4065	GBM	0	0.301544	0.288224	0.176011	0.349398	0.261719	0.25452	0.297658	0.259033	0.261753	0.249439	0.311099	0.363658	0.254624	0.337928	0.251174	0.262563	0.262608	0.305411	0.162872	-0.127001	0.380496	0.151095	0.226022	0.280961	0.200336	0.256623	0.290741	0.213868	0.329277	0.163593	0.141336	0.240421	0.272794	0.264971	0.23711	0.27743	0.16435	0.355533	0.12057	0.245698	-0.0251607	0.328173	0.235847
TCGA-19-5960	GBM	0	0.179528	0.318939	0.256062	0.302028	0.235972	0.296822	0.222164	0.308514	0.287154	0.294099	0.192297	0.282496	0.176176	0.249252	0.186633	0.231728	0.242628	0.191254	0.0847933	-0.0958926	0.369825	0.118537	0.208461	0.245451	0.215805	0.247871	0.266736	0.231328	0.305667	0.193452	0.074738	0.246589	0.289128	0.233743	0.25544	0.257486	0.299413	0.36618	0.141599	0.0988174	-0.186685	0.179022	0.0673334
TCGA-20-0987	OV	0	0.254676	0.281021	0.139783	0.314923	0.250225	0.27992	0.271766	0.186653	0.138665	0.279198	0.222609	0.380682	0.274108	0.373851	0.236072	0.244691	0.229857	0.216634	0.125052	-0.104561	0.396411	0.208051	0.223947	0.253097	0.222472	0.231081	0.284643	0.239372	0.31933	0.146053	0.123782	0.250704	0.253689	0.25965	0.271741	0.266501	0.178298	0.313435	0.184637	0.139886	-0.337925	0.266337	0.247086
TCGA-20-0991	OV	0	0.255432	0.26901	0.137979	0.333289	0.278748	0.299334	0.294298	0.194699	0.0894251	0.305151	0.231739	0.379299	0.2625	0.352751	0.241974	0.271419	0.21642	0.210818	0.127418	-0.117297	0.422435	0.196412	0.239165	0.253202	0.200208	0.228761	0.291997	0.234255	0.309689	0.133826	0.122969	0.261985	0.24675	0.267509	0.279092	0.25785	0.223024	0.348973	0.200481	0.160757	-0.151415	0.241502	0.227378
TCGA-20-1682	OV	0	0.24765	0.305885	0.191394	0.34937	0.246867	0.320313	0.283347	0.227536	0.188762	0.317467	0.320563	0.348946	0.265468	0.322693	0.218015	0.260741	0.271431	0.275621	0.110814	-0.102546	0.392664	0.2249	0.241508	0.254246	0.223298	0.244565	0.291378	0.232167	0.32001	0.164408	0.105308	0.253081	0.270286	0.276709	0.273801	0.270315	0.251839	0.335259	0.242429	0.0885158	-0.229225	0.265221	0.200207
TCGA-20-1683	OV	0	0.225931	0.331714	0.212008	0.333631	0.260615	0.356346	0.240918	0.194486	0.149919	0.353831	0.252321	0.330459	0.250505	0.317778	0.199172	0.238832	0.244208	0.171025	0.0291395	-0.0876879	0.395963	0.161499	0.224333	0.232618	0.192328	0.240213	0.287351	0.221313	0.311672	0.185095	0.106541	0.252171	0.260142	0.263491	0.251023	0.26694	0.29821	0.359562	0.345404	-0.0194523	-0.0664572	0.220908	0.113895
TCGA-20-1686	OV	0	0.210164	0.28335	0.149595	0.331061	0.271456	0.310756	0.251954	0.257095	0.101569	0.306301	0.225757	0.385662	0.263	0.303851	0.208407	0.237853	0.238867	0.197582	0.0638841	-0.105907	0.414482	0.235337	0.224916	0.205125	0.190535	0.218125	0.260384	0.203831	0.30251	0.138466	0.109893	0.224132	0.224864	0.249338	0.240631	0.25769	0.212041	0.313499	0.227501	0.15377	0.0196059	0.207774	0.116807
TCGA-20-1687	OV	0	0.219954	0.274419	0.219095	0.347704	0.232371	0.239936	0.292086	0.261303	0.159904	0.212701	0.280638	0.374448	0.242176	0.323658	0.242983	0.234917	0.271824	0.249199	0.119899	-0.0909836	0.38298	0.235297	0.231705	0.238056	0.226888	0.246444	0.282308	0.243558	0.317551	0.153126	0.1126	0.249374	0.26331	0.254121	0.283334	0.279293	0.154266	0.325326	0.00711631	0.13846	-0.221108	0.269628	0.194221
TCGA-21-1070	LUSC	0	0.263547	0.320643	0.216175	0.362344	0.24473	0.327416	0.346829	0.22363	0.12615	0.320822	0.320363	0.321145	0.257993	0.350544	0.313757	0.273971	0.26542	0.311074	0.172883	-0.0693349	0.390502	0.251806	0.261947	0.284252	0.243473	0.270313	0.326302	0.288344	0.322288	0.166228	0.179069	0.281889	0.293146	0.289997	0.290518	0.30559	0.243225	0.334909	0.271665	0.317888	-0.15172	0.326554	0.268782
TCGA-21-1071	LUSC	0	0.272432	0.324705	0.225909	0.366111	0.246332	0.319579	0.303794	0.257878	0.168592	0.305759	0.345708	0.31951	0.281399	0.380676	0.287868	0.265922	0.26229	0.28888	0.133353	-0.0962279	0.402464	0.231345	0.245859	0.280527	0.238348	0.264731	0.314729	0.259297	0.324664	0.179207	0.144068	0.266508	0.317048	0.283072	0.273652	0.303466	0.250916	0.338112	0.238874	0.174875	-0.193245	0.308627	0.233936
TCGA-21-1075	LUSC	0	0.29076	0.295336	0.23406	0.307795	0.284177	0.329272	0.28928	0.219016	0.153021	0.342303	0.237842	0.355295	0.298252	0.364287	0.290169	0.264627	0.217846	0.228948	0.0876325	-0.0931586	0.429052	0.221358	0.2348	0.242936	0.208682	0.225778	0.285811	0.20362	0.326613	0.169245	0.134038	0.24482	0.268761	0.252529	0.229531	0.300378	0.322797	0.354497	0.268088	0.245688	-0.135757	0.262605	0.185629
TCGA-21-1076	LUSC	0	0.292304	0.312254	0.231651	0.372958	0.219395	0.288583	0.322985	0.250919	0.190566	0.261836	0.366529	0.303952	0.260922	0.345658	0.313207	0.268359	0.286128	0.338864	0.19687	-0.0873024	0.370552	0.23794	0.253141	0.274535	0.236803	0.272684	0.31759	0.275382	0.320426	0.16168	0.158741	0.271452	0.297096	0.295818	0.286414	0.291395	0.224852	0.323332	0.147435	0.288501	-0.121653	0.347106	0.279517
TCGA-21-1077	LUSC	0	0.297552	0.300935	0.226739	0.355122	0.247899	0.294238	0.314953	0.243173	0.197911	0.277272	0.340587	0.338034	0.283585	0.362548	0.304812	0.278854	0.261619	0.274657	0.134464	-0.0914862	0.408004	0.239822	0.242291	0.264724	0.23224	0.24797	0.291425	0.237905	0.324953	0.169609	0.147745	0.251984	0.293938	0.277086	0.261596	0.291869	0.269455	0.321089	0.159787	0.314547	0.133432	0.306264	0.177311
TCGA-21-1078	LUSC	0	0.21827	0.276732	0.195541	0.373067	0.249067	0.235713	0.272372	0.249555	0.0964484	0.211412	0.175829	0.347395	0.232654	0.327988	0.267706	0.213142	0.243373	0.189209	0.0689473	-0.123882	0.381488	0.196522	0.23905	0.24009	0.22406	0.233708	0.298046	0.249036	0.319316	0.157539	0.120353	0.258031	0.276846	0.265763	0.266737	0.270906	0.172473	0.372661	0.00169162	0.0779353	-0.254766	0.193723	0.174641
TCGA-21-1079	LUSC	0	0.281508	0.307711	0.270045	0.396974	0.260699	0.298045	0.317463	0.288066	0.158708	0.278389	0.393767	0.301132	0.260256	0.273445	0.302529	0.256281	0.284657	0.336737	0.152551	-0.111501	0.386266	0.20966	0.258007	0.261071	0.233965	0.254005	0.30566	0.247999	0.328468	0.161084	0.16086	0.268974	0.293851	0.29564	0.263327	0.312895	0.228623	0.35273	0.182885	0.410723	-0.298002	0.300316	0.240139
TCGA-21-1080	LUSC	0	0.22598	0.309334	0.211631	0.321838	0.258649	0.340721	0.28962	0.237241	0.100848	0.323572	0.231391	0.336192	0.250767	0.305844	0.270886	0.255287	0.222044	0.224312	0.087268	-0.0927388	0.418854	0.21205	0.235286	0.245842	0.224435	0.254592	0.30598	0.235122	0.325516	0.180494	0.140666	0.251494	0.286217	0.258624	0.258356	0.291746	0.221287	0.353667	0.274568	0.0849998	-0.24906	0.24723	0.110072
TCGA-21-1081	LUSC	0	0.229243	0.326591	0.219895	0.361829	0.241019	0.354039	0.287572	0.23561	0.145184	0.341883	0.345758	0.293209	0.252878	0.327532	0.281015	0.238696	0.280067	0.29194	0.113496	-0.0887573	0.408634	0.234397	0.241989	0.25301	0.241754	0.255469	0.310773	0.249123	0.313274	0.181438	0.150816	0.263204	0.304733	0.26973	0.265295	0.285137	0.309162	0.33476	0.268999	0.23031	-0.257505	0.255406	0.172638
TCGA-21-1082	LUSC	0	0.244743	0.315623	0.192356	0.331066	0.257542	0.335983	0.302632	0.203789	0.0983065	0.345404	0.314266	0.308792	0.229965	0.307868	0.275987	0.259294	0.248833	0.258289	0.119254	-0.0883202	0.406781	0.226483	0.227552	0.249841	0.224606	0.250467	0.299043	0.249768	0.309195	0.15289	0.130422	0.255948	0.281173	0.27626	0.261444	0.27777	0.281036	0.344703	0.217248	0.142896	0.0216052	0.267249	0.160376
TCGA-21-1083	LUSC	0	0.256542	0.330619	0.21672	0.373511	0.263561	0.341554	0.306272	0.23601	0.140783	0.33079	0.289067	0.338634	0.262723	0.3597	0.257693	0.255814	0.243011	0.268774	0.113225	-0.105363	0.423696	0.201558	0.229654	0.255507	0.225611	0.257839	0.30856	0.249785	0.312187	0.170634	0.12494	0.284726	0.305509	0.290634	0.281805	0.273161	0.283551	0.341396	0.254591	0.171443	-0.112583	0.269646	0.197218
TCGA-21-5782	LUSC	0	0.284226	0.33012	0.256547	0.365421	0.250282	0.33163	0.307782	0.254458	0.17223	0.31736	0.354174	0.322203	0.273958	0.326793	0.273728	0.247606	0.287116	0.295424	0.132508	-0.0688294	0.394708	0.236147	0.247354	0.2657	0.248736	0.283274	0.305324	0.26208	0.315899	0.163474	0.140376	0.264296	0.301664	0.288103	0.273578	0.288065	0.286788	0.350903	0.238749	0.207848	-0.135952	0.283591	0.143105
TCGA-21-5783	LUSC	0	0.272884	0.364365	0.288556	0.386933	0.229755	0.358192	0.288132	0.261806	0.222104	0.339258	0.387415	0.286586	0.263555	0.285516	0.264539	0.247309	0.284115	0.313752	0.137958	-0.0987843	0.395034	0.22975	0.248122	0.27579	0.238057	0.276426	0.307274	0.275628	0.324878	0.185199	0.114441	0.266135	0.321865	0.300231	0.282678	0.301756	0.289283	0.349321	0.325993	0.234956	-0.131291	0.290694	0.135808
TCGA-21-5784	LUSC	0	0.282932	0.257888	0.195434	0.360585	0.241255	0.238065	0.320759	0.233041	0.119464	0.218392	0.323936	0.365265	0.263396	0.356383	0.304401	0.274281	0.26754	0.300503	0.166852	-0.0613884	0.38298	0.253213	0.24693	0.278565	0.230386	0.254153	0.301703	0.241482	0.320484	0.152741	0.15092	0.266881	0.265255	0.26839	0.25468	0.290558	0.170645	0.332591	0.0608207	0.250923	-0.25392	0.321581	0.22177
TCGA-21-5786	LUSC	0	0.274981	0.329077	0.240245	0.363925	0.256281	0.336046	0.296831	0.245798	0.150904	0.323149	0.335807	0.321958	0.273835	0.283006	0.279121	0.241208	0.262349	0.304248	0.115051	-0.0941356	0.408796	0.214404	0.250017	0.270961	0.236109	0.263159	0.303537	0.251701	0.328002	0.178675	0.149531	0.265209	0.305384	0.289852	0.278505	0.290974	0.301056	0.363606	0.274253	0.21267	-0.170566	0.272569	0.131133
TCGA-21-5787	LUSC	0	0.249245	0.308366	0.225401	0.36722	0.270374	0.338604	0.315626	0.189081	0.137308	0.330599	0.300381	0.362956	0.259247	0.359099	0.262392	0.262091	0.262515	0.276706	0.151491	-0.129805	0.427167	0.238079	0.236486	0.266798	0.209946	0.259027	0.296818	0.236796	0.324157	0.1464	0.140291	0.265659	0.275243	0.284268	0.273517	0.286321	0.266364	0.368159	0.293244	0.177241	-0.00353252	0.302989	0.170342
TCGA-21-A5DI	LUSC	0	0.292375	0.324661	0.244203	0.37467	0.258009	0.320609	0.323622	0.257901	0.149752	0.306348	0.328737	0.318702	0.280286	0.335475	0.298041	0.252874	0.273642	0.307125	0.12395	-0.101162	0.39871	0.216791	0.244243	0.278839	0.236172	0.26015	0.314055	0.249959	0.32294	0.159006	0.165372	0.270944	0.296059	0.272797	0.26311	0.303772	0.236488	0.335092	0.239752	0.333934	-0.289748	0.300735	0.169382
TCGA-22-0940	LUSC	0	0.264228	0.307016	0.204951	0.385138	0.25317	0.319037	0.334439	0.229679	0.124153	0.31232	0.353743	0.354977	0.257159	0.365633	0.301916	0.279998	0.273023	0.302941	0.161352	-0.0947494	0.414917	0.241564	0.249555	0.29732	0.231537	0.256106	0.305817	0.255288	0.327206	0.152076	0.153036	0.294623	0.279663	0.288205	0.275889	0.312384	0.272538	0.340479	0.24801	0.178799	-0.0323827	0.317528	0.254088
TCGA-22-0944	LUSC	0	0.262572	0.320853	0.243443	0.344625	0.262255	0.33681	0.324832	0.226094	0.175248	0.330933	0.288321	0.337716	0.270315	0.358914	0.318574	0.278535	0.239745	0.276463	0.118414	-0.0697304	0.428429	0.247726	0.257467	0.267787	0.231836	0.242767	0.299616	0.239056	0.319939	0.160736	0.188557	0.255009	0.27006	0.268574	0.255195	0.312471	0.282843	0.340905	0.277553	0.340366	0.00261406	0.305084	0.202369
TCGA-22-1000	LUSC	0	0.286782	0.300831	0.224624	0.383859	0.213983	0.237992	0.338738	0.280358	0.166603	0.212727	0.408178	0.304956	0.255959	0.340018	0.305849	0.263134	0.308924	0.335262	0.201579	-0.071713	0.350107	0.247118	0.249095	0.285756	0.243692	0.278162	0.308765	0.270333	0.328707	0.157536	0.16636	0.270083	0.302503	0.299523	0.282804	0.302053	0.163937	0.316906	0.0241499	0.250078	-0.238904	0.340926	0.268012
TCGA-22-1002	LUSC	0	0.267989	0.307372	0.221552	0.393895	0.232467	0.290338	0.323149	0.237591	0.13748	0.265017	0.354034	0.299308	0.23268	0.330062	0.294129	0.268158	0.300637	0.339822	0.161589	-0.0887707	0.38769	0.238109	0.258976	0.297611	0.251931	0.283101	0.314112	0.268408	0.325426	0.175831	0.172348	0.267445	0.311926	0.299552	0.285574	0.321349	0.208138	0.341057	0.136114	0.29266	-0.187819	0.352453	0.232172
TCGA-22-1005	LUSC	0	0.267459	0.292012	0.201409	0.379712	0.224085	0.24059	0.329852	0.232569	0.131026	0.217592	0.35139	0.314884	0.245395	0.342121	0.266852	0.24727	0.292501	0.296148	0.202987	-0.129039	0.362653	0.216383	0.250175	0.28419	0.238071	0.269412	0.313963	0.256003	0.325452	0.151782	0.155442	0.261283	0.292894	0.303611	0.284791	0.288877	0.142468	0.331801	0.0326313	0.186795	-0.199891	0.335077	0.278432
TCGA-22-1011	LUSC	0	0.286937	0.315081	0.233566	0.369512	0.230506	0.300145	0.324534	0.263373	0.152944	0.282581	0.329962	0.306661	0.272548	0.345094	0.292168	0.2491	0.272248	0.306872	0.16744	-0.087839	0.379014	0.231991	0.258047	0.288951	0.25484	0.288677	0.326557	0.274697	0.326051	0.179392	0.181597	0.29469	0.325465	0.305052	0.301578	0.296547	0.23071	0.344663	0.171376	0.219299	-0.0506034	0.329115	0.251246
TCGA-22-1012	LUSC	0	0.282932	0.316686	0.194564	0.331896	0.264964	0.35661	0.316249	0.224846	0.145821	0.357855	0.305461	0.349961	0.282163	0.346987	0.311556	0.2671	0.242221	0.281248	0.125441	-0.0729917	0.430324	0.229436	0.2405	0.250042	0.208775	0.232567	0.286648	0.233737	0.320149	0.165097	0.15459	0.256943	0.272797	0.269969	0.248749	0.279312	0.30468	0.336458	0.352202	0.316743	-0.0889841	0.273692	0.209809
TCGA-22-1016	LUSC	0	0.274228	0.319321	0.221882	0.38766	0.210393	0.282486	0.322159	0.248439	0.157148	0.254166	0.346168	0.283058	0.237842	0.310955	0.289286	0.270258	0.300487	0.33436	0.185848	-0.07183	0.367742	0.23642	0.259991	0.289918	0.245244	0.274317	0.311279	0.260685	0.325644	0.177227	0.170146	0.269534	0.319854	0.301951	0.283852	0.322579	0.217365	0.312593	0.119418	0.350365	-0.142706	0.378771	0.276029
TCGA-22-4591	LUSC	0	0.266144	0.311454	0.228605	0.332276	0.262373	0.340645	0.301649	0.252242	0.124985	0.339634	0.233177	0.333992	0.29901	0.348388	0.267647	0.243439	0.261246	0.232728	0.087295	-0.0748471	0.401334	0.227828	0.235336	0.258975	0.239203	0.260743	0.295129	0.254091	0.329843	0.181068	0.110245	0.26899	0.296802	0.267526	0.241441	0.295563	0.325445	0.306649	0.277508	0.144077	-0.0256305	0.266249	0.0914936
TCGA-22-4593	LUSC	0	0.268901	0.354626	0.226478	0.363378	0.244978	0.357704	0.291634	0.274655	0.201352	0.333882	0.390256	0.300952	0.270354	0.303087	0.260491	0.233572	0.302103	0.289597	0.137793	-0.0925882	0.402796	0.218503	0.26037	0.27209	0.241003	0.293153	0.304429	0.260243	0.327299	0.187511	0.159463	0.268899	0.317539	0.29537	0.29066	0.303849	0.287202	0.335798	0.305788	0.217729	-0.0879132	0.283315	0.207316
TCGA-22-4594	LUSC	0	0.242891	0.264027	0.167509	0.345554	0.267857	0.274643	0.310713	0.245889	0.136073	0.278004	0.308588	0.358613	0.264749	0.357772	0.252345	0.275338	0.234075	0.254857	0.151541	-0.134239	0.397203	0.218524	0.236054	0.25775	0.209044	0.235275	0.300156	0.214429	0.318753	0.171421	0.142581	0.250556	0.272604	0.26855	0.251248	0.290624	0.240822	0.317927	0.131193	0.117912	0.0426112	0.317205	0.242001
TCGA-22-4595	LUSC	0	0.254469	0.346138	0.190635	0.364647	0.235366	0.336251	0.296055	0.213315	0.120803	0.330625	0.343849	0.313049	0.251393	0.315599	0.267278	0.262586	0.258637	0.260906	0.135687	-0.0856989	0.385384	0.236271	0.239289	0.251471	0.232959	0.257823	0.314243	0.266296	0.323673	0.170717	0.130146	0.260425	0.298621	0.290721	0.259983	0.287568	0.298946	0.331273	0.302287	0.142282	-0.198936	0.282004	0.171468
TCGA-22-4596	LUSC	0	0.285212	0.279519	0.194889	0.385796	0.219786	0.235669	0.334135	0.250144	0.159307	0.212081	0.370047	0.302036	0.262153	0.362744	0.278363	0.260573	0.291584	0.324386	0.224956	-0.131904	0.354662	0.226473	0.258284	0.281713	0.228896	0.267107	0.315663	0.242884	0.322386	0.166553	0.171477	0.255911	0.297537	0.291674	0.274613	0.302729	0.160609	0.331529	0.0317763	0.226279	-0.155982	0.374744	0.310213
TCGA-22-4599	LUSC	0	0.278594	0.306445	0.248042	0.32237	0.277286	0.349245	0.311047	0.247736	0.184918	0.345031	0.31233	0.357656	0.278319	0.376898	0.286171	0.269241	0.246617	0.285403	0.151488	-0.101665	0.419971	0.203531	0.243826	0.273073	0.215363	0.251531	0.302281	0.249495	0.321702	0.169251	0.146914	0.286751	0.280516	0.278098	0.278498	0.292929	0.307081	0.337637	0.31551	0.137129	-0.163148	0.286747	0.229779
TCGA-22-4601	LUSC	0	0.259093	0.319153	0.247927	0.346461	0.233688	0.294752	0.294748	0.227166	0.164939	0.281782	0.25605	0.302358	0.256509	0.349031	0.293654	0.262716	0.247615	0.258517	0.0923399	-0.0670176	0.38298	0.2167	0.239735	0.257368	0.240282	0.262515	0.304329	0.25408	0.313873	0.182994	0.133162	0.267307	0.306663	0.270304	0.270214	0.290909	0.2518	0.331252	0.148114	0.153491	-0.0206533	0.275391	0.137764
TCGA-22-4604	LUSC	0	0.28329	0.305754	0.248606	0.368715	0.245699	0.301918	0.321245	0.246808	0.187172	0.287088	0.375357	0.312949	0.25576	0.323459	0.297996	0.259277	0.275972	0.309559	0.172112	-0.0877068	0.412495	0.228467	0.241859	0.269224	0.220291	0.271061	0.303695	0.242716	0.320802	0.172025	0.163308	0.25752	0.293416	0.29599	0.277238	0.287356	0.266345	0.335862	0.165815	0.240795	0.151611	0.316686	0.281501
TCGA-22-4605	LUSC	0	0.302498	0.305211	0.211547	0.382822	0.21043	0.249151	0.321033	0.252641	0.189699	0.216634	0.354405	0.309897	0.274091	0.367056	0.309	0.268449	0.298459	0.324035	0.178767	-0.0635759	0.36222	0.265901	0.257683	0.292301	0.250659	0.271675	0.305629	0.258324	0.323673	0.167977	0.165466	0.263109	0.307875	0.283114	0.27999	0.318126	0.164969	0.307753	0.0663892	0.319617	0.133612	0.347927	0.25591
TCGA-22-4607	LUSC	0	0.250088	0.265817	0.189977	0.358914	0.283367	0.306105	0.305764	0.236072	0.101912	0.322993	0.324828	0.364605	0.286053	0.355708	0.296554	0.266938	0.246696	0.288625	0.153065	-0.0882816	0.416472	0.230656	0.237074	0.252862	0.217625	0.241033	0.300628	0.243367	0.318741	0.14693	0.142527	0.26057	0.26183	0.265554	0.247436	0.27683	0.281814	0.337972	0.202843	0.272747	-0.250586	0.247349	0.216863
TCGA-22-4609	LUSC	0	0.292493	0.320804	0.23698	0.390765	0.211715	0.286398	0.322754	0.261352	0.208429	0.252739	0.366544	0.280492	0.249091	0.321148	0.304103	0.259709	0.303899	0.325791	0.194126	-0.0917149	0.363294	0.257692	0.265844	0.28503	0.246476	0.286434	0.31443	0.273062	0.326541	0.16636	0.182416	0.269561	0.311421	0.301806	0.288232	0.324829	0.193199	0.32583	0.131848	0.218603	-0.123926	0.360744	0.236199
TCGA-22-4613	LUSC	0	0.239239	0.304957	0.211475	0.313735	0.275001	0.343718	0.300556	0.207028	0.108409	0.344645	0.25224	0.350489	0.255165	0.340361	0.282376	0.258767	0.235916	0.234553	0.112758	-0.0909039	0.428934	0.21139	0.248653	0.260906	0.225759	0.24974	0.291136	0.245199	0.320757	0.174029	0.142506	0.266493	0.291349	0.277417	0.273339	0.28937	0.301179	0.339138	0.277312	0.170551	0.010334	0.259231	0.164154
TCGA-22-5471	LUSC	0	0.238994	0.298287	0.217231	0.330263	0.275795	0.339558	0.31946	0.229519	0.120146	0.340738	0.313904	0.357916	0.25876	0.354852	0.286488	0.266213	0.231236	0.261973	0.121793	-0.0778868	0.424025	0.226509	0.228406	0.261808	0.207126	0.248338	0.29814	0.242883	0.313581	0.144039	0.135262	0.26109	0.255616	0.262049	0.264111	0.264043	0.294643	0.319205	0.263103	0.238194	-0.100321	0.264534	0.190658
TCGA-22-5472	LUSC	0	0.245433	0.3116	0.230047	0.373293	0.22745	0.272011	0.312749	0.251814	0.147967	0.243997	0.286008	0.313138	0.251666	0.353793	0.297467	0.236373	0.286196	0.3039	0.144064	-0.0643577	0.365904	0.25107	0.248947	0.274579	0.246771	0.276699	0.30765	0.274059	0.319443	0.165696	0.152226	0.271277	0.29655	0.274658	0.288636	0.296624	0.179572	0.340105	0.104915	0.189935	-0.0794936	0.296795	0.172453
TCGA-22-5473	LUSC	0	0.280226	0.298308	0.259218	0.35319	0.261538	0.322652	0.30359	0.251164	0.215792	0.318829	0.32029	0.344342	0.289817	0.356852	0.28926	0.26987	0.261728	0.257921	0.112293	-0.0705222	0.415631	0.238729	0.243887	0.249014	0.222841	0.250796	0.299109	0.234945	0.322693	0.168705	0.149108	0.246449	0.268614	0.264783	0.259649	0.298983	0.274599	0.341229	0.259405	0.218978	-0.179674	0.273887	0.144585
TCGA-22-5474	LUSC	0	0.253662	0.315869	0.226953	0.340745	0.235898	0.297592	0.310814	0.244877	0.185595	0.280951	0.286437	0.321299	0.273498	0.374708	0.279094	0.26283	0.247067	0.266594	0.149809	-0.0741472	0.397579	0.236226	0.247693	0.274135	0.236387	0.263374	0.312807	0.250106	0.325935	0.170189	0.14923	0.270494	0.298619	0.280274	0.2767	0.289642	0.234783	0.342235	0.185334	0.192868	-0.0547894	0.283327	0.249221
TCGA-22-5477	LUSC	0	0.253794	0.336292	0.288867	0.352588	0.248707	0.349799	0.286727	0.252284	0.230805	0.333565	0.256498	0.30408	0.254623	0.322861	0.275132	0.255506	0.255022	0.22394	0.0977343	-0.0843853	0.399453	0.216834	0.236968	0.231482	0.221478	0.268429	0.300751	0.257336	0.313321	0.175185	0.123976	0.272561	0.298482	0.271695	0.269005	0.303403	0.304918	0.337785	0.283238	0.0961926	-0.184765	0.27361	0.109602
TCGA-22-5478	LUSC	0	0.289495	0.305126	0.246187	0.34998	0.227262	0.28653	0.306821	0.218122	0.16963	0.276156	0.360686	0.320302	0.298013	0.306366	0.267362	0.245424	0.296779	0.318127	0.14649	-0.0870393	0.37395	0.21859	0.244777	0.264054	0.243609	0.265971	0.293821	0.256458	0.316666	0.173277	0.131932	0.262839	0.308874	0.291042	0.255532	0.300012	0.223034	0.335975	0.168107	0.236051	-0.155068	0.325968	0.152254
TCGA-22-5479	LUSC	0	0.255256	0.317466	0.235499	0.344591	0.256983	0.348476	0.31144	0.226359	0.17756	0.342754	0.313234	0.348785	0.263434	0.360748	0.282623	0.262624	0.26052	0.276097	0.123374	-0.0792636	0.427314	0.231142	0.243666	0.249703	0.218264	0.242653	0.294566	0.23224	0.324067	0.162727	0.1521	0.253727	0.272713	0.272869	0.247698	0.294222	0.294026	0.337212	0.294273	0.222564	-0.187588	0.26622	0.14142
TCGA-22-5480	LUSC	0	0.267506	0.327203	0.266972	0.384372	0.238096	0.32356	0.302494	0.279902	0.183075	0.2975	0.323964	0.295583	0.241683	0.289909	0.273658	0.261754	0.287704	0.304645	0.156407	-0.0773716	0.396109	0.213892	0.248095	0.286548	0.225811	0.280437	0.314635	0.264548	0.315535	0.167115	0.145906	0.280624	0.309377	0.288614	0.280005	0.279858	0.290618	0.322942	0.217848	0.188461	-0.195559	0.310336	0.204341
TCGA-22-5481	LUSC	0	0.206095	0.3491	0.198489	0.267935	0.292276	0.380275	0.273881	0.151251	0.16626	0.393183	0.22295	0.351491	0.25041	0.346298	0.215308	0.239458	0.215988	0.206896	0.0769818	-0.121413	0.442187	0.166243	0.21214	0.22491	0.198308	0.236603	0.291463	0.229295	0.30359	0.167484	0.0899918	0.294476	0.27058	0.280327	0.255781	0.236689	0.356526	0.343412	0.347756	-0.0448204	-0.16623	0.186182	0.136013
TCGA-22-5482	LUSC	0	0.282095	0.302497	0.242096	0.372431	0.248058	0.306239	0.311427	0.254685	0.184512	0.297108	0.335528	0.33656	0.277863	0.365744	0.301949	0.269366	0.269472	0.278991	0.113453	-0.0838641	0.406057	0.241901	0.251112	0.253865	0.231346	0.253216	0.295992	0.242396	0.329218	0.17227	0.161973	0.253531	0.288185	0.27354	0.253893	0.311155	0.267027	0.351816	0.207837	0.281387	-0.171415	0.256622	0.141694
TCGA-22-5483	LUSC	0	0.243326	0.331117	0.242067	0.371662	0.26218	0.357291	0.292801	0.258737	0.218144	0.352412	0.360224	0.329328	0.270569	0.348861	0.244668	0.250273	0.259632	0.275498	0.153802	-0.130801	0.425695	0.210504	0.224922	0.255532	0.196233	0.238996	0.296184	0.211588	0.314573	0.158238	0.11509	0.249755	0.279245	0.274244	0.250968	0.252826	0.321537	0.327782	0.329658	0.114878	-0.196173	0.267039	0.161622
TCGA-22-5485	LUSC	0	0.256934	0.32125	0.238735	0.318913	0.263838	0.338546	0.286335	0.222442	0.171428	0.32877	0.262071	0.329879	0.273615	0.372411	0.284191	0.259544	0.245501	0.264591	0.101282	-0.0889405	0.414917	0.226084	0.235732	0.254216	0.236198	0.249009	0.291001	0.246473	0.316268	0.172124	0.138847	0.266277	0.310494	0.273011	0.259162	0.308424	0.278307	0.345427	0.293749	0.188163	0.0273545	0.282425	0.170568
TCGA-22-5489	LUSC	0	0.275497	0.328548	0.234304	0.360689	0.237437	0.330231	0.322549	0.26206	0.1847	0.308645	0.402944	0.301449	0.252811	0.316997	0.268164	0.260125	0.297017	0.326645	0.181018	-0.0856848	0.393848	0.224932	0.253503	0.312881	0.242066	0.291	0.316341	0.265066	0.32192	0.167414	0.157237	0.274442	0.317352	0.316504	0.291761	0.293524	0.294162	0.340479	0.262563	0.291203	-0.144014	0.31676	0.262903
TCGA-22-5491	LUSC	0	0.228264	0.282498	0.207962	0.304489	0.286949	0.329847	0.287929	0.234498	0.106658	0.331304	0.186242	0.383968	0.263373	0.350511	0.301777	0.267782	0.215915	0.207005	0.0882256	-0.0660755	0.432453	0.25413	0.240707	0.25296	0.232875	0.240686	0.296966	0.232815	0.32252	0.167233	0.154672	0.280551	0.264468	0.254908	0.267341	0.28752	0.296407	0.323353	0.234882	0.206803	0.138057	0.228972	0.113582
TCGA-22-5492	LUSC	0	0.27294	0.324408	0.26027	0.383467	0.223479	0.309163	0.328909	0.252468	0.181254	0.282441	0.30924	0.321197	0.258064	0.328929	0.288642	0.246901	0.282141	0.29012	0.166171	-0.0738489	0.366477	0.238566	0.25404	0.280558	0.253301	0.283468	0.306883	0.271707	0.322153	0.17037	0.136538	0.272816	0.315254	0.290893	0.284585	0.289651	0.236494	0.335873	0.209982	0.219187	0.257501	0.310988	0.186145
TCGA-22-A5C4	LUSC	0	0.274868	0.321425	0.211684	0.341291	0.248495	0.311544	0.283291	0.225483	0.127916	0.304192	0.251768	0.325977	0.281939	0.29708	0.262549	0.238475	0.261464	0.270387	0.101809	-0.104213	0.393787	0.214943	0.25305	0.263111	0.233712	0.247178	0.297552	0.233857	0.321954	0.175303	0.152768	0.245465	0.308648	0.285134	0.253135	0.295855	0.257748	0.349691	0.235204	0.218256	-0.0437323	0.274414	0.0898749
TCGA-23-1021	OV	0	0.175881	0.250729	0.155681	0.316682	0.255709	0.248921	0.253199	0.199707	0.122503	0.238938	0.226038	0.388082	0.229129	0.32266	0.197105	0.238346	0.216113	0.162077	0.0838633	-0.0935239	0.404644	0.211164	0.215672	0.219825	0.20041	0.208861	0.256608	0.202855	0.304936	0.136426	0.0924036	0.228516	0.221782	0.239415	0.268087	0.257636	0.17741	0.345895	0.0493623	0.0536141	-0.165161	0.202491	0.129528
TCGA-23-1022	OV	0	0.17043	0.298245	0.1936	0.291807	0.276693	0.311353	0.216244	0.225343	0.147215	0.308099	0.208193	0.387231	0.227714	0.286242	0.187172	0.207693	0.230678	0.148668	0.0520118	-0.0919153	0.41422	0.189817	0.211109	0.206816	0.202585	0.216851	0.260149	0.21704	0.304675	0.146208	0.0819859	0.250836	0.233106	0.254097	0.255127	0.248483	0.256273	0.351722	0.227027	-0.041091	-0.206303	0.158842	0.0461694
TCGA-23-1027	OV	0	0.223751	0.297028	0.183072	0.333584	0.271093	0.319612	0.292372	0.22991	0.131582	0.313818	0.320684	0.372463	0.262434	0.326954	0.219838	0.260507	0.251507	0.235	0.119973	-0.0959871	0.428188	0.224173	0.227393	0.256018	0.211042	0.237189	0.275152	0.226428	0.306351	0.148504	0.12335	0.24098	0.254153	0.249613	0.272037	0.276961	0.239269	0.327918	0.249497	0.180969	-0.202609	0.272606	0.187878
TCGA-23-1029	OV	0	0.21359	0.333486	0.217984	0.320328	0.232497	0.317009	0.262482	0.244891	0.169763	0.302665	0.247463	0.315221	0.24122	0.297831	0.2112	0.242273	0.256274	0.176765	0.080346	-0.0913201	0.391315	0.23441	0.231237	0.23558	0.236009	0.255198	0.285121	0.247992	0.30768	0.163653	0.105628	0.253906	0.283358	0.265089	0.286856	0.262225	0.248763	0.356162	0.222876	0.0941676	-0.131402	0.253559	0.174522
TCGA-23-1030	OV	0	0.213406	0.297095	0.204495	0.356627	0.247275	0.293128	0.30206	0.254334	0.185058	0.280374	0.274939	0.334795	0.218255	0.302347	0.233211	0.244673	0.260342	0.220373	0.116025	-0.0807974	0.40419	0.202431	0.239267	0.253339	0.215904	0.23948	0.283154	0.228815	0.31289	0.139817	0.127138	0.240567	0.261314	0.249318	0.254738	0.273031	0.203074	0.363882	0.158359	0.176803	-0.268002	0.286867	0.202058
TCGA-23-1110	OV	0	0.191281	0.323199	0.215549	0.307532	0.289208	0.361229	0.218913	0.205724	0.177893	0.377281	0.218069	0.347026	0.226949	0.272689	0.179082	0.220991	0.227192	0.116333	0.0198864	-0.079076	0.427659	0.180102	0.208535	0.192627	0.192592	0.217731	0.252086	0.213183	0.297566	0.146582	0.0654724	0.227303	0.232406	0.240444	0.2463	0.241514	0.331998	0.370257	0.305311	-0.0423014	-0.305113	0.165103	0.0600667
TCGA-23-1111	OV	0	0.209844	0.290261	0.192675	0.365932	0.245749	0.257691	0.265218	0.22528	0.161717	0.247064	0.267748	0.332481	0.238513	0.300479	0.224419	0.233572	0.268262	0.213037	0.0888536	-0.101982	0.388521	0.206015	0.22052	0.226773	0.20645	0.220622	0.270906	0.235558	0.316622	0.155864	0.107877	0.24042	0.253177	0.239049	0.264929	0.260417	0.213531	0.35514	0.0649265	0.121437	-0.242135	0.245473	0.131496
TCGA-23-1113	OV	0	0.222817	0.306736	0.169925	0.322148	0.255156	0.338406	0.252122	0.183338	0.182291	0.325537	0.275652	0.360278	0.252778	0.299073	0.198431	0.235845	0.256452	0.223528	0.073552	-0.109432	0.41929	0.210138	0.213311	0.212126	0.192675	0.21667	0.272642	0.21702	0.308692	0.141298	0.0951425	0.229455	0.217391	0.240099	0.253543	0.261698	0.239569	0.359014	0.310951	-0.025045	-0.194465	0.202288	0.080372
TCGA-23-1114	OV	0	0.245248	0.324426	0.253905	0.397239	0.216382	0.302976	0.278467	0.285967	0.187193	0.280726	0.304536	0.297983	0.2363	0.271434	0.223796	0.244906	0.27999	0.243389	0.10946	-0.0763764	0.379812	0.207777	0.237885	0.249566	0.223585	0.243077	0.277512	0.243878	0.306864	0.164124	0.106325	0.245476	0.280009	0.258954	0.276069	0.287091	0.234106	0.332719	0.171633	0.176462	-0.157059	0.282407	0.119631
TCGA-23-1116	OV	0	0.25009	0.296599	0.191039	0.374503	0.255126	0.300607	0.309144	0.266773	0.159357	0.288367	0.374928	0.351155	0.251661	0.322515	0.253668	0.274801	0.293837	0.27447	0.176299	-0.107857	0.400368	0.229777	0.225374	0.276784	0.211012	0.247813	0.28626	0.239883	0.314968	0.13938	0.130539	0.261588	0.262436	0.273328	0.271513	0.281054	0.186421	0.318711	0.199417	0.246945	-0.248371	0.282374	0.289233
TCGA-23-1118	OV	0	0.197436	0.300188	0.168363	0.325646	0.26605	0.342461	0.281265	0.22244	0.128925	0.346807	0.266176	0.373297	0.247407	0.326773	0.21971	0.254859	0.227362	0.205887	0.105132	-0.106092	0.431692	0.209936	0.223098	0.234766	0.206128	0.22791	0.278487	0.208364	0.306115	0.142047	0.100301	0.249593	0.242657	0.258732	0.265588	0.260197	0.247205	0.342494	0.297852	0.0962805	-0.174669	0.246608	0.164075
TCGA-23-1122	OV	0	0.230687	0.343054	0.236992	0.346016	0.24082	0.351005	0.272145	0.218206	0.193043	0.341731	0.2719	0.332314	0.240823	0.307065	0.21415	0.246704	0.261729	0.256867	0.0827663	-0.0744432	0.404451	0.205265	0.231267	0.24077	0.22092	0.240008	0.278367	0.252041	0.304026	0.16425	0.0946321	0.26209	0.281141	0.262769	0.281402	0.267775	0.25194	0.344017	0.31044	0.103287	-0.254416	0.251132	0.1773
TCGA-23-1123	OV	0	0.176116	0.318296	0.240591	0.330497	0.248249	0.329904	0.268959	0.225257	0.148995	0.308437	0.183184	0.326826	0.220204	0.285397	0.201538	0.233445	0.225758	0.204837	0.080994	-0.0987652	0.386149	0.176014	0.237048	0.237848	0.221319	0.245927	0.28646	0.246032	0.306007	0.140288	0.10876	0.24608	0.253173	0.24899	0.283172	0.249074	0.246757	0.382706	0.233786	0.0826758	-0.167675	0.19443	0.23112
TCGA-23-1809	OV	0	0.219328	0.331371	0.199533	0.326282	0.254827	0.349503	0.257532	0.20254	0.189378	0.34953	0.26118	0.311769	0.255779	0.296306	0.198692	0.223874	0.239669	0.200188	0.0576525	-0.0849205	0.396215	0.186998	0.222081	0.231578	0.199758	0.230715	0.271448	0.227846	0.307039	0.168471	0.0826048	0.246984	0.252408	0.255363	0.223459	0.261387	0.33102	0.361743	0.319482	0.0561839	-0.132695	0.220122	0.117805
TCGA-23-2077	OV	0	0.203027	0.285318	0.215692	0.318185	0.24704	0.265357	0.258096	0.202304	0.195553	0.259807	0.246129	0.341275	0.243269	0.310179	0.198196	0.242793	0.248925	0.165019	0.0947679	-0.0714881	0.40201	0.197297	0.225748	0.243827	0.22582	0.244098	0.273315	0.234706	0.313987	0.147956	0.105954	0.265989	0.267877	0.249415	0.276715	0.264489	0.22144	0.317865	0.0990768	0.048358	-0.24462	0.220985	0.186508
TCGA-23-2078	OV	0	0.226855	0.338586	0.215642	0.363624	0.240223	0.344586	0.276853	0.262496	0.194099	0.32383	0.344962	0.332196	0.24863	0.291927	0.220173	0.234586	0.278181	0.274233	0.139206	-0.102516	0.393978	0.205196	0.236016	0.242123	0.224883	0.252706	0.289629	0.26064	0.314872	0.170453	0.104231	0.253642	0.287726	0.277876	0.288493	0.259215	0.217841	0.339332	0.303604	0.135322	-0.251361	0.260561	0.177452
TCGA-23-2084	OV	0	0.199777	0.331638	0.176876	0.326974	0.256346	0.359227	0.274847	0.222062	0.139956	0.357832	0.271556	0.333855	0.236812	0.318354	0.219328	0.243375	0.238115	0.22093	0.0732489	-0.115243	0.418656	0.222589	0.233228	0.254425	0.220835	0.247307	0.293908	0.234028	0.317867	0.162714	0.109844	0.26505	0.289298	0.274779	0.286115	0.28332	0.268222	0.344649	0.339784	0.122261	-0.178186	0.265096	0.208688
TCGA-24-0970	OV	0	0.223273	0.336942	0.159281	0.375144	0.247759	0.354494	0.27554	0.238096	0.190523	0.335987	0.321265	0.360753	0.25243	0.319234	0.2286	0.260222	0.25506	0.236651	0.111766	-0.0998332	0.408629	0.204472	0.227708	0.235234	0.214776	0.237217	0.286992	0.23525	0.315888	0.159955	0.0824174	0.230447	0.244869	0.262435	0.248766	0.261531	0.279081	0.351463	0.322815	0.171805	-0.22024	0.234602	0.13994
TCGA-24-0982	OV	0	0.212071	0.319583	0.222698	0.349088	0.246154	0.318696	0.263736	0.234889	0.144379	0.310948	0.273853	0.368135	0.232451	0.295122	0.197496	0.242157	0.271422	0.199046	0.0698578	-0.0889191	0.412465	0.186376	0.212808	0.235795	0.197762	0.231797	0.267366	0.228735	0.305058	0.139562	0.0827537	0.242037	0.252033	0.252726	0.257756	0.250249	0.216733	0.348645	0.248024	0.0671936	-0.226302	0.242533	0.1519
TCGA-24-1103	OV	0	0.211858	0.293312	0.167964	0.307729	0.264952	0.319789	0.251121	0.236769	0.107238	0.316256	0.190789	0.389326	0.260849	0.31831	0.212407	0.238109	0.244863	0.163476	0.0552725	-0.114427	0.40929	0.244174	0.229004	0.213683	0.212813	0.218761	0.261833	0.212191	0.301113	0.170192	0.0942407	0.236017	0.254155	0.246446	0.258088	0.271105	0.238575	0.325774	0.241234	0.0737472	-0.0428765	0.223542	0.0415163
TCGA-24-1104	OV	0	0.224388	0.286597	0.178839	0.338887	0.243774	0.240478	0.284592	0.206491	0.117427	0.233786	0.242703	0.388116	0.236993	0.350109	0.221805	0.255988	0.253124	0.232321	0.0884746	-0.09462	0.369215	0.206299	0.240466	0.251309	0.23563	0.242172	0.282574	0.243627	0.3173	0.157973	0.105416	0.265414	0.273932	0.263316	0.271539	0.271374	0.166336	0.32522	0.0413925	0.0761065	-0.257472	0.249922	0.186399
TCGA-24-1413	OV	0	0.212858	0.29664	0.202568	0.326181	0.236096	0.264887	0.263615	0.263195	0.142557	0.239569	0.202702	0.326145	0.237509	0.307055	0.208769	0.230972	0.247413	0.170749	0.0919736	-0.105324	0.373818	0.199013	0.222475	0.228937	0.208359	0.230846	0.281437	0.219465	0.306074	0.151664	0.0966144	0.219999	0.267611	0.244928	0.275116	0.265587	0.172876	0.354968	0.100154	0.119699	-0.180322	0.249296	0.174428
TCGA-24-1416	OV	0	0.21278	0.303046	0.209293	0.327346	0.247195	0.313936	0.272179	0.219995	0.157887	0.306173	0.20156	0.372723	0.24858	0.335175	0.242757	0.244383	0.24344	0.1954	0.0793082	-0.0739334	0.398146	0.248785	0.217597	0.219724	0.20848	0.208275	0.271006	0.221317	0.300982	0.149204	0.0820678	0.243758	0.23948	0.233575	0.263878	0.260099	0.213035	0.32348	0.231517	0.120759	-0.164281	0.253861	0.126514
TCGA-24-1417	OV	0	0.243667	0.323594	0.179768	0.356417	0.2354	0.319184	0.29834	0.227004	0.144771	0.312203	0.312117	0.329064	0.240787	0.295022	0.248001	0.258635	0.258612	0.268008	0.127169	-0.0976604	0.394861	0.220747	0.240991	0.258139	0.218095	0.245283	0.299778	0.243931	0.311832	0.170926	0.109969	0.241823	0.271989	0.26645	0.276885	0.26561	0.228186	0.369085	0.256381	0.20419	-0.131356	0.310425	0.266991
TCGA-24-1418	OV	0	0.239953	0.333163	0.188986	0.376297	0.241447	0.331733	0.29099	0.231788	0.208318	0.312013	0.336383	0.317834	0.250137	0.304224	0.226095	0.246015	0.287298	0.264646	0.116706	-0.0865986	0.398501	0.212437	0.237596	0.249523	0.232094	0.24857	0.292406	0.253415	0.314781	0.166127	0.104625	0.248413	0.270455	0.269366	0.28026	0.290067	0.254382	0.329261	0.251695	0.221262	-0.219005	0.294883	0.158421
TCGA-24-1419	OV	0	0.196932	0.314182	0.262189	0.338173	0.254341	0.321466	0.24532	0.221354	0.157351	0.29655	0.164545	0.34187	0.232842	0.285008	0.203082	0.22799	0.228848	0.215577	0.0301064	-0.103726	0.398531	0.228379	0.230382	0.229268	0.200763	0.23434	0.287611	0.227339	0.31647	0.170427	0.0956966	0.241736	0.257519	0.257124	0.265044	0.265109	0.256033	0.34109	0.222452	0.0357345	-0.195037	0.187293	0.141795
TCGA-24-1422	OV	0	0.238346	0.31429	0.205426	0.372716	0.218136	0.266325	0.290925	0.243292	0.163048	0.239211	0.345912	0.307051	0.238634	0.307067	0.234469	0.240071	0.29282	0.25788	0.13055	-0.107531	0.375531	0.211766	0.242429	0.266319	0.23898	0.265873	0.29521	0.263583	0.315152	0.164236	0.119506	0.27012	0.292779	0.272289	0.295827	0.280679	0.161351	0.332979	0.096108	0.120447	-0.240006	0.304709	0.244891
TCGA-24-1423	OV	0	0.220954	0.289968	0.201631	0.327155	0.227846	0.262559	0.269552	0.230216	0.190814	0.243422	0.269921	0.337456	0.241814	0.306142	0.227911	0.25913	0.255723	0.243962	0.118212	-0.0627255	0.363441	0.222724	0.236143	0.253185	0.231635	0.252372	0.28285	0.255021	0.302877	0.168542	0.109115	0.25362	0.286145	0.2606	0.285451	0.272975	0.212014	0.324735	0.10274	0.122846	-0.213921	0.249391	0.158822
TCGA-24-1424	OV	0	0.236377	0.335991	0.234731	0.357546	0.238376	0.332322	0.266457	0.262067	0.210083	0.322582	0.287043	0.294834	0.245994	0.282226	0.214243	0.230781	0.268206	0.239465	0.0986412	-0.0817005	0.389311	0.200816	0.239742	0.245125	0.233058	0.259377	0.288828	0.25832	0.311507	0.160687	0.103086	0.255922	0.290142	0.265562	0.264199	0.275473	0.289886	0.341931	0.273925	0.169883	-0.219361	0.269139	0.175702
TCGA-24-1425	OV	0	0.249317	0.325809	0.240594	0.396095	0.210043	0.283727	0.286691	0.256102	0.194587	0.25706	0.3868	0.307529	0.241382	0.311715	0.226861	0.245974	0.324339	0.325923	0.155271	-0.110767	0.37353	0.216494	0.250404	0.263284	0.220271	0.272061	0.295835	0.243944	0.314499	0.189986	0.119708	0.255112	0.286706	0.286116	0.275703	0.287169	0.191789	0.321643	0.113705	0.233739	-0.144398	0.324464	0.219346
TCGA-24-1426	OV	0	0.20862	0.311847	0.174652	0.336252	0.254758	0.289812	0.234583	0.218512	0.169346	0.278211	0.227908	0.335521	0.232347	0.294441	0.205557	0.225627	0.234748	0.18092	0.063456	-0.0854766	0.388808	0.187298	0.225355	0.218767	0.207442	0.228598	0.278863	0.239979	0.314431	0.160327	0.089647	0.239822	0.247035	0.251674	0.248931	0.263522	0.226438	0.356216	0.153877	0.0493517	-0.236659	0.205812	0.135044
TCGA-24-1427	OV	0	0.249794	0.330003	0.236824	0.383893	0.221852	0.299827	0.290904	0.26424	0.193241	0.271199	0.351723	0.327913	0.233343	0.289961	0.240619	0.236242	0.315374	0.276263	0.131692	-0.0821248	0.369299	0.219158	0.255525	0.270887	0.236453	0.281773	0.307899	0.271078	0.324193	0.179304	0.113834	0.264617	0.286635	0.281772	0.294657	0.304726	0.221326	0.313507	0.181693	0.229821	-0.213059	0.290015	0.196967
TCGA-24-1428	OV	0	0.214109	0.326221	0.17172	0.291743	0.26681	0.344317	0.262875	0.171979	0.101586	0.358292	0.222013	0.372192	0.248817	0.303952	0.21152	0.234888	0.221429	0.180526	0.0984739	-0.112286	0.419228	0.194137	0.222459	0.21939	0.21078	0.235703	0.280822	0.213376	0.302544	0.147761	0.115023	0.247023	0.253506	0.241436	0.263826	0.254659	0.300046	0.372109	0.299212	0.0526531	-0.28238	0.236779	0.207576
TCGA-24-1430	OV	0	0.198628	0.312798	0.232995	0.309081	0.239	0.312117	0.237971	0.240879	0.181127	0.293998	0.25012	0.320738	0.242443	0.279873	0.190858	0.197774	0.274595	0.209552	0.058983	-0.0960241	0.38768	0.19876	0.226249	0.205368	0.21387	0.245619	0.282277	0.23994	0.315866	0.161947	0.091003	0.239131	0.25139	0.26647	0.266542	0.253502	0.264473	0.336652	0.212272	-0.0380048	-0.26764	0.211595	0.0936929
TCGA-24-1431	OV	0	0.173975	0.310793	0.156282	0.27717	0.258121	0.320547	0.254575	0.210929	0.10742	0.31834	0.20526	0.370032	0.228158	0.328763	0.214188	0.223484	0.237922	0.179853	0.0639989	-0.103594	0.415261	0.198386	0.216696	0.218757	0.207625	0.224842	0.274983	0.232938	0.317791	0.15716	0.109252	0.261086	0.247994	0.244772	0.271779	0.267144	0.248772	0.325172	0.257003	0.0104777	-0.301077	0.219869	0.169927
TCGA-24-1434	OV	0	0.279575	0.319656	0.225923	0.396981	0.219715	0.280096	0.31559	0.263715	0.213377	0.260214	0.400532	0.309785	0.261094	0.297027	0.245221	0.254264	0.320002	0.293357	0.178515	-0.089525	0.373603	0.220516	0.247645	0.278661	0.24375	0.267359	0.302061	0.271301	0.319547	0.160303	0.136812	0.271745	0.279105	0.277688	0.29193	0.299901	0.202656	0.314073	0.157509	0.248079	-0.189465	0.336927	0.268486
TCGA-24-1435	OV	0	0.233635	0.315986	0.187787	0.365535	0.243108	0.329524	0.294267	0.239427	0.15297	0.317474	0.36132	0.345017	0.254716	0.315294	0.232091	0.265079	0.269889	0.281069	0.119938	-0.0977742	0.390952	0.210024	0.244085	0.257362	0.217785	0.24909	0.291979	0.237251	0.30755	0.156156	0.119349	0.24934	0.268866	0.270019	0.285551	0.264795	0.224738	0.359033	0.257982	0.189606	-0.25824	0.285273	0.221123
TCGA-24-1464	OV	0	0.17336	0.281428	0.174351	0.317638	0.287831	0.298858	0.270389	0.208879	0.0936842	0.297739	0.204153	0.377042	0.219031	0.319529	0.226857	0.23595	0.204925	0.151596	0.0731981	-0.106442	0.437995	0.190368	0.215023	0.238628	0.188551	0.233662	0.263304	0.207358	0.305303	0.130552	0.0951103	0.235273	0.244018	0.241461	0.257126	0.258553	0.209398	0.330261	0.202578	0.0332964	-0.251947	0.189894	0.137377
TCGA-24-1467	OV	0	0.180139	0.311161	0.232353	0.305341	0.240308	0.287915	0.243174	0.247102	0.150103	0.269381	0.178217	0.282067	0.220273	0.284683	0.210618	0.220569	0.22712	0.191226	0.0603995	-0.115478	0.392985	0.210105	0.228941	0.224457	0.224289	0.240943	0.281401	0.240764	0.310258	0.165395	0.0917959	0.242271	0.275842	0.256517	0.27747	0.257388	0.175084	0.332852	0.126697	0.012704	-0.18095	0.220216	0.132939
TCGA-24-1469	OV	0	0.204285	0.352109	0.186282	0.325018	0.263931	0.366853	0.258345	0.215047	0.180213	0.369871	0.231407	0.317908	0.232396	0.309948	0.200957	0.238336	0.224806	0.178066	0.0851823	-0.0849547	0.408947	0.204092	0.218969	0.232426	0.21262	0.223577	0.288765	0.232341	0.302673	0.154559	0.105129	0.24826	0.252211	0.24165	0.275405	0.261858	0.295931	0.331077	0.359268	0.0591335	-0.29466	0.218779	0.141074
TCGA-24-1470	OV	0	0.21252	0.323642	0.19617	0.355196	0.23708	0.322819	0.292882	0.240564	0.124041	0.318569	0.225351	0.335626	0.227	0.301041	0.233742	0.245883	0.248715	0.23046	0.131444	-0.0959084	0.381361	0.208443	0.241905	0.25276	0.238792	0.25448	0.294058	0.23504	0.305849	0.151803	0.124277	0.250002	0.282177	0.263291	0.289706	0.269179	0.236654	0.32026	0.231033	0.136195	-0.208847	0.265659	0.220182
TCGA-24-1471	OV	0	0.198139	0.277698	0.187308	0.309212	0.243537	0.255254	0.265627	0.19589	0.126601	0.251008	0.178689	0.389549	0.212691	0.302248	0.221728	0.23849	0.237102	0.134037	0.0725902	-0.101398	0.406935	0.201747	0.219106	0.233965	0.197573	0.235982	0.284603	0.214019	0.326928	0.162245	0.118494	0.242884	0.244974	0.247159	0.253121	0.285643	0.23784	0.336747	0.0775721	0.00183366	-0.222749	0.273572	0.149944
TCGA-24-1474	OV	0	0.211111	0.352966	0.25161	0.324476	0.248645	0.365242	0.263738	0.228788	0.162552	0.365144	0.205187	0.320902	0.239515	0.302218	0.22703	0.257597	0.248994	0.18217	0.0754108	-0.111222	0.410547	0.209425	0.227598	0.235429	0.232048	0.247587	0.292199	0.243417	0.317268	0.174771	0.10909	0.247856	0.299337	0.258412	0.276398	0.281321	0.335976	0.349855	0.315808	0.0742046	-0.110892	0.269007	0.17708
TCGA-24-1550	OV	0	0.279682	0.310588	0.23047	0.386332	0.230308	0.311727	0.289018	0.278934	0.184995	0.289958	0.380504	0.298244	0.280272	0.293871	0.242264	0.258234	0.294345	0.300645	0.149529	-0.0780584	0.385298	0.202941	0.241651	0.258767	0.221913	0.269537	0.290743	0.23671	0.317835	0.156024	0.115275	0.253673	0.279291	0.283632	0.26527	0.276422	0.250635	0.324482	0.217774	0.156061	-0.23441	0.301966	0.231098
TCGA-24-1551	OV	0	0.230898	0.315282	0.193957	0.324036	0.238008	0.309329	0.281465	0.166359	0.187757	0.320134	0.230444	0.358861	0.237907	0.3506	0.23279	0.257926	0.270119	0.204868	0.106814	-0.0996528	0.407815	0.239601	0.238901	0.258844	0.23072	0.264066	0.313025	0.242314	0.319337	0.16741	0.127282	0.275895	0.277843	0.267644	0.282708	0.272622	0.283944	0.307411	0.194319	0.149192	-0.208472	0.262528	0.246696
TCGA-24-1552	OV	0	0.214201	0.345026	0.178099	0.330404	0.261037	0.341504	0.277481	0.184481	0.11068	0.338725	0.240492	0.354893	0.245923	0.303025	0.225583	0.238774	0.246059	0.178867	0.067285	-0.0937931	0.397577	0.208465	0.241207	0.243838	0.233319	0.230138	0.291765	0.24971	0.323774	0.162804	0.0974302	0.261307	0.268881	0.260436	0.277931	0.285008	0.280884	0.328163	0.361748	0.113038	-0.228065	0.257149	0.154692
TCGA-24-1562	OV	0	0.237588	0.314631	0.17733	0.355722	0.240261	0.297012	0.289134	0.22951	0.186195	0.27393	0.314937	0.346904	0.250191	0.333214	0.241153	0.251215	0.282141	0.252025	0.123816	-0.0904046	0.390764	0.222541	0.237988	0.24537	0.219514	0.25298	0.295081	0.244281	0.31669	0.159978	0.123429	0.259999	0.259583	0.271687	0.279541	0.277338	0.234281	0.366352	0.197224	0.101414	-0.220844	0.271332	0.194592
TCGA-24-1564	OV	0	0.248683	0.316506	0.22094	0.383729	0.199909	0.261856	0.297144	0.258817	0.196601	0.228224	0.342707	0.284511	0.249603	0.303547	0.225856	0.243486	0.279442	0.310422	0.165633	-0.108054	0.346657	0.208914	0.251743	0.289005	0.242262	0.288524	0.314925	0.268054	0.314707	0.175262	0.127806	0.256956	0.304879	0.282862	0.302211	0.286666	0.178661	0.343577	0.117594	0.219147	-0.170935	0.289829	0.312301
TCGA-24-1565	OV	0	0.162182	0.271579	0.229266	0.288251	0.246501	0.218439	0.262821	0.228392	0.114859	0.206215	0.129097	0.350029	0.184784	0.320978	0.231493	0.212965	0.210015	0.106315	0.0662036	-0.12391	0.378342	0.213889	0.223888	0.230548	0.192445	0.217401	0.274731	0.208199	0.303639	0.141218	0.105666	0.23696	0.231147	0.24136	0.263741	0.253806	0.193669	0.320496	-0.0245592	-0.00368308	-0.15974	0.207524	0.204303
TCGA-24-1603	OV	0	0.230173	0.308227	0.188044	0.299121	0.25499	0.326563	0.280395	0.200774	0.161671	0.327398	0.231302	0.360807	0.261484	0.319638	0.218878	0.248477	0.237373	0.21162	0.0815943	-0.0811402	0.408358	0.216612	0.239107	0.242008	0.220294	0.241814	0.291647	0.236008	0.320384	0.178019	0.100887	0.255261	0.273271	0.257674	0.274004	0.266489	0.29361	0.368118	0.256514	0.0935075	-0.21206	0.237314	0.165716
TCGA-24-1616	OV	0	0.217894	0.298877	0.209185	0.335121	0.237387	0.307764	0.25959	0.241601	0.167013	0.308547	0.232018	0.343371	0.257903	0.305552	0.207422	0.25168	0.24358	0.162152	0.0643377	-0.0813264	0.393292	0.234953	0.226877	0.231723	0.232978	0.23766	0.279274	0.230046	0.313981	0.167472	0.105121	0.259145	0.255373	0.25114	0.27989	0.262427	0.269657	0.343151	0.201806	0.00607196	-0.0772134	0.244047	0.104342
TCGA-24-1842	OV	0	0.242327	0.322873	0.173261	0.348514	0.251443	0.331737	0.284673	0.190532	0.165345	0.32701	0.280635	0.350071	0.258306	0.336599	0.226806	0.254809	0.2587	0.222557	0.109457	-0.11425	0.41303	0.227026	0.22707	0.246316	0.227317	0.248254	0.301493	0.245303	0.320107	0.16194	0.112035	0.26369	0.259159	0.265378	0.29297	0.281852	0.248622	0.318931	0.273556	0.109956	-0.241565	0.27836	0.215063
TCGA-24-1843	OV	0	0.199319	0.311562	0.169093	0.328472	0.276066	0.347637	0.287374	0.211188	0.115159	0.350422	0.240305	0.393761	0.234753	0.323991	0.217015	0.266633	0.213769	0.180116	0.0893203	-0.115917	0.430679	0.18661	0.234108	0.24904	0.21506	0.2312	0.284259	0.226279	0.30934	0.141693	0.123978	0.25854	0.252866	0.243841	0.268883	0.270976	0.254242	0.341289	0.329117	0.105932	-0.288493	0.246591	0.20735
TCGA-24-1844	OV	0	0.186334	0.287151	0.214381	0.31273	0.237547	0.261121	0.243154	0.232023	0.16048	0.261478	0.218891	0.382089	0.229189	0.284432	0.198349	0.229233	0.235251	0.220519	0.0489584	-0.0961182	0.391205	0.215344	0.222957	0.223163	0.198541	0.222416	0.261018	0.208914	0.30096	0.157963	0.0860762	0.214064	0.251028	0.2323	0.262706	0.238914	0.204581	0.328402	0.100746	-0.0333491	-0.131056	0.212915	0.0848751
TCGA-24-1845	OV	0	0.168764	0.292128	0.153881	0.251303	0.263436	0.313852	0.241047	0.152798	0.0820759	0.315297	0.136985	0.387927	0.228458	0.33253	0.205214	0.220574	0.176562	0.133916	0.0636186	-0.110647	0.418771	0.184892	0.219273	0.215248	0.192076	0.219901	0.277445	0.199755	0.310166	0.163149	0.0988933	0.235739	0.253596	0.235447	0.253532	0.243311	0.219721	0.308709	0.228726	0.0463752	-0.278337	0.205535	0.151924
TCGA-24-1846	OV	0	0.244064	0.305736	0.167222	0.368679	0.252939	0.313115	0.306102	0.242866	0.131084	0.307165	0.280326	0.346514	0.228444	0.29941	0.245678	0.255356	0.223224	0.232514	0.118644	-0.121971	0.414038	0.234191	0.233148	0.258951	0.204913	0.234527	0.286119	0.215394	0.313404	0.156075	0.129359	0.249136	0.273001	0.267591	0.266153	0.280508	0.272381	0.364723	0.155872	0.168406	-0.18513	0.301825	0.177145
TCGA-24-1847	OV	0	0.245532	0.311391	0.185622	0.351253	0.240968	0.299023	0.301713	0.262431	0.183531	0.285419	0.27502	0.329665	0.261913	0.338361	0.241178	0.262859	0.253609	0.258351	0.140079	-0.107127	0.3831	0.241315	0.251196	0.266537	0.243986	0.269098	0.299988	0.268587	0.311309	0.159001	0.134097	0.265938	0.285654	0.275167	0.305281	0.279962	0.214575	0.345479	0.199297	0.128329	-0.220274	0.279428	0.22362
TCGA-24-1850	OV	0	0.258985	0.320167	0.204025	0.356105	0.251864	0.331137	0.273436	0.233467	0.133322	0.315939	0.330778	0.360931	0.278422	0.315898	0.221299	0.253478	0.265251	0.233257	0.116281	-0.0978296	0.399403	0.195353	0.227597	0.250432	0.220714	0.228413	0.276905	0.227741	0.316072	0.151435	0.0945492	0.237839	0.243478	0.267595	0.252581	0.239548	0.235555	0.348339	0.29533	0.122484	-0.196478	0.242057	0.20414
TCGA-24-2024	OV	0	0.21568	0.287647	0.198032	0.343377	0.252782	0.257428	0.278749	0.272053	0.120685	0.250786	0.307039	0.334779	0.237665	0.303639	0.216909	0.239402	0.276256	0.2302	0.119831	-0.11757	0.389718	0.199849	0.237643	0.238774	0.208787	0.235134	0.27507	0.214575	0.308406	0.138479	0.114968	0.231572	0.251893	0.245199	0.266381	0.281183	0.177933	0.318668	0.091044	0.0648454	-0.197968	0.231319	0.174733
TCGA-24-2033	OV	0	0.239003	0.298342	0.214841	0.348665	0.261126	0.308293	0.261821	0.206313	0.174329	0.311481	0.305284	0.349154	0.250562	0.292504	0.203896	0.233825	0.27269	0.239126	0.0730282	-0.11335	0.409229	0.208775	0.236166	0.241602	0.21115	0.227928	0.278327	0.238948	0.318721	0.152821	0.110735	0.256543	0.249181	0.256033	0.266225	0.256449	0.286575	0.344975	0.210637	0.0562353	-0.253393	0.25417	0.142312
TCGA-24-2035	OV	0	0.24808	0.302814	0.197693	0.385798	0.236783	0.27436	0.314793	0.280621	0.159869	0.263157	0.37555	0.326467	0.231437	0.299923	0.231962	0.24939	0.312896	0.305493	0.176805	-0.0983313	0.375374	0.216742	0.25096	0.27612	0.239972	0.276656	0.289455	0.259748	0.321695	0.156613	0.13804	0.260932	0.274506	0.286499	0.291163	0.29005	0.181898	0.352063	0.110563	0.199516	-0.175879	0.339591	0.23737
TCGA-24-2036	OV	0	0.166242	0.329779	0.229541	0.287658	0.235173	0.319789	0.233543	0.223393	0.157767	0.318059	0.224633	0.324027	0.221316	0.281433	0.202602	0.217879	0.252436	0.186632	0.0607503	-0.105348	0.385542	0.194387	0.227512	0.216932	0.21096	0.219848	0.269857	0.206493	0.302165	0.160495	0.0920337	0.236601	0.260232	0.245736	0.237418	0.249085	0.287826	0.364168	0.226114	-0.0508005	-0.196358	0.199814	0.0759647
TCGA-24-2038	OV	0	0.220633	0.257461	0.197813	0.379691	0.240364	0.191267	0.290693	0.233987	0.156785	0.170953	0.231576	0.324881	0.222072	0.293873	0.244767	0.231414	0.291266	0.203072	0.124372	-0.119864	0.376063	0.221579	0.24507	0.254148	0.218323	0.242603	0.282196	0.25074	0.325139	0.1637	0.117504	0.249232	0.273875	0.246569	0.285269	0.284277	0.161372	0.361022	-0.169027	0.0985032	-0.194837	0.279078	0.127139
TCGA-24-2254	OV	0	0.243512	0.328975	0.234268	0.370255	0.220531	0.286696	0.281184	0.259457	0.187975	0.281475	0.318964	0.275519	0.242321	0.300976	0.211412	0.235985	0.295429	0.278285	0.126313	-0.101115	0.366699	0.221404	0.235833	0.257125	0.21862	0.258116	0.289837	0.239875	0.315756	0.171889	0.125216	0.239522	0.293709	0.25432	0.270693	0.27462	0.253235	0.364289	0.114648	0.117082	-0.222401	0.299171	0.178739
TCGA-24-2261	OV	0	0.207815	0.34357	0.225287	0.349116	0.233135	0.337317	0.26736	0.218161	0.199766	0.336025	0.279111	0.288413	0.223696	0.273987	0.212851	0.218083	0.262886	0.233886	0.103716	-0.100268	0.388573	0.203111	0.235356	0.247583	0.231301	0.249725	0.291127	0.254471	0.311032	0.169511	0.120608	0.255259	0.296688	0.272123	0.295306	0.269067	0.273515	0.322669	0.267389	0.0300254	-0.287901	0.260877	0.247824
TCGA-24-2262	OV	0	0.282642	0.321377	0.20501	0.37155	0.237942	0.316727	0.297061	0.232628	0.176627	0.304982	0.31126	0.325502	0.28696	0.333513	0.239328	0.260885	0.269313	0.274776	0.113907	-0.0950792	0.37832	0.213265	0.244358	0.282718	0.259971	0.257523	0.313816	0.265648	0.325209	0.17688	0.120724	0.269152	0.302709	0.287712	0.275537	0.293528	0.209586	0.33413	0.235578	0.128241	-0.227225	0.303876	0.168011
TCGA-24-2267	OV	0	0.238695	0.309363	0.192152	0.342388	0.228605	0.27804	0.286898	0.232862	0.15823	0.262438	0.234756	0.319616	0.245978	0.315372	0.222673	0.235173	0.26481	0.186955	0.133182	-0.0983866	0.384483	0.202975	0.245325	0.263402	0.244355	0.265859	0.300821	0.257775	0.324923	0.167447	0.132252	0.266758	0.307996	0.273845	0.300274	0.278525	0.179462	0.349412	0.115296	0.104283	-0.218844	0.294701	0.234442
TCGA-24-2271	OV	0	0.227919	0.305838	0.182227	0.370498	0.214667	0.266056	0.295145	0.217862	0.165038	0.239279	0.322178	0.312386	0.223938	0.302645	0.22966	0.238562	0.2831	0.247173	0.128671	-0.0870357	0.362066	0.220945	0.245264	0.264931	0.227671	0.259615	0.301353	0.25349	0.316654	0.164674	0.116787	0.256566	0.274543	0.271861	0.298414	0.287188	0.176946	0.345897	0.102274	0.134189	-0.202364	0.313863	0.237186
TCGA-24-2280	OV	0	0.254762	0.303985	0.238111	0.388513	0.218886	0.278511	0.276325	0.267599	0.206185	0.257883	0.373187	0.301272	0.234154	0.286881	0.227777	0.243213	0.317218	0.291703	0.130939	-0.0964336	0.376929	0.184328	0.234743	0.250622	0.209844	0.26217	0.273374	0.242524	0.31261	0.163515	0.108381	0.246906	0.283934	0.27469	0.254331	0.279383	0.210358	0.313242	0.112035	0.152061	-0.242648	0.305887	0.18609
TCGA-24-2281	OV	0	0.229194	0.329221	0.176817	0.345956	0.238778	0.334083	0.272378	0.215105	0.12656	0.323216	0.242001	0.334312	0.236161	0.297933	0.225534	0.252867	0.226009	0.202205	0.107986	-0.0987071	0.405682	0.196039	0.237115	0.243939	0.213503	0.22219	0.278494	0.231811	0.307182	0.154464	0.11515	0.233885	0.276393	0.265355	0.270835	0.25935	0.229662	0.351823	0.260953	0.0941133	-0.280168	0.268465	0.180799
TCGA-24-2288	OV	0	0.24438	0.329465	0.190105	0.328761	0.236256	0.300861	0.284034	0.211372	0.167205	0.280141	0.299728	0.328168	0.252483	0.301505	0.232761	0.250451	0.280171	0.265917	0.117543	-0.0826334	0.380178	0.207765	0.237608	0.2584	0.232684	0.261179	0.293507	0.254982	0.3141	0.174244	0.120251	0.257632	0.29115	0.27537	0.289882	0.281097	0.184809	0.322257	0.190114	0.149611	-0.173314	0.287792	0.232562
TCGA-24-2289	OV	0	0.248487	0.318189	0.226786	0.382966	0.214307	0.275648	0.305955	0.241151	0.180479	0.242591	0.36359	0.303218	0.257635	0.285007	0.234424	0.244439	0.27869	0.27456	0.147231	-0.0952095	0.369347	0.213455	0.236281	0.271231	0.245312	0.281819	0.302	0.266789	0.310759	0.153793	0.13288	0.261934	0.300221	0.280798	0.292628	0.305702	0.182529	0.307343	0.109038	0.266582	-0.224138	0.308828	0.295393
TCGA-24-2290	OV	0	0.240125	0.335114	0.196964	0.337791	0.245415	0.351358	0.282384	0.227784	0.126442	0.328422	0.246146	0.332161	0.250027	0.319089	0.233407	0.260039	0.25812	0.305725	0.124471	-0.10781	0.411897	0.212461	0.238652	0.261158	0.235178	0.259546	0.302924	0.264539	0.324396	0.177551	0.135731	0.261969	0.293636	0.272309	0.299264	0.291256	0.226499	0.354372	0.290069	0.152391	-0.229106	0.297217	0.227848
TCGA-24-2293	OV	0	0.24968	0.33511	0.220998	0.382081	0.203221	0.281064	0.30248	0.25947	0.213695	0.246065	0.377783	0.289254	0.240816	0.304202	0.236244	0.239904	0.308446	0.301386	0.169835	-0.0994703	0.362071	0.233167	0.249424	0.290496	0.239903	0.282906	0.29925	0.256702	0.317256	0.170304	0.140779	0.273316	0.305004	0.286576	0.301909	0.294178	0.168323	0.332206	0.139547	0.237132	-0.201181	0.3128	0.26952
TCGA-24-2298	OV	0	0.261514	0.308599	0.191328	0.356199	0.218175	0.281016	0.294386	0.227369	0.171387	0.262298	0.352109	0.367434	0.260366	0.328969	0.253259	0.256568	0.276511	0.262424	0.100145	-0.0811922	0.370115	0.229571	0.223177	0.262089	0.217928	0.241226	0.280374	0.242498	0.313034	0.157602	0.0962908	0.244409	0.262266	0.2656	0.258671	0.276315	0.192668	0.335627	0.157883	0.193484	-0.224345	0.306088	0.213467
TCGA-25-1312	OV	0	0.202822	0.312314	0.187888	0.345078	0.24394	0.303902	0.261785	0.223675	0.156691	0.291081	0.235222	0.331146	0.236159	0.299437	0.207182	0.231726	0.250846	0.184451	0.0812704	-0.0956127	0.390235	0.20135	0.227587	0.230839	0.218867	0.235541	0.278017	0.242909	0.310065	0.148749	0.0895773	0.250073	0.264348	0.258895	0.281277	0.252433	0.22975	0.35187	0.181615	0.0289746	-0.266727	0.22057	0.132932
TCGA-25-1313	OV	0	0.208841	0.294736	0.223349	0.363071	0.233162	0.25786	0.292084	0.26884	0.170095	0.226277	0.258695	0.343261	0.230029	0.322724	0.215919	0.236339	0.255634	0.237091	0.107849	-0.0977492	0.372191	0.215069	0.234183	0.24918	0.22153	0.26711	0.283143	0.244572	0.309116	0.150615	0.124591	0.246273	0.289624	0.250818	0.275143	0.279451	0.143541	0.354638	0.0706548	0.122799	-0.240403	0.253757	0.262412
TCGA-25-1315	OV	0	0.209355	0.30809	0.236849	0.313022	0.260991	0.317464	0.239788	0.254332	0.195569	0.311685	0.201271	0.348701	0.261579	0.302769	0.201083	0.235272	0.242216	0.198773	0.0487993	-0.0815382	0.40308	0.19995	0.218545	0.219686	0.204491	0.221272	0.260719	0.220445	0.308818	0.154069	0.0838343	0.253672	0.267404	0.249726	0.267228	0.245929	0.24269	0.340444	0.242988	0.0963674	-0.196192	0.164751	0.0556109
TCGA-25-1316	OV	0	0.183659	0.316465	0.244428	0.359995	0.253136	0.31522	0.248393	0.256197	0.17747	0.286024	0.265758	0.307429	0.224512	0.297751	0.200597	0.220721	0.267443	0.248996	0.0945897	-0.121672	0.388967	0.177335	0.230959	0.20665	0.204422	0.235447	0.260531	0.206398	0.303104	0.154614	0.0977544	0.220324	0.253784	0.252658	0.246637	0.260083	0.265691	0.387645	0.208837	0.0185759	-0.211029	0.161667	0.104359
TCGA-25-1319	OV	0	0.194128	0.307028	0.196029	0.307156	0.228243	0.292991	0.261567	0.198502	0.134653	0.294965	0.20115	0.321551	0.228301	0.314274	0.206998	0.223565	0.232059	0.138906	0.0794497	-0.0983982	0.386786	0.19024	0.223046	0.23861	0.220782	0.233012	0.282065	0.234166	0.307585	0.156843	0.0974802	0.260722	0.274648	0.271862	0.271061	0.256936	0.211813	0.320905	0.210973	0.0758085	-0.166457	0.242659	0.145031
TCGA-25-1320	OV	0	0.2547	0.335597	0.196764	0.37993	0.220516	0.31924	0.282864	0.244878	0.172238	0.306186	0.368168	0.288145	0.25068	0.283913	0.221625	0.247401	0.295138	0.242816	0.129699	-0.10135	0.380875	0.201429	0.240048	0.257425	0.231691	0.261376	0.293426	0.267937	0.310864	0.171734	0.0981468	0.257932	0.292783	0.283836	0.308542	0.276872	0.244107	0.3565	0.241758	0.155087	-0.177464	0.286038	0.21639
TCGA-25-1323	OV	0	0.221697	0.304645	0.216569	0.359049	0.245033	0.307576	0.255377	0.262819	0.20023	0.292516	0.29106	0.333167	0.248844	0.291467	0.218765	0.244906	0.258793	0.23317	0.0845416	-0.0635656	0.40116	0.200083	0.222881	0.220419	0.226442	0.239933	0.268313	0.242939	0.307822	0.154863	0.092158	0.251793	0.275726	0.257013	0.266942	0.253749	0.254253	0.338374	0.196907	0.116212	-0.156221	0.236003	0.155256
TCGA-25-1326	OV	0	0.231205	0.317417	0.190065	0.357201	0.228254	0.30695	0.274908	0.233776	0.176245	0.290115	0.331575	0.34449	0.25656	0.300573	0.218951	0.247247	0.260863	0.26893	0.123948	-0.116555	0.383809	0.212767	0.232896	0.255333	0.227353	0.252954	0.287075	0.250342	0.307978	0.164344	0.10462	0.248075	0.29071	0.27606	0.289825	0.259354	0.243334	0.328259	0.200322	0.133362	-0.186413	0.275639	0.208642
TCGA-25-1328	OV	0	0.239793	0.294732	0.232587	0.373722	0.207958	0.206974	0.28318	0.251092	0.206907	0.173766	0.357465	0.28536	0.242233	0.29483	0.239967	0.203957	0.311936	0.242088	0.150414	-0.11272	0.356577	0.228233	0.241408	0.265489	0.220132	0.270314	0.291176	0.259098	0.321835	0.171724	0.125988	0.242808	0.288787	0.269223	0.282978	0.284562	0.137013	0.358305	-0.101801	0.121438	-0.244101	0.305658	0.175664
TCGA-25-1329	OV	0	0.227082	0.32454	0.206511	0.355064	0.227383	0.312617	0.258272	0.216491	0.209053	0.285212	0.307355	0.299708	0.25236	0.295749	0.202184	0.207751	0.283963	0.271862	0.126019	-0.0930827	0.378725	0.204529	0.22735	0.228631	0.214765	0.24362	0.277099	0.24754	0.301554	0.182597	0.092479	0.242662	0.2746	0.267789	0.293396	0.254852	0.212086	0.345262	0.20928	0.102583	-0.105863	0.260151	0.160138
TCGA-25-2042	OV	0	0.28216	0.314735	0.227928	0.42816	0.196402	0.250408	0.313373	0.264064	0.226279	0.20766	0.41756	0.304373	0.251703	0.28681	0.261092	0.254434	0.348304	0.31472	0.182694	-0.0761533	0.33945	0.251424	0.251297	0.284026	0.239152	0.29777	0.308902	0.269027	0.318933	0.174723	0.136207	0.264508	0.300525	0.293179	0.289723	0.320463	0.166831	0.323717	0.0527939	0.309791	-0.119869	0.366354	0.243551
TCGA-25-2391	OV	0	0.25301	0.302384	0.185338	0.346102	0.253937	0.3156	0.282509	0.215851	0.159551	0.31065	0.233932	0.351317	0.272989	0.319673	0.232519	0.262458	0.251596	0.229401	0.103714	-0.0800707	0.40733	0.235948	0.241758	0.252536	0.245897	0.23295	0.289947	0.251044	0.32241	0.175679	0.118252	0.261622	0.284792	0.253644	0.284338	0.279339	0.278114	0.346903	0.219423	0.177402	-0.193205	0.267969	0.165781
TCGA-25-2392	OV	0	0.213045	0.306826	0.208913	0.340472	0.234141	0.281349	0.281714	0.223924	0.161144	0.263464	0.208828	0.345472	0.229491	0.315528	0.221408	0.238325	0.219228	0.18483	0.100792	-0.0650281	0.377533	0.199275	0.243892	0.253902	0.232353	0.261418	0.293863	0.24605	0.314608	0.166598	0.124457	0.242999	0.288366	0.261649	0.28983	0.270461	0.210861	0.359824	0.132839	0.111238	-0.0620284	0.232076	0.268822
TCGA-25-2393	OV	0	0.199248	0.311594	0.208524	0.328621	0.289298	0.343773	0.254109	0.227254	0.148795	0.343611	0.250545	0.341809	0.246688	0.294482	0.201359	0.230443	0.209568	0.217969	0.0871994	-0.11015	0.443164	0.164541	0.215885	0.230132	0.19288	0.230585	0.271074	0.214991	0.308047	0.145755	0.098215	0.223399	0.24715	0.253641	0.260957	0.230717	0.305713	0.334822	0.298398	0.038932	-0.187644	0.23003	0.131898
TCGA-25-2397	OV	0	0.219305	0.288362	0.18285	0.295325	0.240041	0.27117	0.253449	0.19038	0.209067	0.259097	0.214176	0.385444	0.258991	0.334334	0.209227	0.236291	0.251418	0.222654	0.0768487	-0.0877372	0.396554	0.231199	0.219695	0.247409	0.215999	0.237785	0.270989	0.226648	0.312824	0.164207	0.0922691	0.252355	0.269977	0.24261	0.265997	0.260424	0.18927	0.344864	0.145012	0.140377	-0.244793	0.250696	0.123001
TCGA-25-2398	OV	0	0.245343	0.318345	0.225309	0.373271	0.225477	0.287605	0.275678	0.257816	0.22106	0.267563	0.387747	0.286509	0.242013	0.294546	0.214441	0.241873	0.296033	0.268992	0.145271	-0.0981959	0.373559	0.195408	0.2357	0.25368	0.220711	0.264989	0.291977	0.256424	0.30903	0.158154	0.110466	0.254484	0.281729	0.277899	0.285368	0.260387	0.220124	0.354206	0.14991	0.160241	-0.162952	0.276622	0.20204
TCGA-25-2399	OV	0	0.255002	0.328566	0.194928	0.359065	0.235516	0.310006	0.293706	0.239736	0.150359	0.297591	0.325938	0.316475	0.25884	0.319223	0.253122	0.253173	0.275565	0.232734	0.114514	-0.0895522	0.400917	0.223271	0.239674	0.25789	0.230822	0.255729	0.296182	0.258713	0.314519	0.156643	0.109284	0.262611	0.292243	0.278709	0.299932	0.282353	0.209462	0.340559	0.22366	0.197303	-0.202798	0.305125	0.217038
TCGA-25-2400	OV	0	0.202503	0.307781	0.224321	0.304068	0.237395	0.299507	0.257193	0.244022	0.182403	0.287384	0.206169	0.321854	0.253814	0.323689	0.209002	0.226385	0.256637	0.194473	0.0629716	-0.0906314	0.393299	0.234367	0.238864	0.23176	0.223382	0.239669	0.277648	0.232026	0.321799	0.169906	0.101298	0.241345	0.278144	0.251974	0.275117	0.280256	0.281973	0.343154	0.179158	0.0663084	-0.229002	0.212848	0.133701
TCGA-25-2401	OV	0	0.231413	0.310136	0.218302	0.365587	0.248667	0.3231	0.299882	0.263722	0.191496	0.308211	0.356881	0.353736	0.256749	0.32013	0.233755	0.255246	0.279657	0.282718	0.161722	-0.113204	0.407211	0.214845	0.242968	0.264834	0.220416	0.263264	0.303795	0.243286	0.315877	0.156072	0.119308	0.253182	0.27732	0.274078	0.279324	0.276353	0.240411	0.340802	0.262326	0.205327	-0.166922	0.269431	0.299244
TCGA-25-2404	OV	0	0.253436	0.323175	0.20006	0.37002	0.235362	0.30441	0.290692	0.229669	0.200364	0.285374	0.336427	0.349422	0.257426	0.316465	0.248386	0.259207	0.284837	0.26938	0.130676	-0.0872069	0.385755	0.237446	0.242512	0.268994	0.228174	0.250275	0.296618	0.257024	0.318989	0.176157	0.12699	0.261092	0.295512	0.276289	0.280966	0.281333	0.205871	0.335223	0.219377	0.197783	-0.206978	0.271987	0.21423
TCGA-25-2409	OV	0	0.205359	0.287653	0.18876	0.335262	0.234185	0.265877	0.265646	0.245517	0.168349	0.250234	0.306591	0.343964	0.244623	0.31065	0.219793	0.239763	0.277726	0.265003	0.126523	-0.101634	0.381598	0.205695	0.234935	0.249443	0.221941	0.242203	0.287597	0.256984	0.311924	0.150971	0.105715	0.257411	0.277465	0.260291	0.278789	0.263771	0.191056	0.363002	0.0944456	0.0907218	-0.17124	0.254952	0.214368
TCGA-26-1442	GBM	0	0.197406	0.278672	0.241062	0.311832	0.211931	0.163497	0.221952	0.26478	0.301076	0.136395	0.196783	0.334083	0.183597	0.294358	0.204503	0.23281	0.243458	0.182642	0.0909132	-0.101483	0.335386	0.123423	0.215889	0.240744	0.210696	0.268411	0.299763	0.218592	0.335739	0.199383	0.0881272	0.244684	0.286555	0.281187	0.238418	0.265167	0.103871	0.368876	-0.208849	0.0540014	-0.163927	0.227809	0.145616
TCGA-26-5132	GBM	0	0.278561	0.325902	0.222665	0.340047	0.255774	0.309057	0.277456	0.257024	0.243344	0.312211	0.282254	0.325148	0.238259	0.310969	0.24007	0.266562	0.271518	0.263951	0.0938381	-0.113546	0.379555	0.144177	0.214363	0.25333	0.185053	0.269286	0.297746	0.222653	0.314356	0.181579	0.10396	0.238636	0.272697	0.264329	0.232675	0.274808	0.274138	0.381105	0.220545	0.138924	-0.19296	0.296861	0.157183
TCGA-26-5133	GBM	0	0.206984	0.294542	0.269344	0.317368	0.253568	0.290727	0.253283	0.265521	0.271153	0.277449	0.239789	0.35247	0.203029	0.286865	0.214093	0.238303	0.254981	0.225391	0.0992032	-0.132864	0.39737	0.116074	0.221737	0.228283	0.190871	0.262134	0.29755	0.206494	0.319171	0.184065	0.105286	0.23359	0.271638	0.263297	0.247978	0.266584	0.203274	0.377769	0.116379	0.0959811	-0.00461575	0.232552	0.114822
TCGA-26-5134	GBM	0	0.224125	0.330433	0.246125	0.327569	0.244836	0.320593	0.251008	0.271042	0.285212	0.308586	0.26842	0.320707	0.215087	0.286837	0.206452	0.246373	0.254911	0.244611	0.123883	-0.107747	0.378896	0.130694	0.215349	0.238605	0.200982	0.252793	0.277359	0.227248	0.316042	0.180725	0.0769533	0.231687	0.282996	0.248351	0.238897	0.267479	0.253142	0.329664	0.250446	0.0934867	-0.0649148	0.258196	0.137358
TCGA-26-5135	GBM	0	0.25423	0.312509	0.232631	0.343711	0.238089	0.273381	0.265069	0.264576	0.302157	0.260969	0.297599	0.326272	0.220124	0.307769	0.22417	0.253891	0.277223	0.287189	0.152264	-0.12646	0.36835	0.124243	0.225113	0.257883	0.201881	0.281528	0.296452	0.229207	0.316305	0.176657	0.104056	0.246524	0.286997	0.287706	0.24307	0.280884	0.19258	0.361889	0.119935	0.239884	-0.105496	0.26983	0.196909
TCGA-26-5136	GBM	0	0.240277	0.306293	0.221313	0.34019	0.257298	0.286256	0.268805	0.269223	0.249366	0.291069	0.272062	0.341678	0.218199	0.31267	0.210147	0.265315	0.25838	0.265818	0.134157	-0.121265	0.372037	0.133668	0.208014	0.251525	0.17949	0.255856	0.278381	0.199517	0.305476	0.164397	0.110181	0.224014	0.250794	0.248991	0.215334	0.273174	0.255383	0.349273	0.156732	0.214895	-0.201673	0.255892	0.260253
TCGA-26-5139	GBM	0	0.275572	0.287361	0.200339	0.361434	0.227272	0.231493	0.281745	0.264368	0.262142	0.218014	0.309998	0.32482	0.227004	0.31232	0.240025	0.258157	0.29399	0.267792	0.145513	-0.12224	0.36408	0.143957	0.224163	0.269638	0.198858	0.267452	0.297736	0.224365	0.314959	0.175924	0.124397	0.230077	0.269353	0.259707	0.241242	0.288262	0.183854	0.367423	-0.00867302	0.203569	-0.180212	0.332019	0.181242
TCGA-27-1830	GBM	0	0.288778	0.301477	0.236788	0.351678	0.213047	0.240506	0.288625	0.271315	0.288305	0.218357	0.329995	0.302485	0.23202	0.318797	0.233165	0.257677	0.294184	0.307521	0.156764	-0.103669	0.350122	0.157099	0.23146	0.278987	0.206134	0.278626	0.302734	0.241688	0.322878	0.187108	0.130932	0.239346	0.2857	0.281685	0.261252	0.285247	0.171216	0.367922	0.0305562	0.236148	-0.0483107	0.347935	0.249114
TCGA-27-1831	GBM	0	0.258655	0.217624	0.157164	0.335083	0.288366	0.223432	0.291354	0.251524	0.202942	0.250509	0.291649	0.41171	0.239422	0.309728	0.25077	0.272991	0.225353	0.283475	0.147883	-0.129192	0.386702	0.134868	0.20486	0.259348	0.169092	0.221512	0.25589	0.192563	0.317739	0.13721	0.121825	0.214599	0.216595	0.230691	0.203587	0.258262	0.18475	0.331894	0.07884	0.28998	-0.229263	0.28403	0.254291
TCGA-27-1832	GBM	0	0.293082	0.293202	0.204038	0.339277	0.257653	0.257417	0.295353	0.222498	0.232063	0.26794	0.344845	0.347688	0.246456	0.334636	0.243733	0.264332	0.281962	0.248824	0.135044	-0.118617	0.364968	0.160691	0.209395	0.277802	0.197707	0.241665	0.281755	0.219538	0.307767	0.160537	0.116403	0.226143	0.246034	0.26226	0.233592	0.269955	0.239477	0.345583	0.108588	0.119645	-0.207961	0.321287	0.252374
TCGA-27-1834	GBM	0	0.223271	0.273283	0.219131	0.32997	0.218408	0.192401	0.264944	0.270008	0.288327	0.178273	0.25274	0.318672	0.195437	0.306573	0.216229	0.255687	0.274336	0.217228	0.121799	-0.0876672	0.341846	0.135015	0.228339	0.261225	0.214041	0.262998	0.297296	0.24584	0.326272	0.186199	0.109209	0.240779	0.276376	0.264723	0.253346	0.279106	0.157235	0.365632	-0.105582	0.145643	-0.0552256	0.252047	0.269448
TCGA-27-1835	GBM	0	0.19744	0.283192	0.220241	0.314502	0.2578	0.243489	0.233084	0.272754	0.24531	0.242541	0.250667	0.3465	0.192106	0.252334	0.188543	0.229034	0.252075	0.268543	0.0883037	-0.114713	0.360668	0.113076	0.213759	0.251694	0.185763	0.261494	0.279394	0.199996	0.315929	0.186902	0.0951096	0.23372	0.277253	0.272096	0.247181	0.260282	0.212409	0.354177	0.0481586	0.193272	0.121712	0.193861	0.154755
TCGA-27-1837	GBM	0	0.218563	0.309608	0.221265	0.3304	0.235422	0.271851	0.263573	0.270138	0.287253	0.252486	0.259993	0.319439	0.208101	0.280576	0.216876	0.253195	0.24606	0.266037	0.125637	-0.110747	0.360387	0.13213	0.223698	0.25473	0.209147	0.268216	0.294087	0.235043	0.319527	0.180618	0.105663	0.234443	0.287346	0.269018	0.242808	0.274108	0.19359	0.367985	0.137649	0.218618	-0.149284	0.244095	0.210974
TCGA-27-2519	GBM	0	0.247938	0.275151	0.193396	0.332114	0.240105	0.231767	0.276621	0.252929	0.252807	0.232777	0.27068	0.334552	0.225043	0.308906	0.22896	0.267016	0.255651	0.240163	0.151938	-0.113501	0.361973	0.141879	0.222469	0.272623	0.200139	0.252829	0.288495	0.21599	0.313278	0.174085	0.111056	0.237375	0.255455	0.258619	0.234912	0.274696	0.210493	0.355025	0.031571	0.173886	-0.237624	0.286809	0.253585
TCGA-27-2521	GBM	0	0.21615	0.287326	0.258016	0.315141	0.260626	0.290002	0.236958	0.299134	0.269132	0.283498	0.230962	0.361436	0.206705	0.293198	0.198417	0.244972	0.235063	0.203231	0.0964404	-0.12313	0.396017	0.126497	0.212126	0.244152	0.191343	0.248394	0.281461	0.215849	0.325873	0.174786	0.0816841	0.234956	0.262088	0.260368	0.246335	0.266142	0.220897	0.368005	0.15704	0.0100759	-0.200318	0.213213	0.120191
TCGA-27-2523	GBM	0	0.218001	0.306576	0.228638	0.320913	0.266274	0.305469	0.256068	0.258458	0.238166	0.306675	0.242022	0.339525	0.216384	0.275273	0.219938	0.242872	0.231472	0.271884	0.101844	-0.133139	0.389851	0.113214	0.218877	0.247778	0.20535	0.264153	0.295686	0.228816	0.320091	0.176321	0.0796708	0.237126	0.28458	0.262776	0.245176	0.266522	0.265272	0.374657	0.22399	0.213156	-0.165634	0.219469	0.109475
TCGA-27-2524	GBM	0	0.292859	0.269077	0.213005	0.35443	0.284971	0.290088	0.304449	0.263897	0.243597	0.297134	0.33602	0.395855	0.261086	0.344401	0.254042	0.280628	0.268013	0.304788	0.173377	-0.140631	0.405844	0.15328	0.21661	0.277867	0.187435	0.240674	0.287488	0.2023	0.322466	0.159862	0.128549	0.240727	0.250722	0.264243	0.220227	0.270842	0.25822	0.326464	0.204071	0.244098	-0.148423	0.317502	0.224396
TCGA-27-2526	GBM	0	0.224008	0.22895	0.160121	0.291369	0.273323	0.219752	0.271071	0.229368	0.171896	0.244697	0.228463	0.409083	0.22853	0.332126	0.235213	0.269823	0.214713	0.231173	0.106261	-0.108425	0.381346	0.128177	0.207154	0.251264	0.177729	0.230057	0.266709	0.208857	0.311409	0.154403	0.0965693	0.229254	0.23282	0.23462	0.21738	0.253144	0.207371	0.365048	0.0426029	0.152348	-0.0327189	0.218899	0.191322
TCGA-27-2528	GBM	0	0.249171	0.29869	0.211917	0.347963	0.246028	0.27136	0.268349	0.273051	0.246727	0.266518	0.319296	0.353181	0.225138	0.290126	0.228198	0.258932	0.277386	0.293206	0.111695	-0.114543	0.377905	0.143811	0.221732	0.254937	0.193403	0.271197	0.292907	0.227819	0.323925	0.181295	0.102872	0.224593	0.279621	0.282868	0.245294	0.273725	0.225738	0.37153	0.140815	0.191751	-0.0217004	0.279069	0.163172
TCGA-28-1747	GBM	0	0.215938	0.296059	0.210948	0.322128	0.238752	0.246925	0.261727	0.26962	0.239628	0.236559	0.215622	0.336441	0.200834	0.286706	0.217392	0.260949	0.238287	0.19922	0.122172	-0.0924703	0.360501	0.13452	0.220797	0.255372	0.217355	0.256573	0.285715	0.240773	0.321998	0.179306	0.103122	0.232865	0.271527	0.259293	0.24182	0.270108	0.201597	0.378401	0.051769	0.169125	-0.195581	0.246003	0.239411
TCGA-28-1753	GBM	0	0.259914	0.328594	0.235775	0.357162	0.23002	0.307837	0.280522	0.274105	0.282609	0.286093	0.337698	0.309099	0.226317	0.301413	0.227674	0.253498	0.287886	0.309599	0.162797	-0.120204	0.36598	0.147094	0.224628	0.272479	0.210411	0.280193	0.295083	0.236247	0.320401	0.179135	0.110831	0.240076	0.298415	0.288936	0.253884	0.275611	0.225305	0.364288	0.213018	0.206682	-0.100999	0.294711	0.237268
TCGA-28-2499	GBM	0	0.243281	0.238116	0.175659	0.312973	0.25414	0.16287	0.255818	0.258314	0.233159	0.170383	0.245816	0.390564	0.215642	0.287083	0.228298	0.255316	0.241012	0.239518	0.0867581	-0.104011	0.357498	0.127925	0.217349	0.249007	0.184333	0.246429	0.278707	0.212165	0.316301	0.177816	0.0962121	0.223895	0.259241	0.25774	0.236034	0.259284	0.173433	0.379655	-0.154477	0.188331	0.0607492	0.248331	0.180897
TCGA-28-2509	GBM	0	0.288225	0.312561	0.213613	0.340459	0.266511	0.29545	0.275471	0.234089	0.268814	0.295091	0.288117	0.346907	0.267598	0.32295	0.229287	0.263052	0.277177	0.26427	0.10877	-0.131559	0.385745	0.160328	0.22084	0.264123	0.203693	0.247388	0.293043	0.21017	0.313235	0.179895	0.116114	0.236298	0.270033	0.257855	0.242524	0.268853	0.269982	0.367326	0.179489	0.163296	-0.24386	0.308358	0.149231
TCGA-28-2510	GBM	0	0.227043	0.292761	0.186157	0.295248	0.19546	0.193541	0.239513	0.218136	0.289002	0.174018	0.273037	0.340752	0.204398	0.303257	0.205785	0.25852	0.289473	0.253883	0.120753	-0.0707624	0.324711	0.14243	0.242659	0.255102	0.251121	0.263203	0.297451	0.234414	0.321158	0.207163	0.0898908	0.235388	0.293672	0.265025	0.238913	0.27193	0.142872	0.34266	-0.0232266	0.149432	-0.0451863	0.258199	0.139449
TCGA-28-2513	GBM	0	0.29723	0.270367	0.182561	0.356396	0.238588	0.189763	0.295225	0.256113	0.251331	0.180132	0.343034	0.342713	0.245193	0.327396	0.254455	0.24902	0.279292	0.314519	0.174563	-0.11123	0.347461	0.156635	0.23382	0.282974	0.212085	0.265415	0.30682	0.229627	0.327078	0.168428	0.155977	0.244759	0.287372	0.28324	0.245193	0.29289	0.154269	0.357493	-0.0840744	0.237265	-0.117738	0.339155	0.255012
TCGA-28-2514	GBM	0	0.260085	0.311903	0.210817	0.328277	0.208212	0.242586	0.255029	0.268055	0.284821	0.219745	0.270021	0.31861	0.209664	0.290989	0.208497	0.262511	0.280382	0.248448	0.128632	-0.092264	0.345474	0.134206	0.236868	0.259617	0.224291	0.275959	0.304561	0.228701	0.326452	0.202262	0.100316	0.242645	0.295766	0.277477	0.242172	0.28405	0.163096	0.334118	0.0755626	0.197137	0.0955295	0.300155	0.138689
TCGA-28-5204	GBM	0	0.215722	0.30235	0.21401	0.324021	0.266547	0.29099	0.26454	0.280152	0.235042	0.291504	0.265298	0.351681	0.209801	0.265707	0.225531	0.263239	0.244257	0.280346	0.111659	-0.108178	0.373671	0.129472	0.226725	0.260659	0.205232	0.270831	0.291358	0.232833	0.321888	0.172867	0.102286	0.236978	0.284589	0.267141	0.243938	0.275864	0.265617	0.360731	0.17713	0.224803	-0.0672839	0.214266	0.21858
TCGA-28-5207	GBM	0	0.22372	0.287266	0.251322	0.328692	0.242177	0.232823	0.26066	0.287884	0.296125	0.22304	0.255253	0.329759	0.195522	0.284769	0.231273	0.263671	0.274121	0.244688	0.142712	-0.0932092	0.353507	0.148272	0.229795	0.254048	0.224953	0.279447	0.288998	0.239473	0.324167	0.181245	0.108611	0.242132	0.285978	0.266754	0.259871	0.276242	0.208963	0.361107	-0.00182829	0.0942912	-0.104706	0.226103	0.175448
TCGA-28-5208	GBM	0	0.22418	0.294395	0.224465	0.338554	0.267336	0.283516	0.275999	0.254245	0.21542	0.280895	0.285018	0.354862	0.211578	0.305876	0.218951	0.25919	0.257319	0.270182	0.13824	-0.126613	0.394085	0.133199	0.220449	0.258812	0.195685	0.260682	0.284601	0.218431	0.320931	0.164551	0.116586	0.233479	0.274043	0.255935	0.235936	0.267547	0.265058	0.367283	0.148831	0.196469	-0.0678779	0.260856	0.190339
TCGA-28-5209	GBM	0	0.255893	0.319104	0.236062	0.348823	0.247375	0.305921	0.267776	0.276384	0.276734	0.293219	0.301953	0.317367	0.22914	0.277985	0.213156	0.242042	0.282478	0.279844	0.112033	-0.113106	0.383942	0.135848	0.227156	0.259013	0.209997	0.278677	0.293386	0.23227	0.315345	0.178574	0.111641	0.24222	0.294456	0.274515	0.254208	0.276052	0.278166	0.377009	0.17557	0.193604	0.0785658	0.297788	0.125827
TCGA-28-5213	GBM	0	0.289042	0.224092	0.148013	0.331103	0.276558	0.188167	0.301846	0.215874	0.177833	0.208553	0.318156	0.389494	0.240649	0.354756	0.257285	0.274248	0.241082	0.296897	0.177726	-0.131358	0.37165	0.14674	0.222879	0.28244	0.184042	0.23257	0.279937	0.200644	0.318614	0.149219	0.158481	0.238252	0.238555	0.24853	0.222142	0.26965	0.184165	0.362797	-0.0327973	0.256182	-0.187925	0.301546	0.307231
TCGA-28-5215	GBM	0	0.261566	0.321383	0.221062	0.355677	0.225861	0.288311	0.278503	0.270698	0.287542	0.260443	0.32157	0.315499	0.229875	0.31671	0.218712	0.266512	0.278851	0.303853	0.154592	-0.10455	0.369274	0.162417	0.235008	0.264299	0.21668	0.271054	0.290528	0.236102	0.318829	0.190742	0.111465	0.239002	0.289835	0.268282	0.254719	0.283406	0.218178	0.365526	0.176286	0.200409	-0.0407127	0.30506	0.215716
TCGA-28-5216	GBM	0	0.306741	0.293951	0.218946	0.343811	0.241448	0.259386	0.277822	0.262878	0.272309	0.241828	0.313592	0.348502	0.254042	0.332267	0.22956	0.263546	0.278914	0.279686	0.142709	-0.108926	0.379954	0.15066	0.229525	0.258646	0.197386	0.252233	0.297571	0.216821	0.327413	0.189142	0.121506	0.225003	0.269646	0.275862	0.236395	0.268267	0.202539	0.342938	0.115128	0.156977	-0.181517	0.298972	0.176474
TCGA-28-5218	GBM	0	0.247072	0.301228	0.245653	0.382955	0.238556	0.278396	0.294425	0.249903	0.217762	0.259157	0.371654	0.319351	0.239253	0.325369	0.223281	0.244429	0.305355	0.312742	0.177162	-0.164285	0.381138	0.134085	0.223605	0.272326	0.195958	0.254853	0.275376	0.205335	0.31061	0.138874	0.124006	0.227484	0.28202	0.270842	0.248621	0.277208	0.219909	0.373607	0.137581	0.114259	-0.118046	0.273343	0.2542
TCGA-28-5220	GBM	0	0.202484	0.249012	0.17575	0.278388	0.276689	0.241934	0.244471	0.235608	0.175906	0.255464	0.187271	0.39054	0.21114	0.310374	0.198255	0.250689	0.207529	0.166601	0.101493	-0.112626	0.381233	0.120439	0.197544	0.240335	0.190622	0.233012	0.263969	0.205888	0.310395	0.163163	0.0795951	0.237251	0.242316	0.240714	0.223203	0.242801	0.241465	0.385405	0.0731835	0.116884	-0.170905	0.166864	0.247591
TCGA-29-1688	OV	0	0.215237	0.310061	0.165873	0.343152	0.27286	0.350006	0.287078	0.179852	0.170594	0.356253	0.284122	0.362856	0.237443	0.346083	0.212009	0.252908	0.23509	0.238525	0.101084	-0.125933	0.420626	0.227468	0.224825	0.245727	0.197576	0.227072	0.285058	0.218685	0.304891	0.152569	0.111698	0.252073	0.24631	0.250669	0.263577	0.257147	0.253151	0.359167	0.308382	0.0974238	-0.261831	0.265751	0.253274
TCGA-29-1691	OV	0	0.209598	0.312791	0.22668	0.321583	0.277659	0.355876	0.26631	0.200488	0.140445	0.373114	0.243903	0.357966	0.245051	0.311055	0.216142	0.24948	0.234224	0.211205	0.0704416	-0.0957095	0.418973	0.204763	0.211423	0.213411	0.179724	0.212182	0.258842	0.1931	0.296202	0.143321	0.0992024	0.236987	0.216547	0.234722	0.243108	0.241779	0.311679	0.33673	0.317246	0.0286472	-0.207943	0.184126	0.158445
TCGA-29-1693	OV	0	0.212458	0.24285	0.127501	0.333571	0.2662	0.248235	0.278489	0.231447	0.130822	0.249555	0.323876	0.387082	0.253603	0.309162	0.23083	0.241601	0.240631	0.22959	0.110403	-0.0987966	0.391503	0.198172	0.225783	0.252407	0.20328	0.225502	0.285697	0.216163	0.313356	0.152716	0.112362	0.252836	0.240152	0.252607	0.268556	0.261197	0.186998	0.325207	0.104743	0.1977	-0.267013	0.248248	0.21094
TCGA-29-1694	OV	0	0.230649	0.293169	0.192008	0.355306	0.219192	0.262645	0.28767	0.247316	0.16762	0.232615	0.333333	0.341099	0.263692	0.312134	0.231971	0.256896	0.286222	0.282119	0.127412	-0.0918717	0.373377	0.241671	0.236893	0.265442	0.23732	0.26219	0.287121	0.252491	0.31674	0.156008	0.111932	0.260997	0.288096	0.269391	0.295921	0.2832	0.167369	0.348005	0.109377	0.200757	-0.186508	0.281544	0.200254
TCGA-29-1695	OV	0	0.216994	0.325883	0.210738	0.353236	0.238162	0.319825	0.289448	0.23616	0.176028	0.309588	0.338504	0.312319	0.234717	0.298096	0.225545	0.234733	0.264064	0.248604	0.141301	-0.1143	0.392983	0.189713	0.231971	0.252811	0.223506	0.265339	0.303396	0.255332	0.311337	0.149631	0.128659	0.278217	0.28116	0.279332	0.290219	0.264016	0.259507	0.339695	0.23476	0.132105	-0.271634	0.293325	0.273643
TCGA-29-1696	OV	0	0.219914	0.237654	0.165559	0.302301	0.271059	0.260744	0.269389	0.22302	0.095723	0.261154	0.205241	0.400802	0.249559	0.328	0.232484	0.254105	0.210719	0.164201	0.0869903	-0.116002	0.413501	0.226664	0.217851	0.216541	0.183437	0.185582	0.24694	0.188828	0.301555	0.13923	0.0941277	0.212686	0.204649	0.218791	0.233803	0.247424	0.207918	0.341729	0.140571	0.0850269	-0.20787	0.217646	0.113026
TCGA-29-1697	OV	0	0.198998	0.329959	0.200051	0.304471	0.266968	0.359059	0.24297	0.187801	0.152299	0.36115	0.162301	0.370211	0.273389	0.304926	0.204895	0.242695	0.211908	0.1544	0.0521683	-0.094964	0.415584	0.201916	0.21313	0.208514	0.207005	0.226376	0.27126	0.202897	0.301675	0.175046	0.0748261	0.249544	0.254922	0.247149	0.238318	0.233445	0.336235	0.353588	0.334171	0.0878536	-0.270074	0.165198	0.123844
TCGA-29-1701	OV	0	0.225856	0.257591	0.145601	0.333314	0.307942	0.332544	0.292831	0.178766	0.095766	0.358415	0.300235	0.410332	0.255973	0.317462	0.23545	0.28227	0.211141	0.240051	0.115972	-0.0968807	0.424536	0.21192	0.217414	0.245506	0.198693	0.207397	0.265407	0.216839	0.306293	0.139257	0.101588	0.264114	0.216593	0.23939	0.249778	0.244388	0.269923	0.325154	0.335808	0.177877	-0.276975	0.222143	0.216183
TCGA-29-1703	OV	0	0.238297	0.310614	0.208893	0.362839	0.248677	0.319743	0.27627	0.234986	0.147185	0.317259	0.27395	0.344064	0.24574	0.315031	0.230324	0.252664	0.259584	0.199302	0.0838015	-0.0922057	0.406699	0.207573	0.226589	0.233811	0.207299	0.236922	0.277721	0.233717	0.305057	0.154241	0.10022	0.244956	0.271757	0.259604	0.271213	0.255184	0.257807	0.345994	0.242318	0.111377	-0.231537	0.296443	0.142377
TCGA-29-1705	OV	0	0.228166	0.324317	0.196923	0.353572	0.259892	0.327782	0.268765	0.223843	0.186777	0.305924	0.333531	0.362369	0.243526	0.320576	0.217922	0.241323	0.278817	0.264101	0.113139	-0.112949	0.406255	0.227085	0.237734	0.255736	0.221132	0.248458	0.284173	0.244704	0.316895	0.166646	0.105316	0.243138	0.28454	0.278057	0.272823	0.272131	0.242437	0.336611	0.261471	0.12772	-0.174177	0.260712	0.171587
TCGA-29-1710	OV	0	0.233518	0.304607	0.187075	0.353368	0.221341	0.236673	0.315016	0.221617	0.170754	0.218878	0.319934	0.313385	0.240112	0.322299	0.258043	0.261587	0.263852	0.232369	0.143365	-0.0933007	0.355288	0.196422	0.241254	0.26849	0.245853	0.259575	0.308513	0.273465	0.3205	0.151295	0.13337	0.271196	0.286409	0.269022	0.302105	0.297848	0.161097	0.337837	0.0235489	0.173243	-0.250277	0.290741	0.26694
TCGA-29-1711	OV	0	0.224719	0.295736	0.15745	0.368912	0.237326	0.274006	0.295026	0.206561	0.124542	0.25415	0.274691	0.327234	0.237198	0.322175	0.243965	0.265814	0.256486	0.229262	0.122619	-0.111132	0.375336	0.195756	0.245914	0.255499	0.22419	0.248303	0.298396	0.253649	0.308629	0.162662	0.12626	0.259784	0.292272	0.260433	0.281393	0.290382	0.198271	0.351932	0.123861	0.157246	-0.227235	0.280309	0.19182
TCGA-29-1761	OV	0	0.220321	0.260008	0.139131	0.321252	0.295552	0.311143	0.266599	0.155218	0.0989099	0.323	0.218487	0.42282	0.252709	0.343319	0.225338	0.269201	0.213539	0.176909	0.0762225	-0.102231	0.438488	0.210673	0.216289	0.228491	0.186728	0.20579	0.255759	0.188624	0.314698	0.137809	0.103361	0.245132	0.212925	0.242463	0.245666	0.247538	0.227592	0.293275	0.242537	0.0172644	-0.030683	0.210971	0.110294
TCGA-29-1762	OV	0	0.19343	0.325309	0.173475	0.341425	0.27783	0.360588	0.252941	0.246096	0.198424	0.368906	0.241458	0.384005	0.250639	0.316911	0.19873	0.257913	0.23111	0.186232	0.0691513	-0.096672	0.427154	0.203807	0.215635	0.218365	0.185652	0.217554	0.265345	0.193398	0.298077	0.147185	0.0811215	0.230225	0.247457	0.23535	0.228988	0.243444	0.299424	0.321838	0.359046	0.0413054	-0.164162	0.182142	0.0929996
TCGA-29-1763	OV	0	0.228433	0.30693	0.236089	0.342912	0.220548	0.274281	0.277125	0.253828	0.208374	0.248172	0.268693	0.315158	0.241521	0.297182	0.210735	0.237381	0.257446	0.277365	0.105276	-0.0977339	0.378841	0.200195	0.236964	0.225896	0.199605	0.251841	0.268128	0.226715	0.305596	0.158541	0.114385	0.232567	0.267359	0.245795	0.257441	0.265694	0.172514	0.32766	0.114048	0.137265	-0.184995	0.244315	0.19052
TCGA-29-1766	OV	0	0.248323	0.266528	0.200004	0.360017	0.267872	0.275279	0.288075	0.214574	0.137802	0.280398	0.358037	0.382486	0.260295	0.320227	0.220873	0.255657	0.254331	0.263093	0.123469	-0.105097	0.413581	0.202732	0.218295	0.257143	0.209724	0.218472	0.27038	0.225165	0.306176	0.144114	0.108518	0.255406	0.236424	0.258151	0.272918	0.245674	0.190474	0.328106	0.20316	0.142701	-0.306783	0.257464	0.220578
TCGA-29-1768	OV	0	0.240402	0.25448	0.19431	0.374452	0.265817	0.25242	0.301327	0.248977	0.124593	0.249563	0.37628	0.388932	0.252084	0.325926	0.230835	0.258867	0.279509	0.254545	0.15171	-0.125173	0.407345	0.218001	0.229005	0.250148	0.193525	0.243231	0.275011	0.218364	0.30198	0.127005	0.119326	0.252239	0.233234	0.257123	0.26916	0.262357	0.163598	0.337406	0.0979533	0.190217	-0.238368	0.256934	0.274004
TCGA-29-1769	OV	0	0.21941	0.282396	0.185826	0.3306	0.298209	0.346014	0.29006	0.218191	0.104265	0.366045	0.287471	0.391344	0.264168	0.336384	0.222291	0.253394	0.241419	0.243993	0.120983	-0.0922249	0.430978	0.21196	0.218044	0.228725	0.178691	0.214584	0.263951	0.213419	0.297101	0.135923	0.106316	0.243979	0.207649	0.239313	0.240104	0.258685	0.298282	0.357603	0.33371	0.122295	-0.243272	0.243292	0.203097
TCGA-29-1770	OV	0	0.254824	0.290153	0.183377	0.34088	0.257221	0.31434	0.285245	0.229264	0.166686	0.319242	0.359446	0.377341	0.267065	0.329935	0.245559	0.263818	0.285098	0.254356	0.111653	-0.094154	0.40464	0.214555	0.23433	0.249424	0.20204	0.235077	0.285437	0.242641	0.317669	0.159695	0.112772	0.263548	0.259016	0.273235	0.261292	0.275182	0.28148	0.324863	0.210042	0.191106	-0.200411	0.276672	0.184078
TCGA-29-1774	OV	0	0.206959	0.308966	0.195997	0.328206	0.27586	0.325341	0.241611	0.242144	0.153799	0.323397	0.235956	0.37054	0.2602	0.284082	0.185063	0.231757	0.230192	0.229807	0.0784744	-0.0977179	0.418481	0.172594	0.213713	0.212676	0.197495	0.233019	0.25314	0.203624	0.309563	0.172188	0.0630879	0.236299	0.257444	0.252902	0.263397	0.244319	0.295955	0.383032	0.253708	0.00471747	-0.175248	0.16849	0.0380247
TCGA-29-1776	OV	0	0.206681	0.28159	0.195605	0.36472	0.257815	0.268809	0.276414	0.256135	0.133712	0.253425	0.309482	0.346418	0.232128	0.308011	0.218574	0.224579	0.268698	0.239295	0.107578	-0.102557	0.395205	0.228176	0.232928	0.244716	0.222339	0.240443	0.263945	0.242514	0.306883	0.160977	0.105296	0.251743	0.273107	0.258265	0.284369	0.255948	0.21066	0.333772	0.084328	0.132197	-0.216668	0.234135	0.181204
TCGA-29-1777	OV	0	0.267335	0.255905	0.145223	0.34204	0.282661	0.291215	0.305337	0.224325	0.118648	0.31054	0.344536	0.402461	0.277398	0.329707	0.247725	0.273747	0.254223	0.226012	0.132517	-0.105745	0.423911	0.22242	0.214597	0.233391	0.181839	0.219302	0.260613	0.203146	0.302889	0.128592	0.110276	0.242529	0.214197	0.234947	0.230626	0.253947	0.223741	0.336163	0.212076	0.158868	-0.248118	0.257849	0.236669
TCGA-29-1778	OV	0	0.189788	0.286646	0.228295	0.326879	0.25084	0.270724	0.269123	0.240604	0.124683	0.261899	0.219336	0.332579	0.210587	0.295004	0.203942	0.224737	0.263093	0.217921	0.0814612	-0.0909947	0.396729	0.189744	0.237224	0.243992	0.21751	0.244359	0.289657	0.231673	0.319599	0.154601	0.115816	0.253017	0.264867	0.26207	0.284089	0.250381	0.256927	0.3455	0.100363	0.057101	-0.222795	0.24615	0.165214
TCGA-29-1781	OV	0	0.232604	0.288722	0.14145	0.311873	0.285516	0.337672	0.28276	0.171171	0.150081	0.348801	0.232615	0.384424	0.271325	0.305928	0.217487	0.263938	0.225183	0.2239	0.11858	-0.100248	0.419416	0.184798	0.234037	0.241973	0.187654	0.2258	0.276004	0.197054	0.310379	0.151714	0.107099	0.240531	0.227243	0.244791	0.249164	0.239584	0.284973	0.368004	0.313485	0.105541	-0.14468	0.233914	0.248906
TCGA-29-1783	OV	0	0.212557	0.289292	0.213361	0.352315	0.222289	0.252972	0.274358	0.242848	0.186009	0.233977	0.276635	0.324612	0.23418	0.297842	0.213871	0.23844	0.273483	0.241097	0.108103	-0.0800148	0.376166	0.195895	0.233434	0.242513	0.217833	0.264324	0.283847	0.240464	0.310616	0.149924	0.113576	0.251601	0.274462	0.26059	0.283281	0.278499	0.172846	0.34506	0.050297	0.0747674	-0.24569	0.273517	0.188599
TCGA-29-1784	OV	0	0.211442	0.257013	0.154261	0.28773	0.29302	0.305248	0.273069	0.19297	0.111185	0.317715	0.21036	0.404085	0.25582	0.337488	0.214734	0.249881	0.194579	0.185278	0.102505	-0.100029	0.420483	0.187499	0.216289	0.232447	0.189557	0.205798	0.263814	0.199982	0.304075	0.150484	0.104233	0.231104	0.230026	0.226124	0.242357	0.213355	0.232743	0.347846	0.234058	0.0830473	-0.203861	0.223968	0.173009
TCGA-29-1785	OV	0	0.202581	0.304316	0.128886	0.341403	0.268581	0.311126	0.286283	0.204624	0.160489	0.301584	0.251379	0.356919	0.2377	0.336363	0.228993	0.245126	0.220601	0.245129	0.121866	-0.112851	0.402453	0.19728	0.228854	0.234794	0.21044	0.235998	0.28315	0.242121	0.306039	0.141757	0.104166	0.244339	0.254026	0.247246	0.27174	0.263917	0.237903	0.344986	0.243813	0.154807	-0.320191	0.246218	0.248869
TCGA-29-2427	OV	0	0.204303	0.289573	0.172373	0.3335	0.26478	0.285329	0.288404	0.21311	0.128432	0.288729	0.298685	0.389377	0.242021	0.351722	0.23084	0.249793	0.232767	0.232733	0.130248	-0.0963172	0.402502	0.194185	0.238277	0.257752	0.217105	0.242354	0.280354	0.234273	0.313736	0.158319	0.117715	0.265947	0.263673	0.265062	0.283769	0.257736	0.206027	0.355094	0.189781	0.0826947	-0.230909	0.247534	0.298153
TCGA-29-A5NZ	OV	0	0.213195	0.356601	0.241405	0.361426	0.200477	0.32752	0.246781	0.270046	0.222878	0.299786	0.329476	0.22102	0.233233	0.239104	0.186208	0.218272	0.286916	0.267583	0.111869	-0.0982825	0.356439	0.172217	0.228904	0.238455	0.239085	0.263157	0.287876	0.249982	0.302516	0.164028	0.0965907	0.234268	0.303484	0.270729	0.282348	0.274407	0.268725	0.318696	0.25304	0.0835948	-0.263269	0.283969	0.179844
TCGA-2A-A8VL	PRAD	0	0.228479	0.244493	0.206427	0.338445	0.225904	0.165336	0.273921	0.229503	0.138114	0.118173	0.215655	0.351888	0.21716	0.325587	0.232294	0.244603	0.258311	0.168553	0.0672659	-0.0846634	0.344175	0.221836	0.222116	0.244653	0.214113	0.242749	0.278879	0.210947	0.313186	0.184642	0.131816	0.231474	0.278644	0.272179	0.237178	0.289836	0.112986	0.322941	-0.211966	0.111121	-0.206187	0.239363	0.115179
TCGA-2A-A8VO	PRAD	0	0.208378	0.249988	0.177683	0.310355	0.230515	0.180649	0.276772	0.209712	0.100528	0.140655	0.231763	0.352008	0.215704	0.314102	0.230619	0.240914	0.259921	0.195242	0.0824548	-0.107771	0.361131	0.22044	0.22612	0.244094	0.204198	0.239757	0.27986	0.207922	0.315919	0.175554	0.143239	0.233963	0.270699	0.284623	0.239089	0.289389	0.124136	0.336224	-0.159548	0.0544086	-0.174221	0.24872	0.12733
TCGA-2A-A8VT	PRAD	0	0.186404	0.27621	0.222005	0.338099	0.221783	0.196225	0.234649	0.252971	0.165946	0.157415	0.184256	0.314635	0.201674	0.277626	0.212347	0.218481	0.25461	0.178563	0.0610571	-0.0972446	0.352783	0.199914	0.224985	0.242452	0.233521	0.253036	0.285405	0.223889	0.314142	0.186025	0.128662	0.24734	0.317146	0.272236	0.266973	0.292746	0.173378	0.330769	-0.128929	0.120267	-0.0696009	0.202356	0.145853
TCGA-2A-A8VV	PRAD	0	0.202392	0.257137	0.221983	0.309836	0.229399	0.183615	0.251507	0.234507	0.136113	0.143664	0.226867	0.355138	0.219221	0.310693	0.20814	0.221396	0.258763	0.196624	0.0540428	-0.109389	0.365335	0.216546	0.225243	0.231466	0.208011	0.242541	0.280466	0.210285	0.315188	0.17813	0.140799	0.234389	0.279239	0.265737	0.23502	0.275222	0.153436	0.351287	-0.154089	0.0718643	-0.193262	0.197642	0.104557
TCGA-2A-A8VX	PRAD	0	0.179354	0.248013	0.226273	0.298104	0.244198	0.221198	0.242786	0.193779	0.117485	0.193251	0.196089	0.362576	0.206035	0.304257	0.218136	0.233076	0.231187	0.141692	0.0141998	-0.119826	0.376723	0.209346	0.208147	0.232503	0.199739	0.233439	0.265811	0.196455	0.31135	0.17006	0.132638	0.242093	0.265768	0.253816	0.231847	0.267075	0.168709	0.349057	-0.0297264	0.0315089	-0.280803	0.170277	0.0888456
TCGA-2A-A8W1	PRAD	0	0.187085	0.242709	0.168331	0.288027	0.246863	0.207676	0.216255	0.202482	0.104606	0.179478	0.120125	0.39379	0.208022	0.305868	0.214624	0.239172	0.2	0.136883	0.0454136	-0.12967	0.382996	0.199935	0.223767	0.237215	0.208476	0.231001	0.278383	0.203258	0.311583	0.184176	0.133235	0.245596	0.27646	0.24527	0.245887	0.280288	0.160234	0.369974	-0.0982722	0.0711044	-0.175042	0.162539	0.0726411
TCGA-2A-A8W3	PRAD	0	0.211805	0.281125	0.216305	0.329765	0.219106	0.212485	0.247239	0.2397	0.163083	0.175001	0.236056	0.335184	0.218844	0.288127	0.229123	0.223596	0.272737	0.228705	0.0793501	-0.107897	0.369034	0.21519	0.234066	0.242061	0.223665	0.267846	0.296785	0.233445	0.331044	0.199507	0.136485	0.250362	0.30376	0.28829	0.263586	0.30399	0.187887	0.347747	-0.0837057	0.0782218	-0.138287	0.227555	0.157794
TCGA-2A-AAYF	PRAD	0	0.192018	0.249923	0.187378	0.292987	0.234331	0.177539	0.255954	0.214687	0.11648	0.135649	0.196251	0.356159	0.225102	0.310662	0.21602	0.237973	0.239052	0.171436	0.0586854	-0.116741	0.35908	0.212256	0.219203	0.231835	0.211582	0.241509	0.278367	0.205843	0.311635	0.179688	0.129058	0.235732	0.277661	0.264701	0.242333	0.281183	0.155566	0.352754	-0.184353	0.0615073	-0.162322	0.199238	0.125205
TCGA-2A-AAYO	PRAD	0	0.209607	0.249149	0.196263	0.304938	0.232909	0.181292	0.282651	0.205356	0.120247	0.141256	0.238504	0.356672	0.219007	0.322833	0.223272	0.245216	0.264564	0.176911	0.104925	-0.118032	0.358744	0.20999	0.236104	0.259233	0.218227	0.253336	0.281267	0.22321	0.314722	0.165655	0.151878	0.256321	0.289277	0.286628	0.25758	0.28717	0.136494	0.340055	-0.160188	0.0544768	-0.148659	0.228528	0.200085
TCGA-2A-AAYU	PRAD	0	0.199875	0.263227	0.208218	0.307311	0.228827	0.183516	0.245385	0.237997	0.151934	0.142342	0.226437	0.337884	0.213584	0.297923	0.209666	0.228472	0.259474	0.196968	0.0529329	-0.096477	0.359316	0.216819	0.226212	0.235946	0.220125	0.235039	0.275779	0.215107	0.316225	0.179672	0.137608	0.243021	0.288737	0.268124	0.234715	0.298301	0.1646	0.336535	-0.168626	0.0938509	-0.230607	0.219213	0.117388
TCGA-2E-A9G8	UCEC	0	0.203504	0.289756	0.173627	0.279953	0.288971	0.337493	0.252167	0.206089	0.0952109	0.341454	0.162285	0.367027	0.254985	0.310588	0.216362	0.247333	0.177999	0.164565	0.0552765	-0.115665	0.436262	0.185405	0.201294	0.199027	0.184974	0.193668	0.255278	0.201067	0.296356	0.142135	0.0735785	0.231335	0.213903	0.235054	0.24387	0.219589	0.245598	0.354203	0.267992	0.0490639	-0.254938	0.162899	0.0810634
TCGA-2F-A9KO	BLCA	0	0.26188	0.306946	0.203041	0.392796	0.242144	0.298247	0.330989	0.26941	0.106878	0.281153	0.280264	0.316835	0.237775	0.351265	0.298728	0.256571	0.258472	0.223341	0.139898	-0.110285	0.393899	0.229229	0.244301	0.269338	0.214129	0.226202	0.290416	0.23393	0.31323	0.144389	0.156284	0.249921	0.274065	0.276781	0.260175	0.281031	0.195729	0.360396	0.168395	0.113684	-0.208653	0.312491	0.22675
TCGA-2F-A9KP	BLCA	0	0.218639	0.327308	0.206584	0.330785	0.255068	0.33721	0.265675	0.256999	0.0803366	0.325814	0.177705	0.335985	0.237782	0.316503	0.277581	0.246237	0.236716	0.196118	0.0589272	-0.125783	0.421869	0.217006	0.239262	0.248909	0.225157	0.234943	0.28923	0.242065	0.311165	0.150491	0.123118	0.247951	0.286754	0.265905	0.271284	0.270395	0.247009	0.346995	0.265663	0.128391	-0.219713	0.238723	0.114486
TCGA-2F-A9KQ	BLCA	0	0.257164	0.305045	0.198524	0.369926	0.253783	0.282514	0.281489	0.252242	0.0996969	0.271	0.226332	0.34821	0.272035	0.313858	0.306199	0.252189	0.251216	0.246408	0.0882983	-0.123758	0.384222	0.222369	0.259448	0.241453	0.232158	0.244919	0.305174	0.241442	0.320848	0.159589	0.126811	0.248136	0.285586	0.283419	0.263392	0.266022	0.230533	0.340134	0.171304	0.131401	-0.236557	0.22799	0.128607
TCGA-2F-A9KR	BLCA	0	0.24563	0.290157	0.175273	0.353543	0.240298	0.289111	0.279587	0.252009	0.103032	0.268422	0.205754	0.340818	0.243577	0.344582	0.280872	0.237824	0.240371	0.192966	0.0639926	-0.0711266	0.388488	0.2094	0.236569	0.234581	0.238283	0.225524	0.282183	0.228048	0.299192	0.167391	0.120311	0.239974	0.29246	0.257346	0.255476	0.264547	0.20589	0.350863	0.136069	0.0566876	-0.286366	0.216724	0.151642
TCGA-2F-A9KT	BLCA	0	0.232985	0.344148	0.205225	0.373667	0.258286	0.328753	0.28695	0.268259	0.0861774	0.307555	0.265572	0.31223	0.245171	0.300681	0.274636	0.215658	0.250021	0.239951	0.0989073	-0.114099	0.393861	0.184321	0.23737	0.242443	0.205806	0.241636	0.298879	0.2523	0.31548	0.147046	0.13712	0.2376	0.269582	0.262875	0.261275	0.279224	0.192864	0.342659	0.284971	0.106663	-0.251212	0.21895	0.172114
TCGA-2F-A9KW	BLCA	0	0.233088	0.331457	0.211528	0.349868	0.274986	0.339147	0.289839	0.238854	0.164449	0.337865	0.274394	0.348805	0.240411	0.333194	0.26527	0.258956	0.264283	0.32047	0.107507	-0.156533	0.412786	0.182095	0.248071	0.26617	0.219852	0.260354	0.303124	0.243397	0.312308	0.16051	0.12362	0.245287	0.291149	0.288378	0.247029	0.286656	0.283429	0.31291	0.264365	0.228925	-0.0789416	0.269639	0.199176
TCGA-2G-AAEW	TGCT	0	0.141509	0.359586	0.214112	0.279218	0.267089	0.35754	0.254854	0.166402	0.18568	0.354802	0.184361	0.279743	0.169599	0.270927	0.20035	0.218838	0.213087	0.153413	0.106562	-0.107055	0.407854	0.10929	0.214881	0.21844	0.180219	0.236582	0.28287	0.20915	0.300554	0.17067	0.0941219	0.240831	0.280733	0.256764	0.256092	0.222057	0.307069	0.386386	0.298939	0.124331	-0.135787	0.214245	0.215653
TCGA-2G-AAEX	TGCT	0	0.151317	0.350189	0.22343	0.289794	0.284001	0.371502	0.240956	0.138674	0.0989515	0.373236	0.18701	0.324404	0.195118	0.293694	0.189898	0.211168	0.21365	0.186803	0.0799769	-0.11259	0.433288	0.119739	0.205658	0.197134	0.153796	0.22813	0.271783	0.182937	0.30626	0.149222	0.0791173	0.221956	0.234309	0.263814	0.236654	0.241919	0.340197	0.357311	0.358412	0.0762056	-0.201417	0.162021	0.168123
TCGA-2G-AAF1	TGCT	0	0.137838	0.359208	0.214112	0.287567	0.266235	0.343411	0.249841	0.173112	0.164902	0.338291	0.159669	0.277022	0.169008	0.274007	0.205556	0.217808	0.211376	0.139918	0.104767	-0.100597	0.397977	0.120305	0.226306	0.223217	0.191916	0.243305	0.286424	0.208589	0.308549	0.176592	0.0970855	0.244697	0.29201	0.265607	0.262798	0.227728	0.306105	0.37763	0.252997	0.0740796	-0.195554	0.205004	0.213788
TCGA-2G-AAF4	TGCT	0	0.13759	0.351771	0.205169	0.25993	0.271911	0.352659	0.217382	0.126587	0.125139	0.350836	0.146299	0.286628	0.171667	0.271566	0.179888	0.2079	0.198763	0.134727	0.0810442	-0.100757	0.424377	0.0883219	0.211902	0.204078	0.175824	0.229531	0.274971	0.193981	0.303589	0.169912	0.0935256	0.229588	0.265127	0.247972	0.249718	0.233506	0.331102	0.361747	0.280719	0.0289078	-0.157883	0.183997	0.181472
TCGA-2G-AAF6	TGCT	0	0.150145	0.344017	0.196597	0.267126	0.281477	0.347176	0.224725	0.124179	0.110056	0.347001	0.135556	0.330881	0.192628	0.309256	0.192288	0.223908	0.184549	0.129624	0.078833	-0.109425	0.427347	0.10609	0.214872	0.214363	0.177438	0.215801	0.277034	0.179914	0.312203	0.182929	0.0956635	0.231651	0.263684	0.248166	0.238329	0.232953	0.335848	0.37757	0.291613	-0.00441367	-0.134737	0.177003	0.158009
TCGA-2G-AAF8	TGCT	0	0.159911	0.351706	0.217889	0.289573	0.274247	0.362647	0.241904	0.147812	0.11565	0.366274	0.195631	0.328179	0.201709	0.293041	0.196052	0.207017	0.220036	0.184547	0.070118	-0.113446	0.425476	0.120929	0.207998	0.200006	0.179237	0.236021	0.273759	0.199996	0.302528	0.168497	0.0815219	0.231982	0.264626	0.264137	0.264053	0.231655	0.322939	0.357733	0.317988	0.0352152	-0.192664	0.179045	0.153839
TCGA-2G-AAFE	TGCT	0	0.13083	0.345608	0.189766	0.262096	0.275387	0.359802	0.230495	0.152197	0.130695	0.362069	0.157914	0.315673	0.183406	0.295012	0.195914	0.222819	0.18611	0.163524	0.0815461	-0.114075	0.423629	0.109236	0.209123	0.209323	0.179904	0.226081	0.277686	0.196895	0.304204	0.176354	0.0807418	0.238508	0.267951	0.254677	0.242835	0.219282	0.326867	0.371938	0.323847	0.0472402	-0.211558	0.168605	0.130965
TCGA-2G-AAFG	TGCT	0	0.161734	0.353414	0.208479	0.291839	0.275891	0.362602	0.250373	0.141666	0.119547	0.360684	0.186366	0.323176	0.198902	0.301987	0.21208	0.231308	0.207759	0.192201	0.0979521	-0.1086	0.428049	0.125592	0.222902	0.226523	0.175942	0.226613	0.281664	0.192106	0.312755	0.178376	0.104597	0.241629	0.275392	0.253189	0.243703	0.24607	0.34819	0.342817	0.318352	0.0694013	-0.199806	0.210695	0.184831
TCGA-2G-AAFH	TGCT	0	0.176719	0.348061	0.204141	0.299366	0.262592	0.353179	0.239301	0.139495	0.124469	0.350455	0.208423	0.29178	0.202754	0.304996	0.194472	0.219791	0.226672	0.199419	0.103494	-0.109829	0.421821	0.124234	0.214635	0.209284	0.174736	0.230244	0.277107	0.196595	0.304897	0.162507	0.0912538	0.226098	0.261102	0.260497	0.247982	0.248918	0.33121	0.354447	0.284107	0.0766547	-0.197653	0.209151	0.200362
TCGA-2G-AAFI	TGCT	0	0.242159	0.342052	0.271807	0.375308	0.281155	0.392679	0.278545	0.217237	0.213248	0.395152	0.27016	0.338461	0.257369	0.307086	0.256815	0.262423	0.248102	0.279699	0.0821731	-0.103345	0.45026	0.182708	0.223247	0.240815	0.196231	0.260519	0.289781	0.214351	0.318659	0.165863	0.0838771	0.237513	0.269906	0.27428	0.257731	0.263697	0.354677	0.37523	0.362356	0.146074	-0.14083	0.283074	0.153714
TCGA-2G-AAFJ	TGCT	0	0.233182	0.365175	0.287867	0.411027	0.225627	0.344476	0.261689	0.298878	0.262531	0.314247	0.352915	0.247959	0.218438	0.239499	0.217695	0.224529	0.329424	0.286964	0.0956735	-0.0604028	0.370806	0.21419	0.222934	0.2464	0.213546	0.281142	0.277757	0.234943	0.31145	0.159622	0.10881	0.235544	0.306334	0.289809	0.257455	0.290771	0.277735	0.356396	0.266524	0.0783925	-0.152393	0.272277	0.152956
TCGA-2G-AAFL	TGCT	0	0.210498	0.318893	0.210114	0.344397	0.287838	0.349324	0.27927	0.151526	0.111752	0.356993	0.269476	0.378842	0.23362	0.333122	0.238895	0.253121	0.232773	0.270542	0.090967	-0.124096	0.440529	0.175623	0.20707	0.244521	0.169671	0.23292	0.26973	0.186999	0.308435	0.148751	0.0917046	0.216063	0.240104	0.25543	0.227372	0.239297	0.295412	0.343109	0.301922	0.146948	-0.220704	0.242685	0.158464
TCGA-2G-AAFM	TGCT	0	0.213843	0.294211	0.216279	0.324689	0.304083	0.357964	0.287486	0.177181	0.155663	0.370478	0.253193	0.385278	0.239654	0.330636	0.229995	0.249978	0.212321	0.230559	0.108105	-0.11705	0.449184	0.160665	0.203281	0.23775	0.160328	0.220576	0.263824	0.182672	0.304758	0.142562	0.105171	0.223946	0.223198	0.248314	0.229836	0.229251	0.336725	0.372565	0.313968	0.164291	-0.142582	0.19713	0.215135
TCGA-2G-AAFN	TGCT	0	0.204257	0.315141	0.25447	0.317913	0.31334	0.381085	0.24982	0.193822	0.170699	0.39904	0.211613	0.388475	0.250647	0.303789	0.226503	0.239915	0.201881	0.241009	0.0653774	-0.122443	0.463466	0.152537	0.193745	0.203801	0.158058	0.216364	0.253091	0.167409	0.300062	0.143704	0.0684553	0.21382	0.219352	0.23907	0.211165	0.226611	0.379837	0.352897	0.359392	0.151804	-0.168738	0.184536	0.093628
TCGA-2G-AAFO	TGCT	0	0.2336	0.310677	0.20319	0.342525	0.296501	0.347196	0.304735	0.176558	0.112887	0.354196	0.291755	0.378839	0.245027	0.338149	0.261289	0.267486	0.244886	0.278562	0.115975	-0.122984	0.445406	0.180707	0.217939	0.266197	0.185954	0.241667	0.280655	0.196134	0.31653	0.154303	0.115113	0.245546	0.253268	0.270288	0.246276	0.260103	0.309136	0.363459	0.289223	0.191947	-0.171334	0.265114	0.180636
TCGA-2G-AAFV	TGCT	0	0.178834	0.350151	0.217828	0.378998	0.269337	0.357766	0.252048	0.226801	0.167534	0.355388	0.277609	0.315606	0.234436	0.284181	0.198508	0.23109	0.256312	0.298139	0.0717685	-0.117075	0.406821	0.165665	0.224365	0.230658	0.225344	0.233483	0.247261	0.226898	0.313671	0.168651	0.0848125	0.237237	0.285847	0.284996	0.264116	0.23783	0.348427	0.334173	0.311656	0.0707442	-0.223543	0.218246	0.0888182
TCGA-2G-AAFY	TGCT	0	0.220968	0.342381	0.249398	0.37979	0.266679	0.37289	0.300004	0.200674	0.16269	0.368297	0.302632	0.327934	0.234073	0.316764	0.250178	0.251763	0.247764	0.27842	0.126984	-0.122961	0.434721	0.163551	0.225105	0.255285	0.186687	0.250205	0.28643	0.20006	0.31239	0.153414	0.112753	0.248348	0.268182	0.278588	0.261388	0.26955	0.321791	0.340342	0.329377	0.188639	-0.0842092	0.26631	0.239265
TCGA-2G-AAFZ	TGCT	0	0.223857	0.350446	0.284822	0.387739	0.240958	0.353942	0.262584	0.288942	0.277009	0.338955	0.315495	0.304398	0.250112	0.263321	0.209036	0.238913	0.291555	0.317424	0.102028	-0.0816521	0.399977	0.217272	0.222387	0.228619	0.209424	0.274709	0.269198	0.238093	0.308202	0.170457	0.0701034	0.234546	0.278097	0.27101	0.261199	0.247277	0.34132	0.359582	0.279944	0.0726573	-0.185965	0.264593	0.132804
TCGA-2G-AAG0	TGCT	0	0.211682	0.341168	0.258142	0.345411	0.28218	0.386936	0.26964	0.210239	0.178393	0.391587	0.231001	0.34538	0.245382	0.304137	0.234289	0.246107	0.215799	0.241187	0.0921221	-0.114903	0.449355	0.16076	0.218156	0.233964	0.190134	0.239884	0.278638	0.199544	0.310283	0.162375	0.0956553	0.248088	0.26826	0.264447	0.251683	0.260087	0.361081	0.35766	0.359484	0.16761	-0.0857277	0.224231	0.18623
TCGA-2G-AAG3	TGCT	0	0.23059	0.360684	0.24648	0.33195	0.237653	0.349981	0.277293	0.214287	0.196293	0.332382	0.337438	0.287602	0.237187	0.295901	0.228011	0.2358	0.28759	0.299969	0.133245	-0.0771044	0.40271	0.185344	0.213678	0.24607	0.181797	0.273622	0.287643	0.214538	0.309406	0.16977	0.0861942	0.220115	0.291224	0.282268	0.259256	0.255207	0.282535	0.366663	0.311016	0.138176	-0.197377	0.255664	0.168098
TCGA-2G-AAG5	TGCT	0	0.248994	0.319598	0.25377	0.38786	0.204189	0.260366	0.302535	0.260753	0.219867	0.224151	0.412243	0.273919	0.230277	0.280685	0.225299	0.24199	0.34759	0.296232	0.159295	-0.112831	0.333862	0.214237	0.228114	0.27242	0.211836	0.293942	0.282953	0.238698	0.31653	0.162903	0.123145	0.234419	0.303786	0.302956	0.267874	0.283952	0.179434	0.36222	0.0687376	0.174882	-0.137039	0.311507	0.223978
TCGA-2G-AAG6	TGCT	0	0.222461	0.320018	0.273178	0.384452	0.206181	0.256528	0.278975	0.276018	0.22793	0.218761	0.397	0.269712	0.210512	0.264825	0.203555	0.227458	0.343888	0.30256	0.138681	-0.0700698	0.338235	0.212666	0.232731	0.2704	0.210531	0.294675	0.28499	0.247997	0.316847	0.170128	0.128736	0.2323	0.307911	0.314598	0.266936	0.288107	0.194818	0.37195	0.024931	0.0890647	-0.146033	0.282353	0.194018
TCGA-2G-AAG7	TGCT	0	0.192778	0.35119	0.251357	0.344941	0.285419	0.394319	0.242526	0.210801	0.175534	0.398881	0.273758	0.338064	0.242187	0.292721	0.209586	0.235625	0.228576	0.235315	0.0551755	-0.0976786	0.452354	0.159835	0.20998	0.222472	0.191686	0.244916	0.274395	0.202829	0.299796	0.166106	0.067228	0.236681	0.265672	0.267609	0.248414	0.253955	0.388366	0.357795	0.369234	0.109822	-0.130189	0.199903	0.12307
TCGA-2G-AAG8	TGCT	0	0.210692	0.322621	0.216732	0.343025	0.300938	0.374215	0.271938	0.164526	0.123617	0.384373	0.248552	0.375419	0.247232	0.320342	0.241277	0.261966	0.224738	0.24522	0.0817502	-0.121388	0.452973	0.168715	0.213814	0.247305	0.187493	0.235474	0.27494	0.192487	0.307882	0.151369	0.0899504	0.237381	0.253164	0.262648	0.249278	0.252544	0.32691	0.352975	0.334008	0.138148	-0.156575	0.216285	0.13613
TCGA-2G-AAG9	TGCT	0	0.18393	0.354804	0.20015	0.283379	0.271628	0.358613	0.252429	0.148646	0.13688	0.359985	0.197137	0.318085	0.210202	0.328125	0.210533	0.222421	0.203567	0.202328	0.10317	-0.118749	0.426838	0.126541	0.217548	0.220868	0.179129	0.22106	0.272983	0.199409	0.313455	0.161508	0.0952976	0.228269	0.271179	0.267024	0.248479	0.23593	0.329677	0.359647	0.32554	0.0287237	-0.198559	0.219886	0.195865
TCGA-2G-AAGA	TGCT	0	0.209936	0.333504	0.246395	0.345163	0.294448	0.380891	0.248224	0.185	0.159807	0.392277	0.229014	0.365106	0.250367	0.301034	0.241399	0.242047	0.222717	0.225739	0.0495671	-0.122128	0.453951	0.175387	0.210881	0.221903	0.180249	0.236654	0.269353	0.189644	0.312984	0.163501	0.073068	0.237123	0.249289	0.25818	0.240624	0.247769	0.357251	0.344402	0.352658	0.124666	-0.123747	0.211077	0.0915305
TCGA-2G-AAGC	TGCT	0	0.233096	0.352313	0.265862	0.374866	0.270917	0.393733	0.28428	0.227884	0.194342	0.388589	0.299371	0.317183	0.24882	0.303457	0.242579	0.253984	0.257846	0.288194	0.0979892	-0.102193	0.440518	0.174589	0.223612	0.247722	0.192462	0.263556	0.293636	0.219224	0.318926	0.16852	0.0921313	0.250935	0.280008	0.28698	0.266845	0.266405	0.348172	0.361009	0.346932	0.134312	-0.141671	0.275957	0.186107
TCGA-2G-AAGE	TGCT	0	0.21634	0.342737	0.264117	0.360369	0.284263	0.386671	0.268144	0.204512	0.199534	0.394119	0.278447	0.346784	0.253971	0.297455	0.233322	0.247685	0.245835	0.263737	0.0879663	-0.106067	0.448992	0.171817	0.212417	0.231539	0.182598	0.253395	0.274134	0.194739	0.310446	0.158754	0.0829353	0.227604	0.264305	0.253215	0.24171	0.251649	0.356195	0.367842	0.358879	0.158823	-0.126149	0.244051	0.133905
TCGA-2G-AAGF	TGCT	0	0.263224	0.326351	0.255557	0.375519	0.291568	0.380022	0.292205	0.239956	0.201581	0.380375	0.361763	0.348938	0.267421	0.314309	0.25695	0.253606	0.267609	0.302275	0.108325	-0.108565	0.446806	0.177832	0.210803	0.256236	0.180307	0.259438	0.287281	0.19771	0.316326	0.146805	0.0952994	0.241316	0.259331	0.281801	0.246291	0.264928	0.350813	0.36262	0.34267	0.257854	-0.103932	0.289213	0.151045
TCGA-2G-AAGG	TGCT	0	0.233916	0.333744	0.228004	0.353218	0.242408	0.327199	0.292887	0.259456	0.18657	0.317613	0.318152	0.326224	0.26034	0.299235	0.22668	0.254482	0.276269	0.295459	0.152141	-0.111299	0.396446	0.214014	0.224921	0.240837	0.207186	0.277066	0.275704	0.228413	0.311158	0.153485	0.102345	0.233007	0.277943	0.28847	0.269313	0.256893	0.264938	0.338655	0.236224	0.0809015	-0.180106	0.263415	0.200529
TCGA-2G-AAGI	TGCT	0	0.234681	0.351527	0.258398	0.378718	0.243416	0.358004	0.290279	0.26971	0.248866	0.343889	0.340912	0.291891	0.243115	0.284203	0.219802	0.24475	0.292038	0.320398	0.13042	-0.109119	0.407179	0.197427	0.225779	0.247229	0.196142	0.275249	0.279316	0.227392	0.311453	0.16576	0.107782	0.229904	0.288001	0.29411	0.261643	0.270986	0.317576	0.359867	0.282843	0.109858	-0.0745125	0.310152	0.218665
TCGA-2G-AAGJ	TGCT	0	0.210863	0.340582	0.221956	0.33314	0.279865	0.370151	0.265194	0.174324	0.139558	0.377856	0.234341	0.346122	0.239824	0.310275	0.236381	0.245583	0.226693	0.2193	0.0859514	-0.111186	0.44665	0.160953	0.219889	0.240922	0.192695	0.251155	0.282471	0.207533	0.314728	0.158067	0.093439	0.249829	0.269795	0.272453	0.263766	0.263245	0.345916	0.346105	0.330227	0.129303	-0.155936	0.221864	0.194935
TCGA-2G-AAGK	TGCT	0	0.224734	0.345714	0.248293	0.366508	0.281951	0.381287	0.275777	0.214993	0.193533	0.382856	0.232311	0.346415	0.257943	0.316268	0.248816	0.255241	0.234311	0.267895	0.0990281	-0.0978753	0.442189	0.18063	0.224324	0.242328	0.209477	0.256647	0.281102	0.214913	0.313601	0.164064	0.0821749	0.249643	0.27791	0.271892	0.261826	0.261158	0.353399	0.35229	0.341572	0.197697	-0.157666	0.270081	0.160142
TCGA-2G-AAGM	TGCT	0	0.200382	0.373861	0.280195	0.37334	0.257773	0.383401	0.245322	0.263346	0.242351	0.372942	0.296404	0.300465	0.25198	0.268734	0.196407	0.238727	0.258773	0.306114	0.0625847	-0.113682	0.412316	0.183638	0.212995	0.214096	0.193921	0.251597	0.266747	0.218336	0.315067	0.167785	0.0638946	0.22378	0.269521	0.277058	0.252223	0.233091	0.350187	0.357698	0.364049	0.0335658	-0.156027	0.224426	0.0934379
TCGA-2G-AAGN	TGCT	0	0.198361	0.33179	0.235624	0.336582	0.300636	0.388321	0.250606	0.155068	0.135123	0.405819	0.218752	0.368705	0.247196	0.309709	0.237056	0.247907	0.204592	0.216932	0.0733646	-0.116127	0.458578	0.156159	0.215568	0.227884	0.180065	0.229861	0.272263	0.181487	0.308456	0.158349	0.0871041	0.233129	0.251532	0.257547	0.229376	0.245378	0.36856	0.361075	0.371501	0.182054	-0.0850526	0.193206	0.14494
TCGA-2G-AAGO	TGCT	0	0.196908	0.332412	0.230104	0.330078	0.294704	0.383008	0.230011	0.176533	0.148627	0.391481	0.204264	0.36595	0.245973	0.291154	0.209561	0.234429	0.207887	0.211703	0.0519524	-0.11043	0.455644	0.158582	0.198627	0.209596	0.173755	0.236773	0.270493	0.181933	0.299304	0.162042	0.0751332	0.228905	0.247427	0.245176	0.237367	0.251986	0.360053	0.366525	0.355285	0.163946	-0.134319	0.207241	0.123427
TCGA-2G-AAGP	TGCT	0	0.242486	0.353785	0.265727	0.395827	0.240768	0.336877	0.310377	0.268573	0.215626	0.317079	0.365726	0.288395	0.250903	0.306175	0.240102	0.243403	0.295583	0.315696	0.157369	-0.121442	0.394601	0.199927	0.238272	0.276049	0.218227	0.287146	0.296168	0.246896	0.319534	0.161115	0.122168	0.248682	0.302367	0.310058	0.288061	0.28178	0.267349	0.335895	0.246666	0.173235	-0.142148	0.298098	0.231439
TCGA-2G-AAGS	TGCT	0	0.267444	0.355198	0.287202	0.373571	0.261253	0.380325	0.26166	0.269597	0.257629	0.376074	0.32828	0.324226	0.271264	0.286578	0.214908	0.237894	0.280767	0.295434	0.093457	-0.113585	0.432812	0.190442	0.225656	0.226835	0.206664	0.267883	0.277539	0.219762	0.313482	0.173947	0.0777417	0.234102	0.27711	0.277572	0.256139	0.265102	0.349573	0.3648	0.350773	0.14376	-0.193278	0.274218	0.13549
TCGA-2G-AAGT	TGCT	0	0.184709	0.330765	0.189032	0.34919	0.284978	0.36318	0.262209	0.245919	0.168232	0.366994	0.250362	0.330425	0.256957	0.282984	0.211208	0.228727	0.221498	0.286749	0.0776151	-0.126926	0.425422	0.164912	0.214035	0.214078	0.212441	0.241247	0.260587	0.217189	0.307818	0.144215	0.0761048	0.234454	0.256483	0.26982	0.249877	0.227359	0.357302	0.332387	0.33023	0.118128	-0.230392	0.198172	0.108458
TCGA-2G-AAGV	TGCT	0	0.227439	0.294174	0.249555	0.35176	0.22521	0.232938	0.271994	0.256156	0.141668	0.208677	0.338716	0.307527	0.209875	0.2758	0.227879	0.23108	0.320972	0.251767	0.0647479	-0.0667611	0.352494	0.212565	0.253598	0.253718	0.224022	0.272228	0.29543	0.245828	0.328588	0.180455	0.13833	0.241638	0.30817	0.306092	0.263346	0.291828	0.200786	0.372678	-0.0499578	0.0901327	-0.192309	0.251774	0.158465
TCGA-2G-AAGW	TGCT	0	0.190026	0.32703	0.251926	0.311078	0.309525	0.389739	0.205739	0.181459	0.166824	0.398024	0.144609	0.370674	0.233705	0.297192	0.230368	0.232713	0.196747	0.16191	0.0278724	-0.116325	0.457051	0.160639	0.191089	0.196657	0.164262	0.221707	0.255448	0.172199	0.300191	0.157248	0.0581134	0.207091	0.232507	0.23338	0.225344	0.236457	0.37072	0.36362	0.373632	0.187395	-0.183981	0.155442	0.086027
TCGA-2G-AAGX	TGCT	0	0.237382	0.358148	0.270995	0.367922	0.22579	0.34272	0.264638	0.270524	0.251229	0.323063	0.372901	0.257584	0.230423	0.243851	0.206728	0.219324	0.332918	0.314353	0.0754346	-0.0634409	0.379277	0.212363	0.22931	0.241089	0.205264	0.292842	0.287625	0.232364	0.317461	0.17026	0.106515	0.237943	0.291299	0.294684	0.263488	0.284216	0.282203	0.375368	0.262857	0.0659958	-0.180292	0.288335	0.179251
TCGA-2G-AAGY	TGCT	0	0.191581	0.374651	0.302521	0.355607	0.22903	0.348849	0.252082	0.260783	0.308334	0.320954	0.34609	0.244996	0.201467	0.229298	0.181014	0.218616	0.296358	0.285452	0.10236	-0.112045	0.364496	0.147194	0.212966	0.242023	0.202334	0.27688	0.273447	0.219586	0.309707	0.158464	0.0994364	0.225881	0.284344	0.292132	0.255259	0.264871	0.280413	0.346705	0.291597	-0.0147799	-0.108183	0.214981	0.147796
TCGA-2G-AAGZ	TGCT	0	0.244503	0.328438	0.238865	0.336788	0.280969	0.368589	0.295521	0.192129	0.157107	0.366838	0.27384	0.352272	0.255138	0.324337	0.246366	0.252592	0.260141	0.258897	0.122245	-0.127905	0.442269	0.179467	0.221444	0.246774	0.185699	0.261059	0.28122	0.208411	0.314316	0.145951	0.110905	0.249721	0.265608	0.275887	0.257463	0.257177	0.33664	0.353649	0.294543	0.174609	-0.219625	0.258157	0.190485
TCGA-2G-AAH0	TGCT	0	0.140472	0.3523	0.199496	0.294457	0.288365	0.378955	0.244729	0.14297	0.128575	0.384478	0.185312	0.336098	0.184048	0.312614	0.200317	0.220747	0.200301	0.184158	0.0894787	-0.112104	0.437878	0.11681	0.204523	0.19908	0.159327	0.210837	0.265072	0.191968	0.306661	0.159132	0.0772197	0.212917	0.244063	0.249121	0.241056	0.234624	0.349098	0.367395	0.38113	0.0756712	-0.194079	0.173247	0.182685
TCGA-2G-AAH2	TGCT	0	0.230253	0.349402	0.275729	0.382103	0.248072	0.359768	0.306437	0.251975	0.254151	0.345662	0.371438	0.276908	0.226567	0.289703	0.222059	0.244042	0.302938	0.29529	0.128895	-0.110025	0.397861	0.181377	0.213513	0.253413	0.183779	0.273593	0.278856	0.209722	0.30637	0.147056	0.11407	0.223246	0.281657	0.279262	0.251999	0.273625	0.303135	0.392636	0.281569	0.0856334	-0.152873	0.314911	0.264222
TCGA-2G-AAH3	TGCT	0	0.147627	0.350851	0.219545	0.300407	0.257933	0.340818	0.224075	0.143683	0.145217	0.335104	0.176431	0.285594	0.185812	0.267302	0.195936	0.208542	0.214423	0.173307	0.0761576	-0.108698	0.399087	0.134012	0.199002	0.194851	0.171187	0.230899	0.274569	0.213311	0.306577	0.171219	0.07299	0.22408	0.274577	0.246907	0.245082	0.239555	0.294792	0.364518	0.25703	-0.0128902	-0.156528	0.19735	0.146425
TCGA-2G-AAH4	TGCT	0	0.221017	0.351476	0.247579	0.386251	0.262213	0.362278	0.277177	0.280728	0.241788	0.346864	0.333177	0.299016	0.24185	0.274924	0.211608	0.235163	0.283286	0.322778	0.109036	-0.115943	0.398505	0.166211	0.219165	0.248616	0.209915	0.268505	0.268799	0.22652	0.316493	0.15796	0.0924231	0.230656	0.27374	0.281246	0.270161	0.246376	0.310805	0.358172	0.308761	0.0759991	-0.192669	0.251828	0.1886
TCGA-2G-AAH8	TGCT	0	0.129162	0.35136	0.211457	0.261793	0.283271	0.369014	0.210906	0.144638	0.144377	0.371572	0.1216	0.327364	0.186485	0.309791	0.197244	0.219445	0.194523	0.100669	0.0567951	-0.110544	0.435246	0.117142	0.197628	0.19768	0.171868	0.223511	0.274382	0.204652	0.311576	0.168931	0.0601366	0.23492	0.259981	0.254817	0.247463	0.222438	0.327631	0.366179	0.343476	0.0447461	-0.203594	0.156873	0.159103
TCGA-2G-AAHA	TGCT	0	0.183844	0.351975	0.205831	0.288037	0.262481	0.344318	0.272289	0.186057	0.184362	0.331572	0.194371	0.286925	0.182054	0.312201	0.217201	0.234741	0.219972	0.196418	0.129021	-0.105365	0.399726	0.126446	0.223585	0.241182	0.191109	0.235706	0.28589	0.216928	0.303897	0.163276	0.111354	0.249169	0.294533	0.271153	0.266074	0.231881	0.293625	0.377403	0.272853	0.14524	-0.140782	0.228763	0.238258
TCGA-2G-AAHC	TGCT	0	0.164395	0.340872	0.198122	0.288679	0.254029	0.327038	0.260459	0.153084	0.115896	0.318193	0.193797	0.307312	0.184368	0.315584	0.201097	0.234389	0.209944	0.183144	0.127506	-0.105721	0.401691	0.10681	0.228465	0.240429	0.185907	0.240786	0.293023	0.192626	0.31094	0.169482	0.127169	0.241539	0.281155	0.272231	0.25403	0.252861	0.300765	0.374693	0.22954	0.0916111	-0.212302	0.20954	0.22545
TCGA-2G-AAHG	TGCT	0	0.147052	0.352698	0.227302	0.272157	0.261439	0.349139	0.203346	0.121247	0.126194	0.337554	0.155165	0.297104	0.186599	0.284688	0.17174	0.191747	0.215215	0.154233	0.0536675	-0.103634	0.406104	0.122934	0.20362	0.201364	0.191102	0.230258	0.272459	0.201047	0.309997	0.178816	0.0693992	0.232028	0.280177	0.25232	0.250866	0.238753	0.319856	0.369335	0.291964	-0.0155349	-0.167355	0.158831	0.130521
TCGA-2G-AAHL	TGCT	0	0.148395	0.327903	0.17466	0.256777	0.30317	0.370586	0.243561	0.128847	0.114302	0.381653	0.16962	0.357808	0.199293	0.310641	0.192809	0.225402	0.184864	0.1628	0.0654261	-0.114884	0.448968	0.115365	0.194771	0.195425	0.150651	0.206482	0.257737	0.171402	0.29799	0.151199	0.0705666	0.21996	0.228555	0.238223	0.218458	0.199242	0.330478	0.381027	0.354581	0.0977318	-0.194085	0.168749	0.157559
TCGA-2G-AAHN	TGCT	0	0.176648	0.328158	0.190221	0.273511	0.281589	0.342229	0.280862	0.163001	0.136412	0.3462	0.206653	0.331739	0.188342	0.331521	0.218592	0.240395	0.208198	0.206901	0.128059	-0.110819	0.419759	0.115423	0.213416	0.236776	0.18067	0.223691	0.272661	0.205959	0.303407	0.156061	0.116685	0.237935	0.264682	0.25667	0.248444	0.214983	0.312687	0.376677	0.258416	0.11602	-0.179331	0.206393	0.233871
TCGA-2G-AAHP	TGCT	0	0.13159	0.329296	0.219162	0.267292	0.300436	0.365587	0.18903	0.132209	0.130449	0.376918	0.146417	0.330263	0.18898	0.288009	0.161345	0.191966	0.191004	0.143835	0.0300118	-0.112946	0.443625	0.108457	0.191751	0.16814	0.147458	0.215278	0.261974	0.176072	0.2976	0.152764	0.0611952	0.216611	0.233459	0.252939	0.222292	0.231213	0.358739	0.369294	0.333026	0.0518592	-0.169533	0.117728	0.131264
TCGA-2G-AAHT	TGCT	0	0.127419	0.351726	0.198492	0.258236	0.278283	0.358822	0.233838	0.154415	0.135225	0.358721	0.156051	0.29998	0.17146	0.286597	0.190144	0.218489	0.19007	0.152481	0.0833904	-0.111218	0.418058	0.106062	0.21061	0.211619	0.174953	0.220807	0.275401	0.193969	0.298136	0.173057	0.0850763	0.231151	0.265723	0.248521	0.245602	0.226471	0.305966	0.36063	0.327539	0.0381301	-0.142539	0.196031	0.157394
TCGA-2G-AAKD	TGCT	0	0.244154	0.315459	0.240904	0.35672	0.296313	0.372152	0.281174	0.194631	0.172987	0.384944	0.270854	0.377954	0.261452	0.324194	0.250206	0.274178	0.230652	0.258725	0.100177	-0.116599	0.455089	0.171311	0.217359	0.248971	0.187222	0.235916	0.277407	0.192733	0.315109	0.159491	0.0862875	0.239333	0.259169	0.262342	0.250274	0.247655	0.336526	0.363291	0.340781	0.190517	-0.140572	0.24552	0.159509
TCGA-2G-AAKG	TGCT	0	0.256952	0.324757	0.256289	0.371138	0.294528	0.374299	0.288654	0.243865	0.182942	0.37544	0.281058	0.351584	0.26637	0.324302	0.256394	0.258418	0.240763	0.320313	0.110089	-0.115439	0.446859	0.17624	0.221242	0.253055	0.191122	0.251024	0.285268	0.208812	0.317007	0.158114	0.093693	0.244077	0.26472	0.275478	0.259008	0.260011	0.33608	0.358812	0.326689	0.171576	-0.150083	0.266583	0.170406
TCGA-2G-AAKH	TGCT	0	0.19288	0.354311	0.242852	0.351849	0.28186	0.38488	0.267709	0.195102	0.125825	0.387139	0.236863	0.335348	0.233149	0.301214	0.232682	0.236336	0.225507	0.242125	0.0902108	-0.120488	0.442405	0.162156	0.221066	0.238131	0.182753	0.247391	0.278868	0.199612	0.308944	0.160377	0.0926451	0.247689	0.273328	0.26304	0.249707	0.264992	0.340171	0.324489	0.371081	0.171968	-0.173295	0.253437	0.174036
TCGA-2G-AAKL	TGCT	0	0.212202	0.340192	0.24156	0.358228	0.297181	0.387915	0.256244	0.165662	0.150755	0.401853	0.232991	0.351751	0.24622	0.315477	0.235503	0.251072	0.216969	0.225897	0.0746159	-0.117714	0.454847	0.158405	0.217483	0.230966	0.179011	0.235939	0.277637	0.188755	0.307293	0.157326	0.0877307	0.237163	0.260367	0.258117	0.251472	0.256165	0.375883	0.351083	0.368642	0.145447	-0.0950993	0.215001	0.141247
TCGA-2G-AAKM	TGCT	0	0.254185	0.341152	0.264154	0.377371	0.280589	0.379458	0.279085	0.228638	0.201541	0.380682	0.314474	0.347393	0.267566	0.305519	0.252113	0.235897	0.256433	0.289559	0.107478	-0.119341	0.442017	0.166517	0.211668	0.251514	0.184883	0.256214	0.283073	0.200917	0.312498	0.160813	0.0909712	0.237517	0.273239	0.261912	0.24987	0.263808	0.351328	0.351664	0.352726	0.208831	-0.190619	0.261254	0.16136
TCGA-2G-AAKO	TGCT	0	0.135153	0.354147	0.210608	0.281101	0.269193	0.341591	0.260033	0.157921	0.155306	0.339544	0.152635	0.285587	0.163093	0.283644	0.207876	0.221354	0.202278	0.124647	0.109671	-0.106874	0.397927	0.116243	0.226642	0.224392	0.194677	0.239941	0.290244	0.208252	0.306046	0.167043	0.104221	0.242082	0.280519	0.259494	0.267646	0.226947	0.287219	0.374342	0.260783	0.0705309	-0.255643	0.209175	0.211902
TCGA-2G-AAL5	TGCT	0	0.217513	0.358025	0.285198	0.360475	0.267373	0.374851	0.24921	0.276098	0.288212	0.362258	0.318894	0.307098	0.246648	0.267943	0.207156	0.221603	0.279293	0.285248	0.0670488	-0.0955186	0.412924	0.173933	0.204554	0.239331	0.198438	0.267762	0.268222	0.215328	0.318414	0.153674	0.0764904	0.223828	0.267681	0.27621	0.2517	0.257278	0.342895	0.335927	0.333252	0.0799351	-0.234988	0.199882	0.132481
TCGA-2G-AAL7	TGCT	0	0.193334	0.318107	0.246922	0.338744	0.309767	0.390934	0.245055	0.173364	0.150443	0.405227	0.194376	0.376472	0.245117	0.309821	0.229454	0.243229	0.20043	0.213663	0.0593901	-0.118494	0.465269	0.157512	0.206675	0.213713	0.163743	0.217877	0.261424	0.17744	0.307049	0.152958	0.0757114	0.222756	0.232407	0.244218	0.229493	0.240842	0.370588	0.363406	0.369809	0.136201	-0.128611	0.19224	0.11357
TCGA-2G-AALF	TGCT	0	0.182669	0.288278	0.147316	0.318101	0.307809	0.347472	0.252153	0.200618	0.106505	0.362814	0.228768	0.397981	0.250435	0.307953	0.206745	0.23934	0.209349	0.254632	0.0588812	-0.111948	0.439128	0.140066	0.19435	0.202693	0.21138	0.21603	0.229946	0.20498	0.312441	0.144308	0.0626359	0.233514	0.228161	0.263847	0.227853	0.207302	0.334481	0.362015	0.30978	0.0601894	-0.263444	0.176659	0.115646
TCGA-2G-AALG	TGCT	0	0.21062	0.306676	0.209347	0.345291	0.267957	0.308767	0.297906	0.244752	0.157737	0.30018	0.346388	0.358839	0.237335	0.305574	0.252307	0.244198	0.284361	0.300842	0.123538	-0.105502	0.400094	0.213469	0.212122	0.254898	0.190577	0.253698	0.270902	0.221899	0.314525	0.133535	0.115524	0.230123	0.257241	0.284721	0.247635	0.26171	0.243702	0.332168	0.195642	0.112555	-0.239838	0.266196	0.17875
TCGA-2G-AALN	TGCT	0	0.259863	0.321823	0.244281	0.367051	0.296509	0.371532	0.28361	0.242951	0.209847	0.364768	0.333211	0.357912	0.267981	0.307785	0.259107	0.255972	0.255027	0.31625	0.123659	-0.117187	0.444761	0.192567	0.209749	0.248775	0.184309	0.251571	0.273357	0.197161	0.317469	0.146346	0.0998468	0.223691	0.246001	0.282745	0.243737	0.258139	0.339354	0.353129	0.323405	0.199346	-0.238962	0.277715	0.172121
TCGA-2G-AALO	TGCT	0	0.223337	0.319582	0.240412	0.36548	0.216575	0.25328	0.299422	0.28718	0.192149	0.233737	0.339013	0.300929	0.236459	0.288427	0.249698	0.237754	0.304162	0.287519	0.155953	-0.128559	0.342618	0.208806	0.234989	0.252346	0.209217	0.283435	0.291594	0.239255	0.313227	0.153603	0.12521	0.234369	0.295598	0.287949	0.266112	0.283781	0.176411	0.307611	0.0832804	0.137153	-0.151619	0.263534	0.202578
TCGA-2G-AALP	TGCT	0	0.229938	0.335708	0.271745	0.340018	0.304816	0.396102	0.256024	0.242429	0.20691	0.402115	0.223901	0.359832	0.262905	0.290113	0.227641	0.235465	0.202775	0.259532	0.0737412	-0.123619	0.456564	0.173301	0.209622	0.217806	0.179912	0.231489	0.262325	0.2005	0.30291	0.152933	0.0762739	0.229831	0.251008	0.258374	0.241973	0.241466	0.367245	0.360027	0.36271	0.15437	-0.161139	0.212544	0.127856
TCGA-2G-AALQ	TGCT	0	0.206764	0.335865	0.27446	0.35486	0.266664	0.352748	0.269709	0.2667	0.26574	0.342101	0.329894	0.316611	0.25176	0.289058	0.222022	0.235961	0.271741	0.331166	0.103068	-0.0950529	0.403694	0.187276	0.200528	0.223394	0.176763	0.253844	0.263815	0.207432	0.309319	0.147775	0.0791217	0.217247	0.246407	0.276914	0.236838	0.229372	0.329043	0.358264	0.284038	0.0370786	-0.211614	0.213309	0.136713
TCGA-2G-AALR	TGCT	0	0.217384	0.342516	0.268086	0.369538	0.267401	0.358669	0.254025	0.274616	0.252581	0.348801	0.302983	0.317063	0.256974	0.291782	0.214767	0.243452	0.264838	0.324085	0.0790646	-0.106205	0.408401	0.177405	0.214623	0.231141	0.210597	0.255155	0.258791	0.216948	0.319434	0.164591	0.0657863	0.22024	0.26282	0.278017	0.259525	0.228402	0.31836	0.345894	0.318271	0.0588708	-0.164924	0.221385	0.0946616
TCGA-2G-AALS	TGCT	0	0.234227	0.329293	0.240624	0.35048	0.279725	0.363943	0.315268	0.230056	0.188048	0.357693	0.308797	0.339899	0.250219	0.327098	0.254663	0.248995	0.254827	0.303538	0.146973	-0.123947	0.430508	0.175118	0.233676	0.273891	0.202619	0.2687	0.301509	0.231039	0.322869	0.15416	0.118832	0.253236	0.27444	0.300604	0.272975	0.266443	0.301832	0.374986	0.297156	0.186788	-0.160379	0.261996	0.254073
TCGA-2G-AALT	TGCT	0	0.255306	0.291934	0.228241	0.383504	0.263859	0.297456	0.311172	0.251422	0.167212	0.283758	0.391017	0.339102	0.252617	0.313099	0.251964	0.248452	0.312499	0.319183	0.164586	-0.139924	0.41106	0.191915	0.220803	0.273549	0.193229	0.262198	0.286488	0.209335	0.319718	0.145178	0.130572	0.234681	0.264069	0.300853	0.245776	0.282349	0.239328	0.355051	0.134412	0.274224	-0.137257	0.307969	0.244237
TCGA-2G-AALW	TGCT	0	0.226523	0.348476	0.247494	0.368155	0.236607	0.320268	0.296566	0.299764	0.239949	0.305616	0.333823	0.291974	0.241826	0.280392	0.232438	0.233645	0.299181	0.313295	0.143493	-0.125565	0.376127	0.194394	0.228935	0.273702	0.222375	0.291729	0.281923	0.239239	0.31629	0.158989	0.113466	0.240085	0.312489	0.292253	0.275135	0.273145	0.255585	0.308586	0.232937	0.081017	-0.161475	0.309736	0.20161
TCGA-2G-AALX	TGCT	0	0.216505	0.339884	0.26397	0.365705	0.229463	0.308022	0.280275	0.249133	0.230627	0.289261	0.3801	0.261545	0.220521	0.252522	0.222418	0.235271	0.310743	0.303895	0.12001	-0.0648727	0.365229	0.206628	0.216569	0.26457	0.205539	0.291663	0.286328	0.231904	0.305187	0.141784	0.125107	0.23521	0.282296	0.277746	0.25667	0.281113	0.259085	0.344283	0.193638	0.0886788	-0.147688	0.268426	0.187794
TCGA-2G-AALY	TGCT	0	0.213967	0.334489	0.260508	0.367088	0.290266	0.378918	0.269396	0.246861	0.200594	0.377926	0.329646	0.350287	0.245365	0.299142	0.222185	0.243813	0.26153	0.29015	0.104747	-0.105128	0.447628	0.178304	0.202064	0.230479	0.18377	0.255305	0.26566	0.20292	0.303223	0.142097	0.0845966	0.225041	0.245341	0.26798	0.245249	0.248564	0.342521	0.353937	0.351248	0.0993611	-0.160661	0.213361	0.166934
TCGA-2G-AALZ	TGCT	0	0.259526	0.332767	0.215999	0.386367	0.244589	0.298338	0.304338	0.262439	0.202197	0.273978	0.403289	0.291539	0.235454	0.308465	0.23812	0.243625	0.33114	0.312039	0.141172	-0.12658	0.362546	0.163798	0.228037	0.291312	0.214308	0.287937	0.293664	0.229882	0.328331	0.157046	0.140107	0.252343	0.293056	0.302704	0.274101	0.28022	0.220047	0.341638	0.176243	0.180684	-0.145264	0.301251	0.255205
TCGA-2G-AAM2	TGCT	0	0.227983	0.343257	0.249985	0.334845	0.286431	0.389474	0.236812	0.221298	0.177329	0.39394	0.197453	0.33589	0.256327	0.300251	0.228488	0.229154	0.208796	0.191527	0.0409068	-0.100013	0.450018	0.170401	0.215418	0.217136	0.190223	0.24184	0.277269	0.20095	0.311494	0.178353	0.0691835	0.231717	0.266501	0.268512	0.251267	0.253502	0.368342	0.36509	0.371252	0.145734	-0.125957	0.210209	0.107548
TCGA-2G-AAM3	TGCT	0	0.264828	0.311166	0.252947	0.369346	0.228976	0.258806	0.281549	0.25451	0.205286	0.231783	0.362576	0.290568	0.249008	0.287393	0.247689	0.229083	0.327253	0.30188	0.114151	-0.0720824	0.358806	0.224277	0.238881	0.269551	0.218599	0.28589	0.293472	0.24638	0.329473	0.170132	0.121083	0.245479	0.301909	0.320562	0.269257	0.282268	0.204328	0.356164	0.0612067	0.13879	-0.219773	0.271842	0.206963
TCGA-2G-AAM4	TGCT	0	0.173061	0.337942	0.254693	0.297661	0.29805	0.397361	0.227325	0.211983	0.199185	0.402748	0.222098	0.359942	0.231481	0.287147	0.197014	0.214428	0.216266	0.216827	0.0470822	-0.113014	0.459225	0.152794	0.19001	0.198242	0.168869	0.228887	0.255112	0.18641	0.30276	0.159888	0.0551441	0.211217	0.236594	0.249063	0.2312	0.232846	0.389391	0.360723	0.393056	0.051659	-0.133625	0.161239	0.118885
TCGA-2H-A9GF	ESCA	0	0.203528	0.358806	0.22917	0.37183	0.220265	0.336911	0.279887	0.286873	0.177047	0.303472	0.285517	0.293877	0.251641	0.308656	0.249047	0.215451	0.265599	0.292588	0.127341	-0.141188	0.367001	0.232932	0.241005	0.240411	0.241737	0.266989	0.298293	0.253852	0.30157	0.171147	0.122799	0.237757	0.316232	0.298311	0.276958	0.291756	0.23736	0.325562	0.271868	0.164723	0.0554131	0.270585	0.138238
TCGA-2H-A9GH	ESCA	0	0.219737	0.358172	0.171645	0.377733	0.208	0.338452	0.283559	0.263967	0.158808	0.309587	0.263252	0.318417	0.270983	0.312312	0.241128	0.240503	0.281694	0.261389	0.131384	-0.110231	0.372227	0.241848	0.23704	0.2321	0.21825	0.252549	0.289712	0.221448	0.300815	0.168272	0.126018	0.235297	0.272418	0.256409	0.269502	0.291516	0.21724	0.290442	0.290481	0.120692	-0.175137	0.264185	0.191901
TCGA-2H-A9GI	ESCA	0	0.202565	0.308939	0.250853	0.368279	0.2337	0.306963	0.280738	0.252354	0.129894	0.281	0.218375	0.348213	0.248366	0.312505	0.239941	0.235195	0.24545	0.257334	0.106712	-0.136041	0.405738	0.215389	0.24697	0.221398	0.207431	0.245313	0.292351	0.213775	0.303824	0.155613	0.140681	0.222721	0.264407	0.264739	0.258982	0.280025	0.20521	0.347959	0.169415	0.19931	-0.143333	0.254238	0.184477
TCGA-2H-A9GJ	ESCA	0	0.232283	0.328217	0.196697	0.397384	0.199843	0.297133	0.27006	0.268301	0.132614	0.256376	0.198465	0.291958	0.256688	0.318989	0.26402	0.251198	0.27558	0.19528	0.114598	-0.100266	0.370645	0.240992	0.254728	0.240667	0.239333	0.265087	0.296099	0.254346	0.305223	0.180794	0.133102	0.269831	0.300872	0.269318	0.287536	0.312435	0.142387	0.303988	0.171704	0.208484	-0.186531	0.305741	0.161064
TCGA-2H-A9GK	ESCA	0	0.257016	0.334901	0.220477	0.409758	0.208079	0.281889	0.321697	0.28648	0.175791	0.239189	0.310358	0.285238	0.250861	0.325566	0.273899	0.248291	0.30781	0.327875	0.201149	-0.123347	0.370049	0.23596	0.268884	0.289259	0.259204	0.303002	0.33103	0.291084	0.328296	0.182517	0.156212	0.281323	0.324135	0.322003	0.314986	0.323479	0.146093	0.303801	0.132462	0.323179	-0.0263339	0.3801	0.253885
TCGA-2H-A9GL	ESCA	0	0.237743	0.366023	0.242793	0.364835	0.211599	0.354097	0.285753	0.265977	0.196305	0.338093	0.293321	0.293893	0.237826	0.28393	0.23745	0.244011	0.294435	0.284416	0.146988	-0.109052	0.385955	0.21813	0.243716	0.233335	0.220852	0.274479	0.29889	0.236614	0.310731	0.186923	0.112049	0.252417	0.30289	0.280685	0.267887	0.282281	0.282887	0.314633	0.305275	0.147112	-0.0505424	0.30411	0.147209
TCGA-2H-A9GM	ESCA	0	0.209266	0.338005	0.199979	0.394224	0.215512	0.304295	0.293677	0.274964	0.163696	0.274203	0.281287	0.309776	0.236716	0.300485	0.268521	0.246984	0.285299	0.281397	0.126863	-0.0721426	0.383052	0.242636	0.253122	0.236568	0.223166	0.260607	0.308763	0.244851	0.310932	0.160978	0.149155	0.249969	0.290262	0.283737	0.277084	0.305063	0.165852	0.29458	0.213786	0.193804	0.0160297	0.293086	0.200776
TCGA-2H-A9GN	ESCA	0	0.248894	0.348361	0.221014	0.358482	0.214351	0.35125	0.294612	0.277688	0.202815	0.324267	0.309787	0.301006	0.258286	0.296723	0.24766	0.264494	0.275291	0.298993	0.150899	-0.123811	0.413644	0.244669	0.24286	0.243452	0.218979	0.276896	0.300757	0.231773	0.311074	0.174474	0.13827	0.244392	0.288328	0.26248	0.260107	0.312604	0.26222	0.298633	0.308387	0.255409	-0.0656764	0.360031	0.174665
TCGA-2H-A9GO	ESCA	0	0.189192	0.329341	0.173757	0.347276	0.246342	0.347633	0.256413	0.247096	0.0936865	0.339874	0.196412	0.369263	0.239656	0.324913	0.223088	0.251574	0.232583	0.193469	0.0946694	-0.11618	0.412206	0.189727	0.232639	0.22257	0.218219	0.23118	0.287579	0.224952	0.304265	0.157021	0.124036	0.235681	0.26755	0.250902	0.260292	0.282901	0.267614	0.331195	0.308351	0.194747	-0.179662	0.209088	0.19278
TCGA-2H-A9GQ	ESCA	0	0.219502	0.330626	0.229912	0.368718	0.224209	0.326068	0.260998	0.227446	0.20615	0.305551	0.286286	0.259472	0.234085	0.287227	0.225698	0.219928	0.256213	0.217129	0.0466751	-0.0957638	0.389505	0.179955	0.230637	0.245256	0.216996	0.235503	0.290841	0.236659	0.305747	0.181608	0.095121	0.236525	0.281486	0.260598	0.260741	0.279173	0.262136	0.360102	0.233413	0.169413	-0.00361611	0.254076	0.116079
TCGA-2H-A9GR	ESCA	0	0.212209	0.336541	0.221332	0.366189	0.223172	0.298221	0.281339	0.291007	0.170468	0.271366	0.289888	0.308137	0.244438	0.293575	0.236712	0.220545	0.291705	0.284792	0.150913	-0.115138	0.380375	0.218975	0.243892	0.233097	0.220308	0.26726	0.294771	0.244917	0.31222	0.177161	0.136444	0.24455	0.301204	0.282592	0.278588	0.294218	0.181284	0.328725	0.178913	0.12755	-0.144311	0.298803	0.201692
TCGA-2J-AAB1	PAAD	0	0.267237	0.293695	0.205803	0.393613	0.210764	0.204742	0.329232	0.286119	0.17422	0.168509	0.355217	0.31705	0.249215	0.312633	0.294324	0.240447	0.316293	0.32212	0.206211	-0.0843214	0.330677	0.258842	0.248984	0.26205	0.235106	0.279529	0.299703	0.256321	0.324585	0.176843	0.147564	0.251942	0.289366	0.283264	0.286576	0.293009	0.0884289	0.329085	-0.0286635	0.273629	-0.216594	0.318153	0.236592
TCGA-2J-AAB4	PAAD	0	0.305067	0.296726	0.174888	0.388718	0.196953	0.220145	0.333511	0.287052	0.222518	0.180467	0.368044	0.305365	0.277578	0.334964	0.288547	0.265425	0.31212	0.362674	0.233395	-0.092339	0.322264	0.260997	0.243692	0.27238	0.226458	0.27294	0.305559	0.236745	0.319317	0.172791	0.14462	0.23349	0.275754	0.271398	0.258052	0.297347	0.0887004	0.31698	0.00881613	0.319209	-0.273707	0.368352	0.234157
TCGA-2J-AAB6	PAAD	0	0.288239	0.31498	0.196086	0.397211	0.240874	0.262241	0.317893	0.268537	0.211437	0.235087	0.407543	0.313538	0.275429	0.327855	0.274684	0.22915	0.313165	0.359631	0.213382	-0.122026	0.360217	0.227398	0.237595	0.260925	0.228375	0.265728	0.321826	0.260522	0.325771	0.169792	0.143108	0.24328	0.28125	0.300362	0.264876	0.310717	0.164055	0.319509	0.14327	0.296111	-0.0366943	0.310697	0.196798
TCGA-2J-AAB8	PAAD	0	0.263364	0.303341	0.204449	0.408986	0.213101	0.235419	0.316233	0.304549	0.171839	0.194418	0.398822	0.311961	0.248867	0.30581	0.280302	0.239488	0.31999	0.325205	0.190941	-0.11144	0.357482	0.251497	0.236723	0.268227	0.226896	0.266323	0.292769	0.249578	0.319073	0.161347	0.146391	0.241765	0.289198	0.287901	0.280295	0.295852	0.0954529	0.320703	0.0300059	0.316489	-0.210445	0.322271	0.216981
TCGA-2J-AAB9	PAAD	0	0.268304	0.298117	0.213262	0.407026	0.205498	0.215001	0.32169	0.28629	0.188914	0.171605	0.401207	0.313402	0.247668	0.328505	0.264998	0.245029	0.328131	0.371925	0.210261	-0.0944893	0.344275	0.247243	0.245201	0.281459	0.229029	0.286566	0.300489	0.259103	0.323226	0.173961	0.148839	0.241394	0.291357	0.290725	0.273594	0.303369	0.116577	0.317234	-0.0484504	0.264526	-0.193949	0.36049	0.229806
TCGA-2J-AABA	PAAD	0	0.265708	0.293964	0.23381	0.415443	0.200965	0.201763	0.316167	0.303662	0.164451	0.153517	0.384275	0.296107	0.244106	0.313305	0.288077	0.247517	0.324319	0.312754	0.189247	-0.109659	0.334774	0.250368	0.250339	0.276352	0.239204	0.272141	0.303799	0.263783	0.329946	0.17658	0.14392	0.253206	0.310572	0.289923	0.286415	0.292427	0.105595	0.319141	-0.0772738	0.233737	-0.137538	0.327615	0.211704
TCGA-2J-AABE	PAAD	0	0.264785	0.29381	0.22372	0.406014	0.201345	0.189267	0.314774	0.298529	0.21207	0.141854	0.388248	0.300007	0.247118	0.307838	0.286598	0.236487	0.321228	0.353043	0.208534	-0.111244	0.324219	0.234228	0.241908	0.258724	0.221182	0.26653	0.301007	0.243928	0.317921	0.171242	0.147689	0.236164	0.290766	0.284832	0.273553	0.287468	0.0858984	0.311955	-0.09719	0.260132	-0.224263	0.326025	0.219717
TCGA-2J-AABF	PAAD	0	0.245512	0.317766	0.182976	0.396298	0.20074	0.245736	0.31743	0.283483	0.220036	0.201201	0.370917	0.294685	0.23926	0.327196	0.270433	0.249383	0.315847	0.358807	0.223832	-0.100925	0.342121	0.238183	0.244529	0.287321	0.232758	0.283148	0.305106	0.264041	0.326441	0.174138	0.143827	0.252779	0.308055	0.29213	0.289309	0.291058	0.118941	0.327165	0.0494767	0.231085	-0.1951	0.334984	0.27346
TCGA-2J-AABH	PAAD	0	0.253409	0.294851	0.169288	0.3838	0.203562	0.202757	0.311055	0.259733	0.20722	0.158315	0.358429	0.309618	0.251458	0.328167	0.27146	0.24308	0.312831	0.327478	0.212119	-0.0934027	0.334358	0.247797	0.240292	0.27465	0.236369	0.270635	0.299551	0.253566	0.323428	0.176958	0.144245	0.249808	0.302567	0.283126	0.285393	0.289563	0.0968976	0.319392	-0.0347889	0.248031	-0.229711	0.328509	0.193297
TCGA-2J-AABI	PAAD	0	0.28522	0.320281	0.250817	0.375958	0.237552	0.270447	0.330034	0.302221	0.176912	0.245767	0.356375	0.301093	0.261514	0.309682	0.279305	0.224039	0.310696	0.329306	0.176282	-0.104788	0.362529	0.209165	0.235852	0.285477	0.226532	0.274835	0.304554	0.249076	0.316867	0.150577	0.153848	0.252393	0.292743	0.292137	0.277776	0.295367	0.202353	0.359262	0.128013	0.262877	-0.258976	0.320348	0.246182
TCGA-2J-AABK	PAAD	0	0.260825	0.281836	0.171752	0.378868	0.216441	0.222286	0.315903	0.252766	0.19425	0.183575	0.29499	0.336933	0.248064	0.33412	0.285215	0.266196	0.292229	0.326602	0.185998	-0.0758845	0.364156	0.258163	0.246565	0.257799	0.222987	0.263187	0.292022	0.237809	0.323559	0.180437	0.140634	0.245554	0.278195	0.277884	0.270325	0.287246	0.0616559	0.328292	-0.0113416	0.242666	-0.259503	0.315917	0.197502
TCGA-2J-AABO	PAAD	0	0.258643	0.283417	0.221224	0.408742	0.220704	0.20358	0.312217	0.311934	0.221848	0.156819	0.403073	0.31275	0.252972	0.318103	0.270522	0.233395	0.322703	0.323952	0.203384	-0.0977863	0.343793	0.239393	0.243442	0.264707	0.221375	0.270244	0.287315	0.25284	0.32099	0.161096	0.146427	0.246203	0.288325	0.290846	0.271908	0.288178	0.0671109	0.327748	-0.0686907	0.270964	-0.23677	0.298638	0.220991
TCGA-2J-AABP	PAAD	0	0.267586	0.323907	0.221786	0.359623	0.264657	0.342732	0.316124	0.258778	0.150945	0.339738	0.40324	0.336196	0.253946	0.330106	0.243773	0.262975	0.316815	0.318104	0.162878	-0.16814	0.40781	0.138821	0.238365	0.288773	0.214551	0.26805	0.304865	0.23052	0.328988	0.174629	0.145561	0.284702	0.300315	0.312903	0.268875	0.305411	0.271928	0.329901	0.28904	0.268983	-0.0912468	0.338872	0.299867
TCGA-2J-AABR	PAAD	0	0.288532	0.295768	0.219432	0.414876	0.190278	0.207884	0.342171	0.288801	0.211698	0.168286	0.39785	0.287927	0.249869	0.337719	0.297054	0.263451	0.33398	0.382159	0.245752	-0.0781779	0.335292	0.258452	0.253106	0.295197	0.253727	0.301686	0.316735	0.27111	0.328564	0.180955	0.154696	0.260534	0.314775	0.303639	0.293489	0.315361	0.105452	0.318062	-0.0849404	0.31261	-0.170317	0.398119	0.262814
TCGA-2J-AABT	PAAD	0	0.272456	0.295004	0.224404	0.378025	0.185623	0.195615	0.309143	0.294008	0.188739	0.143108	0.378709	0.32642	0.236967	0.312728	0.258675	0.24424	0.346945	0.331438	0.198821	-0.126157	0.323184	0.225952	0.260971	0.284588	0.24262	0.291758	0.306429	0.265116	0.332353	0.202387	0.155532	0.252371	0.313055	0.31027	0.293629	0.313264	0.0779721	0.326237	-0.110568	0.176282	-0.150472	0.349428	0.247954
TCGA-2J-AABU	PAAD	0	0.283462	0.313735	0.21955	0.409067	0.230668	0.242955	0.327746	0.275443	0.169763	0.210142	0.397394	0.310298	0.267103	0.318352	0.27433	0.23221	0.323793	0.323409	0.196065	-0.11598	0.351578	0.234781	0.25348	0.260161	0.225697	0.25525	0.295806	0.251172	0.323571	0.164654	0.148076	0.24415	0.290593	0.296997	0.264602	0.315681	0.148233	0.338943	0.0716676	0.217926	-0.242448	0.320118	0.172082
TCGA-2J-AABV	PAAD	0	0.233471	0.228418	0.16077	0.340914	0.251717	0.204217	0.286508	0.231446	0.120082	0.17882	0.308353	0.395798	0.240963	0.34419	0.255186	0.252595	0.272836	0.336308	0.149888	-0.0941588	0.396293	0.235649	0.207792	0.241329	0.182502	0.23603	0.25963	0.204811	0.311837	0.148902	0.136619	0.210187	0.227958	0.246255	0.224068	0.263473	0.142372	0.361469	-0.0796475	0.169575	-0.190856	0.298269	0.201784
TCGA-2K-A9WE	KIRP	0	0.293133	0.261988	0.166993	0.351692	0.23199	0.158767	0.309239	0.217013	0.176511	0.144961	0.277297	0.379757	0.265909	0.384326	0.30011	0.263748	0.269576	0.276204	0.19547	-0.141619	0.334282	0.200675	0.235428	0.280621	0.23011	0.246118	0.297255	0.270245	0.32748	0.173304	0.144334	0.265375	0.30493	0.268751	0.285987	0.303274	0.130449	0.32826	-0.166572	0.184636	-0.296995	0.361112	0.293248
TCGA-2L-AAQA	PAAD	0	0.278981	0.306482	0.198923	0.401972	0.215661	0.25599	0.328444	0.295704	0.165642	0.222467	0.355215	0.309306	0.262806	0.320626	0.28339	0.254009	0.298382	0.315092	0.192052	-0.112237	0.366406	0.246852	0.249644	0.250196	0.226216	0.248933	0.29151	0.243112	0.31635	0.170872	0.158136	0.235428	0.273074	0.278828	0.277573	0.297935	0.138619	0.322256	0.0980179	0.273189	-0.215931	0.342727	0.170327
TCGA-2L-AAQE	PAAD	0	0.253037	0.306776	0.204245	0.387415	0.223678	0.228889	0.309101	0.261971	0.186692	0.189196	0.345363	0.322654	0.248725	0.301094	0.265573	0.221738	0.311436	0.287821	0.1826	-0.128318	0.349215	0.227024	0.244561	0.270001	0.237373	0.261463	0.305543	0.256246	0.329613	0.168171	0.138557	0.252967	0.289016	0.286019	0.278088	0.289648	0.126653	0.343638	0.0251754	0.260818	-0.245143	0.304131	0.238524
TCGA-2L-AAQI	PAAD	0	0.274889	0.302107	0.182587	0.385666	0.197946	0.229135	0.314725	0.285657	0.200306	0.190587	0.343811	0.3157	0.273789	0.334697	0.270264	0.251464	0.305622	0.345618	0.20799	-0.0782861	0.345311	0.267222	0.24361	0.263325	0.23239	0.268415	0.291634	0.241458	0.320497	0.175535	0.141616	0.230732	0.283069	0.278986	0.25937	0.288915	0.127932	0.322646	0.00913319	0.239189	-0.21701	0.326458	0.237078
TCGA-2L-AAQJ	PAAD	0	0.27884	0.294517	0.205669	0.40445	0.20652	0.222106	0.327012	0.291676	0.169493	0.184269	0.353823	0.319133	0.266497	0.328131	0.293232	0.248023	0.306366	0.339228	0.210717	-0.113943	0.352589	0.247573	0.249168	0.268577	0.236547	0.277592	0.303065	0.253258	0.323718	0.164892	0.147898	0.255191	0.283622	0.297133	0.282798	0.300343	0.081017	0.335865	0.00952115	0.285911	-0.138329	0.344859	0.213763
TCGA-2L-AAQL	PAAD	0	0.253897	0.261795	0.164875	0.39262	0.225654	0.198584	0.321024	0.27214	0.192352	0.156618	0.371037	0.358291	0.248166	0.352085	0.286113	0.250635	0.304361	0.365921	0.213918	-0.0960645	0.354654	0.23398	0.227038	0.257449	0.210563	0.252425	0.284548	0.233425	0.321564	0.154822	0.129546	0.223075	0.245926	0.277136	0.258775	0.274371	0.0733592	0.3187	-0.0619712	0.262711	-0.210833	0.302352	0.197147
TCGA-2L-AAQM	PAAD	0	0.259844	0.244241	0.189365	0.334995	0.2201	0.153819	0.239168	0.178843	0.241846	0.135632	0.23965	0.353451	0.238666	0.28368	0.221146	0.236233	0.264278	0.285805	0.124309	-0.159528	0.318135	0.178228	0.205817	0.197478	0.182958	0.22295	0.254933	0.155342	0.288109	0.173194	0.0949206	0.190217	0.253067	0.229886	0.203066	0.238215	0.106984	0.314378	-0.194474	-0.0351675	-0.298926	0.27871	0.152187
TCGA-2V-A95S	LIHC	0	0.224242	0.267584	0.14208	0.296335	0.267846	0.265717	0.303726	0.169868	0.0949591	0.256321	0.198447	0.395559	0.249681	0.371674	0.256745	0.279269	0.198725	0.233101	0.15676	-0.118344	0.393421	0.176827	0.212401	0.238893	0.170993	0.228742	0.273565	0.178876	0.303164	0.142731	0.14572	0.227245	0.247273	0.249627	0.239844	0.24733	0.192315	0.334585	0.11036	0.0493319	-0.259889	0.31422	0.195042
TCGA-2W-A8YY	CESC	0	0.217977	0.322784	0.264918	0.350647	0.275769	0.349611	0.28804	0.205301	0.115602	0.337024	0.231252	0.356394	0.257555	0.326019	0.229933	0.242532	0.22812	0.247689	0.0768501	-0.142716	0.42605	0.185593	0.228401	0.231517	0.214986	0.230974	0.285567	0.232907	0.30855	0.17296	0.129272	0.250097	0.274614	0.262667	0.252684	0.253274	0.272207	0.346667	0.273113	0.0719495	-0.209891	0.200197	0.149383
TCGA-2X-A9D5	TGCT	0	0.155392	0.353112	0.19982	0.272664	0.268324	0.344151	0.231696	0.170428	0.172191	0.341956	0.170047	0.305922	0.180859	0.293515	0.19689	0.221479	0.215298	0.166838	0.0994233	-0.10819	0.403177	0.104766	0.215673	0.205003	0.175621	0.226809	0.275678	0.192317	0.301593	0.176279	0.0951798	0.228046	0.267814	0.26064	0.241355	0.234253	0.319597	0.357581	0.287794	0.0753468	-0.233767	0.188697	0.167232
TCGA-2X-A9D6	TGCT	0	0.135784	0.357531	0.226748	0.29802	0.249638	0.326402	0.236095	0.164781	0.172194	0.317595	0.192041	0.255558	0.160449	0.261293	0.184899	0.206169	0.225399	0.199821	0.107375	-0.105532	0.382557	0.115958	0.220148	0.220723	0.192169	0.241396	0.280911	0.207176	0.298413	0.167642	0.102523	0.239061	0.291005	0.260084	0.258264	0.233763	0.283467	0.371859	0.197025	0.0559419	-0.123626	0.2178	0.167105
TCGA-2Y-A9GS	LIHC	0	0.219934	0.293715	0.142023	0.294831	0.243855	0.26939	0.269525	0.193277	0.0998703	0.268808	0.203384	0.379876	0.262998	0.364187	0.223676	0.253347	0.223449	0.239696	0.113035	-0.113221	0.379423	0.184486	0.19934	0.22379	0.187087	0.225078	0.262501	0.203655	0.307066	0.173572	0.110765	0.228986	0.264541	0.255487	0.264781	0.247434	0.250825	0.324789	0.156607	0.0581373	-0.155738	0.264302	0.179908
TCGA-2Y-A9GT	LIHC	0	0.234209	0.25232	0.138186	0.30041	0.221123	0.18898	0.296898	0.231104	0.0957317	0.171468	0.208997	0.37566	0.243929	0.344777	0.233946	0.255733	0.257508	0.247127	0.135217	-0.0917321	0.319421	0.188627	0.215057	0.239913	0.191003	0.256716	0.275617	0.211931	0.3037	0.183807	0.131179	0.220598	0.266753	0.26394	0.268607	0.216288	0.158105	0.304121	-0.0682611	0.0493864	-0.163774	0.305299	0.248802
TCGA-2Y-A9GU	LIHC	0	0.209934	0.270498	0.141036	0.257731	0.224189	0.21105	0.239489	0.205634	0.135368	0.206702	0.141986	0.434513	0.259738	0.348272	0.201865	0.248886	0.209179	0.160227	0.0901706	-0.0894887	0.338155	0.18518	0.202315	0.196515	0.176947	0.226291	0.25877	0.181232	0.291317	0.176987	0.105656	0.205076	0.252193	0.246163	0.230347	0.207037	0.237951	0.315926	0.0862788	0.0382928	-0.209507	0.235545	0.174894
TCGA-2Y-A9GV	LIHC	0	0.241838	0.248374	0.129318	0.328106	0.210873	0.16146	0.279558	0.200273	0.115737	0.139653	0.197637	0.368268	0.239695	0.352194	0.233851	0.250361	0.251749	0.240531	0.152593	-0.107793	0.324929	0.188773	0.215048	0.253826	0.197245	0.238423	0.26738	0.201928	0.304033	0.18944	0.118012	0.228938	0.280187	0.261563	0.26836	0.24518	0.151219	0.311459	-0.14255	0.0840021	-0.125021	0.343193	0.247572
TCGA-2Y-A9GW	LIHC	0	0.24472	0.247232	0.153599	0.319699	0.230267	0.196028	0.296045	0.207544	0.137954	0.18623	0.266358	0.398445	0.256502	0.38522	0.251488	0.279536	0.24541	0.323936	0.159839	-0.120122	0.359219	0.203779	0.210791	0.237716	0.176019	0.2331	0.268905	0.198141	0.306365	0.170613	0.140727	0.230002	0.245756	0.257455	0.242796	0.244834	0.150859	0.342433	-0.0390144	0.0766079	-0.12698	0.333467	0.206962
TCGA-2Y-A9GX	LIHC	0	0.279524	0.273922	0.16588	0.367044	0.202088	0.191565	0.323623	0.228705	0.151897	0.165667	0.326359	0.370443	0.255248	0.377817	0.261239	0.270487	0.285025	0.345632	0.180326	-0.0933213	0.338181	0.21454	0.221438	0.270671	0.202799	0.262008	0.281998	0.221379	0.31222	0.178122	0.145294	0.232162	0.276963	0.271153	0.273922	0.265901	0.147949	0.311216	-0.0694493	0.125303	-0.116922	0.396927	0.244939
TCGA-2Y-A9GY	LIHC	0	0.242023	0.280099	0.149202	0.276138	0.280919	0.287003	0.273794	0.168288	0.0988844	0.290789	0.154298	0.401233	0.275771	0.37824	0.235178	0.270262	0.194817	0.208245	0.113983	-0.124468	0.414413	0.163975	0.204645	0.234751	0.191919	0.21737	0.254349	0.189071	0.305581	0.142342	0.113067	0.231912	0.258682	0.235686	0.252093	0.245746	0.263182	0.297795	0.166769	0.0201684	-0.296755	0.263743	0.180677
TCGA-2Y-A9GZ	LIHC	0	0.223772	0.254565	0.136657	0.266416	0.241941	0.194561	0.24947	0.19527	0.0794707	0.191174	0.151634	0.390342	0.238911	0.326393	0.236375	0.24659	0.232138	0.193534	0.10249	-0.106277	0.344147	0.188544	0.19973	0.215348	0.212466	0.227444	0.258778	0.200266	0.306991	0.197205	0.108617	0.220779	0.274439	0.257877	0.253627	0.231421	0.194793	0.314128	-0.0231275	0.0203837	-0.188311	0.285013	0.164752
TCGA-2Y-A9H0	LIHC	0	0.21584	0.286683	0.0833827	0.238772	0.253701	0.304184	0.267978	0.123716	0.0796772	0.32215	0.147081	0.398647	0.270896	0.353986	0.237984	0.270405	0.19754	0.160087	0.0882243	-0.104368	0.380976	0.184576	0.20144	0.213485	0.179177	0.206453	0.260336	0.174545	0.299182	0.159732	0.101232	0.217574	0.248105	0.250311	0.215875	0.223999	0.293744	0.315273	0.253026	-0.0390954	-0.263362	0.233557	0.145556
TCGA-2Y-A9H1	LIHC	0	0.204916	0.195387	0.120222	0.249096	0.268587	0.153988	0.263832	0.160135	0.0554613	0.16245	0.13786	0.431759	0.23784	0.373272	0.243541	0.259884	0.188014	0.198447	0.118143	-0.109938	0.372198	0.183248	0.167915	0.192344	0.129143	0.178486	0.226791	0.147645	0.289697	0.144623	0.105572	0.195243	0.194827	0.211447	0.211912	0.204422	0.13766	0.342939	-0.13558	0.0222095	-0.263053	0.250437	0.138423
TCGA-2Y-A9H2	LIHC	0	0.212392	0.288044	0.175562	0.331582	0.245456	0.252304	0.278807	0.253776	0.154793	0.234203	0.220555	0.361004	0.234984	0.337589	0.247855	0.263053	0.239442	0.309873	0.120813	-0.113908	0.368426	0.203902	0.210605	0.265162	0.203181	0.248138	0.271087	0.223282	0.305201	0.162478	0.130118	0.240467	0.277809	0.248755	0.257843	0.253467	0.205751	0.334205	0.0624688	0.11543	-0.278416	0.311082	0.166764
TCGA-2Y-A9H3	LIHC	0	0.221333	0.223216	0.126628	0.267578	0.258402	0.161059	0.278464	0.202368	0.134438	0.169205	0.198139	0.455216	0.250604	0.340099	0.233132	0.265864	0.21466	0.226905	0.122333	-0.109805	0.365116	0.175216	0.190396	0.20686	0.143531	0.206231	0.238055	0.170666	0.300492	0.136753	0.113983	0.194504	0.22792	0.240039	0.203121	0.193775	0.197253	0.290146	-0.0909582	0.0220713	-0.280871	0.239951	0.189587
TCGA-2Y-A9H4	LIHC	0	0.207519	0.231431	0.111651	0.260713	0.265137	0.220358	0.263144	0.173797	0.0618046	0.231251	0.160931	0.421752	0.234654	0.33184	0.226544	0.261152	0.206643	0.182641	0.104041	-0.115203	0.380873	0.16804	0.187766	0.214331	0.166418	0.208621	0.245781	0.172547	0.298671	0.154205	0.106519	0.224978	0.21483	0.231948	0.216458	0.209329	0.254393	0.31297	0.00649345	0.0178963	-0.220411	0.24185	0.163621
TCGA-2Y-A9H5	LIHC	0	0.245993	0.28339	0.174729	0.334454	0.212438	0.207108	0.283279	0.230707	0.131118	0.185982	0.258157	0.372399	0.260647	0.322419	0.235888	0.266899	0.248606	0.306353	0.133874	-0.11814	0.346243	0.211353	0.205467	0.243351	0.197013	0.248084	0.268433	0.188722	0.300292	0.169779	0.113415	0.222674	0.279174	0.259422	0.254099	0.248188	0.183827	0.308702	0.00984959	0.110639	-0.165267	0.331677	0.185531
TCGA-2Y-A9H6	LIHC	0	0.236177	0.257804	0.169664	0.309334	0.223173	0.168993	0.280215	0.225759	0.138628	0.157881	0.246204	0.409269	0.251301	0.344339	0.232882	0.260715	0.246564	0.289679	0.14796	-0.109204	0.337395	0.192783	0.203617	0.237136	0.177113	0.251632	0.265067	0.186073	0.296134	0.166884	0.125931	0.221601	0.268935	0.260438	0.240812	0.22506	0.17377	0.3265	-0.0892749	0.0625301	-0.138138	0.31362	0.210825
TCGA-2Y-A9H7	LIHC	0	0.187782	0.264423	0.157445	0.295096	0.260264	0.230865	0.24156	0.208658	0.0838936	0.22205	0.12179	0.413462	0.229442	0.338857	0.208166	0.250151	0.210124	0.17537	0.0983868	-0.111308	0.3791	0.1676	0.195803	0.215269	0.162712	0.229899	0.249953	0.174112	0.304263	0.162576	0.107991	0.218988	0.244924	0.245244	0.232492	0.229317	0.212644	0.29298	0.0799884	0.0277966	-0.199859	0.253052	0.164773
TCGA-2Y-A9H8	LIHC	0	0.216635	0.268892	0.130289	0.277494	0.250644	0.251982	0.258626	0.17712	0.0880483	0.265853	0.171513	0.399634	0.263137	0.326749	0.206948	0.267521	0.214971	0.209655	0.100296	-0.11707	0.364578	0.189264	0.199422	0.202072	0.174462	0.210616	0.247771	0.187572	0.285153	0.172812	0.109031	0.207681	0.258337	0.237311	0.220408	0.203221	0.273954	0.32086	0.12687	0.0643601	-0.299851	0.237905	0.181365
TCGA-2Y-A9H9	LIHC	0	0.232353	0.25621	0.101374	0.263669	0.252238	0.210309	0.276877	0.178653	0.0902312	0.213747	0.170858	0.417168	0.251129	0.342556	0.231348	0.249172	0.228661	0.201074	0.109863	-0.0976637	0.355441	0.177574	0.192258	0.212355	0.178217	0.222018	0.259139	0.20145	0.304469	0.171061	0.111245	0.210653	0.237683	0.243353	0.251578	0.22345	0.183843	0.324315	0.0187066	0.0152404	-0.199594	0.295418	0.168142
TCGA-2Y-A9HA	LIHC	0	0.249209	0.264487	0.192465	0.287043	0.242743	0.21258	0.251645	0.171755	0.15276	0.210733	0.186152	0.404347	0.263044	0.361555	0.218152	0.25922	0.225055	0.220096	0.102132	-0.108852	0.360827	0.196345	0.19487	0.205244	0.163828	0.21113	0.260219	0.173659	0.297639	0.177681	0.102833	0.204857	0.250497	0.253252	0.229126	0.245134	0.213336	0.32438	0.0402317	0.0891251	-0.146762	0.277899	0.157507
TCGA-2Y-A9HB	LIHC	0	0.222029	0.249253	0.127199	0.273426	0.239552	0.177288	0.272006	0.167771	0.0887297	0.172627	0.196347	0.432011	0.245756	0.358466	0.225124	0.246999	0.223972	0.233358	0.12332	-0.0811142	0.352394	0.171552	0.188479	0.210327	0.177285	0.217986	0.253778	0.189693	0.300301	0.173821	0.107827	0.205628	0.244228	0.243523	0.24277	0.225402	0.160882	0.326259	-0.0576835	0.039641	-0.179377	0.283746	0.216806
TCGA-2Z-A9J1	KIRP	0	0.235254	0.259193	0.174918	0.320885	0.242546	0.151936	0.279965	0.201623	0.13502	0.149506	0.222542	0.423657	0.248868	0.361734	0.27437	0.238002	0.241833	0.248459	0.133277	-0.144009	0.33241	0.199894	0.211354	0.250158	0.213225	0.238497	0.28213	0.256342	0.317424	0.16679	0.10113	0.262867	0.271507	0.247213	0.252817	0.278341	0.121095	0.335421	-0.155891	0.127016	-0.29692	0.265617	0.158115
TCGA-2Z-A9J2	KIRP	0	0.202156	0.228398	0.118558	0.24783	0.268839	0.167816	0.251012	0.139982	0.108199	0.171038	0.183635	0.44881	0.247148	0.386029	0.256465	0.248504	0.202137	0.190611	0.0835592	-0.152534	0.38207	0.16976	0.20138	0.240484	0.192857	0.225409	0.277513	0.226111	0.314684	0.165874	0.109186	0.257826	0.250824	0.239954	0.256034	0.249933	0.14638	0.351329	-0.106902	0.0681764	-0.280972	0.201944	0.134248
TCGA-2Z-A9J3	KIRP	0	0.218748	0.286122	0.174973	0.3118	0.263181	0.231322	0.238837	0.233704	0.154162	0.231683	0.211709	0.379572	0.266587	0.309527	0.246857	0.22707	0.237181	0.206425	0.0841719	-0.152713	0.362521	0.199351	0.20805	0.231774	0.214972	0.234554	0.276403	0.245089	0.308133	0.163592	0.0931788	0.258181	0.280485	0.247129	0.249478	0.287941	0.227984	0.351993	0.0116574	0.0801572	-0.251119	0.233572	0.0808231
TCGA-2Z-A9J5	KIRP	0	0.264136	0.235426	0.136307	0.298701	0.251488	0.140473	0.281558	0.176189	0.135695	0.137835	0.238324	0.427327	0.258545	0.376723	0.286854	0.248017	0.244083	0.226496	0.146352	-0.150105	0.348958	0.190709	0.207492	0.256839	0.198728	0.219992	0.271604	0.240436	0.3155	0.156043	0.111583	0.257936	0.24506	0.251372	0.240855	0.286453	0.105233	0.3312	-0.191258	0.0963324	-0.302532	0.298992	0.205511
TCGA-2Z-A9J6	KIRP	0	0.224386	0.253701	0.17371	0.300362	0.242893	0.151505	0.253639	0.188285	0.167439	0.142008	0.198207	0.421038	0.240445	0.358811	0.257453	0.24374	0.233223	0.207546	0.104268	-0.158113	0.337176	0.18469	0.208529	0.238611	0.208738	0.230848	0.275875	0.241841	0.314353	0.164733	0.100355	0.254634	0.26297	0.242589	0.253563	0.278451	0.109507	0.337432	-0.160824	0.0488713	-0.26186	0.266267	0.151914
TCGA-2Z-A9J7	KIRP	0	0.212739	0.24256	0.160813	0.312429	0.268931	0.165996	0.230787	0.187804	0.13347	0.166305	0.200062	0.417989	0.246722	0.31919	0.22557	0.232261	0.232831	0.198393	0.0794028	-0.147951	0.380295	0.178498	0.199187	0.229151	0.196803	0.216224	0.261745	0.224799	0.308917	0.15736	0.0838058	0.242785	0.254327	0.241901	0.23489	0.273245	0.162229	0.343813	-0.15005	0.0482639	-0.335799	0.221132	0.0931462
TCGA-2Z-A9J8	KIRP	0	0.195147	0.252469	0.152846	0.300205	0.246026	0.17604	0.246987	0.21369	0.13605	0.163343	0.188434	0.400077	0.242214	0.380658	0.261249	0.237189	0.241256	0.180238	0.0973203	-0.13894	0.357764	0.193657	0.213911	0.229038	0.206439	0.216264	0.277766	0.250094	0.316493	0.169333	0.104242	0.27264	0.276929	0.256814	0.25972	0.286895	0.142848	0.346355	-0.114859	0.0204289	-0.247174	0.247295	0.132004
TCGA-2Z-A9JD	KIRP	0	0.240848	0.260976	0.160692	0.311802	0.232484	0.154499	0.254309	0.18397	0.165016	0.143289	0.188644	0.433473	0.247748	0.343749	0.268197	0.25424	0.24266	0.214263	0.0797442	-0.138747	0.342928	0.201758	0.212021	0.239911	0.22755	0.24745	0.275553	0.235964	0.314819	0.183217	0.11069	0.26236	0.303858	0.256733	0.263478	0.279782	0.163321	0.345549	-0.188925	0.137264	-0.212887	0.289454	0.156046
TCGA-2Z-A9JE	KIRP	0	0.2117	0.262153	0.179151	0.30978	0.266043	0.197736	0.251759	0.204022	0.144672	0.197823	0.224986	0.42888	0.249169	0.319696	0.236148	0.229415	0.239366	0.250228	0.0908094	-0.148946	0.365778	0.180605	0.196868	0.224838	0.195275	0.231254	0.26917	0.243778	0.308094	0.147985	0.0873372	0.25107	0.250676	0.235561	0.243458	0.267464	0.184413	0.354663	-0.0440906	0.0798928	-0.342504	0.216108	0.143137
TCGA-2Z-A9JG	KIRP	0	0.235024	0.274221	0.167616	0.338366	0.227424	0.159806	0.271992	0.172541	0.166585	0.154522	0.208653	0.403035	0.228779	0.33366	0.266845	0.243305	0.244809	0.227367	0.0922833	-0.141461	0.330044	0.188454	0.220015	0.246096	0.21965	0.249527	0.285142	0.261529	0.313259	0.173953	0.110394	0.256844	0.280152	0.247828	0.264463	0.287728	0.164952	0.338405	-0.161176	0.0527492	-0.299714	0.269775	0.141821
TCGA-2Z-A9JI	KIRP	0	0.234145	0.279527	0.16191	0.323713	0.236546	0.198489	0.275437	0.196045	0.123812	0.189453	0.240931	0.363141	0.241729	0.342341	0.252594	0.249046	0.253109	0.252169	0.128759	-0.14968	0.365713	0.18184	0.231084	0.261042	0.223549	0.251961	0.285357	0.267047	0.329742	0.165194	0.115469	0.263875	0.277458	0.270859	0.294834	0.294787	0.150044	0.331112	-0.0498231	0.132402	-0.285319	0.331063	0.185332
TCGA-2Z-A9JJ	KIRP	0	0.27792	0.29209	0.180724	0.36426	0.231245	0.196636	0.301534	0.235457	0.198535	0.180151	0.328805	0.307845	0.275226	0.332041	0.272509	0.221665	0.295931	0.280629	0.171666	-0.117253	0.335426	0.231421	0.239769	0.262149	0.232947	0.255663	0.300036	0.267118	0.316734	0.169359	0.145723	0.244437	0.318023	0.269331	0.257238	0.292571	0.168895	0.355676	-0.0723079	0.200258	-0.337648	0.341094	0.23276
TCGA-2Z-A9JK	KIRP	0	0.303227	0.283043	0.198787	0.355344	0.224191	0.178027	0.291921	0.238782	0.192119	0.160242	0.324976	0.370471	0.276378	0.361946	0.265117	0.248225	0.276168	0.327585	0.137785	-0.140998	0.329371	0.189689	0.229329	0.279048	0.219354	0.282927	0.302074	0.256839	0.321472	0.180201	0.127678	0.279397	0.300221	0.292849	0.279396	0.289395	0.145299	0.327031	-0.102163	0.0861464	-0.13968	0.300688	0.28773
TCGA-2Z-A9JL	KIRP	0	0.222897	0.273734	0.169071	0.356225	0.23075	0.169126	0.288422	0.217094	0.132202	0.151938	0.232863	0.361163	0.225352	0.331925	0.27075	0.242708	0.259621	0.243157	0.141705	-0.13739	0.328133	0.192245	0.220568	0.251066	0.227426	0.245973	0.287852	0.271895	0.31143	0.159033	0.114239	0.259715	0.303505	0.248804	0.267806	0.291624	0.134624	0.324442	-0.167627	0.149197	-0.27871	0.305495	0.175406
TCGA-2Z-A9JM	KIRP	0	0.216939	0.265104	0.170314	0.33944	0.235602	0.165143	0.277663	0.197452	0.171053	0.153686	0.267252	0.400548	0.236818	0.336912	0.251687	0.229266	0.263953	0.284305	0.147525	-0.152995	0.348602	0.192129	0.217348	0.253269	0.215482	0.24946	0.283533	0.258079	0.315655	0.166453	0.11569	0.262688	0.280476	0.255182	0.26146	0.288478	0.121296	0.336998	-0.168593	0.105751	-0.252564	0.260354	0.212821
TCGA-2Z-A9JN	KIRP	0	0.218956	0.262101	0.146465	0.33555	0.214511	0.155046	0.254221	0.199011	0.140288	0.12272	0.212859	0.403491	0.254316	0.328263	0.271032	0.234665	0.254387	0.264963	0.119643	-0.123243	0.326448	0.232174	0.248778	0.237014	0.244196	0.251625	0.296459	0.253143	0.321317	0.202261	0.111644	0.237953	0.311738	0.265543	0.2576	0.279757	0.130273	0.340053	-0.193753	0.0730692	-0.206447	0.266754	0.151994
TCGA-2Z-A9JO	KIRP	0	0.220995	0.23346	0.163327	0.289154	0.235976	0.144825	0.244804	0.176575	0.153068	0.12841	0.241905	0.45504	0.246662	0.381	0.24384	0.246354	0.254166	0.253292	0.0983925	-0.12625	0.349106	0.176353	0.22111	0.239233	0.208265	0.24661	0.279502	0.225382	0.320021	0.179927	0.0982921	0.249678	0.272494	0.271642	0.254639	0.258246	0.123527	0.320755	-0.218824	0.0635045	-0.184791	0.252156	0.153689
TCGA-2Z-A9JP	KIRP	0	0.230097	0.23497	0.1438	0.278374	0.249516	0.148212	0.271852	0.157054	0.13249	0.151477	0.220062	0.439465	0.257372	0.363494	0.260407	0.248865	0.222546	0.237732	0.110861	-0.154429	0.351237	0.188221	0.198073	0.232077	0.193712	0.221396	0.263979	0.222799	0.310817	0.14636	0.0954307	0.232333	0.238573	0.227685	0.230753	0.263101	0.137841	0.360773	-0.15852	0.0764779	-0.280662	0.216096	0.186487
TCGA-2Z-A9JQ	KIRP	0	0.214198	0.216244	0.162256	0.308743	0.265341	0.150067	0.263949	0.211941	0.121695	0.156351	0.226944	0.434254	0.239739	0.341117	0.24517	0.227094	0.235896	0.238209	0.116718	-0.139423	0.356648	0.172246	0.183343	0.225382	0.184584	0.210281	0.259259	0.21898	0.300132	0.141555	0.0875476	0.227111	0.226322	0.225525	0.227405	0.251713	0.142269	0.362442	-0.164976	0.109517	-0.305657	0.217811	0.138498
TCGA-2Z-A9JR	KIRP	0	0.234834	0.262339	0.178854	0.314129	0.228777	0.148896	0.273471	0.208989	0.149244	0.138388	0.238085	0.391579	0.245948	0.343379	0.265255	0.244952	0.251608	0.240796	0.131817	-0.141273	0.323397	0.194073	0.211184	0.249377	0.21879	0.238213	0.279254	0.250979	0.312679	0.163771	0.103853	0.258375	0.28481	0.242921	0.264134	0.289201	0.11991	0.351195	-0.187636	0.0901084	-0.297509	0.281143	0.184705
TCGA-2Z-A9JS	KIRP	0	0.224616	0.266364	0.184757	0.352819	0.227998	0.160373	0.253191	0.237801	0.159977	0.144832	0.242801	0.368788	0.239055	0.321896	0.257188	0.218929	0.268793	0.234898	0.112141	-0.133021	0.328506	0.200326	0.205589	0.240709	0.221567	0.243186	0.283173	0.265398	0.308249	0.168438	0.0971176	0.26339	0.289628	0.249148	0.261966	0.289899	0.146507	0.349107	-0.178629	0.118367	-0.344671	0.26122	0.174602
TCGA-2Z-A9JT	KIRP	0	0.197357	0.214406	0.141879	0.275054	0.258771	0.133753	0.269874	0.177129	0.11757	0.134885	0.205365	0.450069	0.235251	0.36427	0.252213	0.225536	0.221206	0.228002	0.139013	-0.156922	0.355402	0.173188	0.193762	0.224123	0.179171	0.211523	0.257432	0.228685	0.309155	0.141266	0.103805	0.233225	0.228581	0.22885	0.225849	0.249944	0.0965403	0.329318	-0.202205	0.0246878	-0.292717	0.196016	0.184349
TCGA-30-1714	OV	0	0.202658	0.264183	0.186022	0.303214	0.290516	0.292583	0.256975	0.238296	0.0838198	0.314639	0.211504	0.404731	0.245867	0.321253	0.227054	0.260193	0.206806	0.15986	0.0777877	-0.108544	0.42063	0.183022	0.215056	0.217646	0.193084	0.201425	0.259447	0.21619	0.308901	0.140384	0.103357	0.226579	0.213665	0.240085	0.240728	0.237746	0.250322	0.357564	0.21541	0.0242479	-0.278983	0.216379	0.0976126
TCGA-30-1718	OV	0	0.220236	0.304491	0.187193	0.351307	0.265613	0.335682	0.288694	0.249501	0.152577	0.329998	0.337073	0.371354	0.259174	0.329905	0.223961	0.252079	0.253956	0.260222	0.115726	-0.116618	0.419063	0.22328	0.224739	0.244581	0.205428	0.235196	0.271279	0.215515	0.304852	0.134812	0.107163	0.249411	0.232398	0.252015	0.259269	0.259493	0.260952	0.337594	0.300821	0.168942	-0.254272	0.239165	0.205954
TCGA-30-1853	OV	0	0.202756	0.263208	0.22282	0.327403	0.265529	0.26429	0.23005	0.221485	0.168304	0.257511	0.214748	0.382622	0.220849	0.290225	0.193414	0.22726	0.255281	0.175993	0.0370786	-0.0874516	0.399397	0.162084	0.215977	0.199189	0.195309	0.218187	0.251911	0.206083	0.305995	0.141054	0.0705738	0.22592	0.234108	0.24416	0.242632	0.237665	0.219231	0.372519	0.0719455	0.0190589	-0.0466036	0.206578	0.0928761
TCGA-30-1857	OV	0	0.223444	0.285732	0.188418	0.360264	0.25504	0.282293	0.291123	0.277459	0.162662	0.26755	0.353626	0.371891	0.255837	0.33745	0.241094	0.252775	0.271096	0.27601	0.155767	-0.0899836	0.379096	0.217743	0.225287	0.23356	0.203084	0.23997	0.278379	0.23098	0.302094	0.139987	0.11542	0.232336	0.236094	0.263306	0.261768	0.261406	0.157121	0.339224	0.162949	0.150097	-0.124668	0.249202	0.191812
TCGA-30-1862	OV	0	0.226686	0.281754	0.198946	0.371393	0.224742	0.232747	0.264549	0.215357	0.170342	0.210797	0.320623	0.316566	0.247086	0.306444	0.230271	0.220841	0.267053	0.249759	0.101237	-0.117044	0.375047	0.201852	0.226667	0.243193	0.209301	0.254604	0.28664	0.246549	0.313884	0.163586	0.110063	0.235191	0.269687	0.266668	0.280818	0.278351	0.173505	0.343052	-0.0129382	0.126967	-0.262354	0.276301	0.19369
TCGA-30-1891	OV	0	0.257933	0.272109	0.213235	0.367489	0.252108	0.286769	0.293497	0.23121	0.165661	0.274719	0.345346	0.379819	0.269227	0.325634	0.23674	0.250057	0.284412	0.277823	0.139518	-0.0931484	0.402315	0.220351	0.239278	0.258385	0.214432	0.265095	0.286886	0.258695	0.321536	0.154081	0.117279	0.272163	0.260258	0.271016	0.283736	0.259983	0.169737	0.323839	0.160026	0.163593	-0.267595	0.274918	0.216461
TCGA-31-1950	OV	0	0.197559	0.323559	0.213229	0.291819	0.242575	0.316569	0.261484	0.187053	0.162537	0.311718	0.163928	0.323653	0.242143	0.302292	0.219529	0.228435	0.234168	0.152033	0.0854943	-0.102335	0.37949	0.199243	0.233445	0.249225	0.234468	0.241136	0.288647	0.236848	0.307628	0.163611	0.121032	0.251844	0.265115	0.25573	0.290258	0.258852	0.244589	0.345613	0.230805	0.0601057	-0.172026	0.197707	0.209617
TCGA-31-1953	OV	0	0.253143	0.324291	0.183045	0.362027	0.232569	0.30543	0.310503	0.191925	0.188742	0.296425	0.324485	0.340866	0.241532	0.323316	0.242245	0.259644	0.278105	0.271808	0.136296	-0.107697	0.388653	0.197797	0.253826	0.275498	0.239826	0.266413	0.312416	0.273734	0.327384	0.166489	0.121957	0.277985	0.297736	0.285964	0.295308	0.293929	0.227991	0.317666	0.223028	0.179263	-0.196255	0.298126	0.278241
TCGA-31-1959	OV	0	0.254482	0.322879	0.215282	0.37594	0.222823	0.293357	0.301955	0.262843	0.184109	0.268667	0.378572	0.309203	0.26338	0.320599	0.245578	0.257402	0.279973	0.280567	0.161363	-0.0850636	0.377114	0.212285	0.237962	0.27267	0.236979	0.277083	0.302264	0.262196	0.317837	0.164258	0.126358	0.255529	0.299672	0.282179	0.282069	0.279192	0.200969	0.33601	0.183617	0.219153	-0.193272	0.295421	0.257299
TCGA-32-1970	GBM	0	0.193551	0.310965	0.22528	0.305036	0.226639	0.271287	0.251264	0.280795	0.264199	0.259952	0.239308	0.311182	0.197269	0.257275	0.199092	0.250809	0.26476	0.226213	0.100958	-0.0857664	0.357353	0.13201	0.216097	0.248317	0.207171	0.271295	0.283737	0.235133	0.318408	0.187755	0.0946908	0.234408	0.284502	0.263285	0.246509	0.267466	0.216582	0.379038	0.0920516	0.123388	0.113124	0.234253	0.158844
TCGA-32-1980	GBM	0	0.26528	0.265423	0.187386	0.325025	0.207014	0.160623	0.274555	0.225369	0.300165	0.14019	0.290521	0.356277	0.219992	0.350027	0.239156	0.266773	0.292988	0.281362	0.168657	-0.0829067	0.324031	0.149444	0.249885	0.277036	0.248949	0.275056	0.3075	0.240359	0.338156	0.19663	0.114325	0.249052	0.292083	0.275695	0.252815	0.280153	0.0980879	0.340233	-0.0962467	0.184043	-0.122134	0.281302	0.219278
TCGA-32-1982	GBM	0	0.27846	0.273412	0.209628	0.347881	0.253547	0.217836	0.285177	0.264668	0.260668	0.216125	0.305586	0.364743	0.232978	0.327882	0.244614	0.264359	0.277474	0.310542	0.164021	-0.118518	0.365857	0.138614	0.222582	0.273644	0.209779	0.276181	0.293548	0.225579	0.330368	0.178336	0.12591	0.238766	0.279052	0.283108	0.240016	0.27175	0.157917	0.360176	-0.012979	0.200106	-0.0246196	0.293744	0.254741
TCGA-32-2615	GBM	0	0.282788	0.294422	0.214183	0.359604	0.240693	0.225624	0.296359	0.267375	0.26925	0.220396	0.325894	0.321687	0.222869	0.320413	0.24374	0.266788	0.288523	0.279325	0.146004	-0.116959	0.35707	0.154829	0.228934	0.285779	0.195354	0.260975	0.301227	0.225419	0.322419	0.174224	0.133809	0.233205	0.278596	0.262614	0.247876	0.295496	0.171307	0.353136	0.0182703	0.23146	-0.229647	0.341071	0.192488
TCGA-32-2632	GBM	0	0.242234	0.285551	0.185244	0.33194	0.264229	0.263252	0.28513	0.247042	0.224965	0.277258	0.283175	0.35224	0.232482	0.310488	0.257377	0.26879	0.279719	0.258353	0.142479	-0.103374	0.375264	0.165434	0.223476	0.272015	0.211453	0.26637	0.292967	0.240389	0.326033	0.178077	0.113026	0.251429	0.273957	0.269458	0.264364	0.266014	0.272296	0.375082	0.0763887	0.159745	-0.041054	0.265286	0.261679
TCGA-32-2634	GBM	0	0.228335	0.313446	0.242734	0.337332	0.250413	0.304532	0.25073	0.251841	0.277629	0.312423	0.262362	0.31713	0.214426	0.2927	0.208692	0.264148	0.261643	0.221952	0.0961029	-0.0908742	0.38454	0.137976	0.225225	0.247928	0.201386	0.257979	0.290078	0.226509	0.324543	0.189092	0.0824172	0.238179	0.270584	0.267196	0.250731	0.268913	0.299002	0.354567	0.171518	0.0951414	-0.107413	0.252559	0.133574
TCGA-32-2638	GBM	0	0.263208	0.294902	0.224433	0.35432	0.22965	0.225563	0.286171	0.284068	0.291092	0.212314	0.317257	0.314595	0.215053	0.307104	0.235175	0.255133	0.287967	0.296046	0.141928	-0.112309	0.348317	0.132024	0.232541	0.277743	0.208662	0.285236	0.302676	0.23704	0.329435	0.179444	0.134676	0.251066	0.295617	0.292397	0.252944	0.288646	0.173792	0.362533	-0.00860912	0.255626	0.0748703	0.329511	0.222511
TCGA-32-4213	GBM	0	0.289886	0.277032	0.187199	0.349487	0.256918	0.260753	0.298624	0.245069	0.256902	0.260848	0.329276	0.360649	0.252119	0.329764	0.260034	0.272694	0.264147	0.310164	0.166505	-0.115282	0.376415	0.153413	0.235464	0.274964	0.212951	0.271317	0.298163	0.245058	0.325181	0.174206	0.128572	0.257776	0.286594	0.285296	0.260607	0.280628	0.216073	0.363762	0.125081	0.223108	-0.177566	0.297556	0.255863
TCGA-32-5222	GBM	0	0.265777	0.265657	0.195248	0.330276	0.279202	0.252795	0.277615	0.252675	0.23894	0.26575	0.274739	0.383338	0.230557	0.309763	0.248172	0.274968	0.230718	0.296495	0.139513	-0.121358	0.395493	0.12431	0.223876	0.265644	0.199023	0.2491	0.282098	0.209971	0.329758	0.163426	0.118861	0.243034	0.263839	0.268603	0.23151	0.263752	0.238672	0.369669	0.0987153	0.228639	0.0824279	0.268608	0.205184
TCGA-33-4532	LUSC	0	0.247779	0.310945	0.232986	0.316827	0.275016	0.34943	0.270548	0.233988	0.110892	0.349457	0.206864	0.350824	0.278798	0.348693	0.276406	0.250424	0.225784	0.221435	0.0576306	-0.06548	0.438204	0.244591	0.234897	0.23098	0.226465	0.230516	0.28203	0.234131	0.325577	0.178278	0.126856	0.259769	0.283936	0.26152	0.247729	0.279273	0.313473	0.341322	0.268363	0.132385	0.173848	0.24479	0.0765207
TCGA-33-4533	LUSC	0	0.29045	0.311198	0.274311	0.378504	0.249516	0.335622	0.299906	0.263124	0.269541	0.324453	0.40378	0.303667	0.280398	0.30017	0.256093	0.285769	0.297061	0.309458	0.170142	-0.0792753	0.396777	0.220445	0.23832	0.278995	0.21561	0.264117	0.281807	0.223915	0.321675	0.172777	0.112932	0.246596	0.282333	0.281207	0.244388	0.301531	0.303061	0.337713	0.276403	0.216533	-0.0776118	0.292587	0.151307
TCGA-33-4538	LUSC	0	0.263215	0.329935	0.250377	0.328053	0.246982	0.342664	0.308215	0.246742	0.176239	0.338859	0.263592	0.3318	0.268767	0.351465	0.297333	0.278196	0.235724	0.245908	0.0953255	-0.0852684	0.410333	0.238694	0.248022	0.255118	0.231293	0.247381	0.299458	0.24712	0.322749	0.162365	0.174832	0.265074	0.285053	0.254874	0.260468	0.31029	0.257467	0.336547	0.284895	0.30772	-0.0380666	0.290463	0.167778
TCGA-33-4547	LUSC	0	0.275671	0.313628	0.258253	0.377232	0.240773	0.300828	0.310527	0.283517	0.157555	0.28337	0.353577	0.312322	0.264469	0.343693	0.288144	0.250543	0.285721	0.311304	0.139963	-0.0733032	0.385671	0.245184	0.248326	0.269822	0.238031	0.279576	0.307644	0.258133	0.320892	0.170379	0.154239	0.276525	0.283096	0.272598	0.2783	0.298589	0.22587	0.320204	0.172784	0.20542	0.095418	0.293913	0.172437
TCGA-33-4582	LUSC	0	0.256881	0.281073	0.21892	0.316143	0.283217	0.331438	0.273921	0.211784	0.0838619	0.344499	0.245085	0.388101	0.282165	0.336772	0.268686	0.250842	0.22136	0.236031	0.0612374	-0.0857186	0.435428	0.212973	0.232655	0.258508	0.2324	0.238156	0.286119	0.22675	0.316742	0.165121	0.123395	0.268261	0.274747	0.269667	0.263929	0.285846	0.321835	0.321702	0.275556	0.175372	-0.0336506	0.236825	0.10193
TCGA-33-4583	LUSC	0	0.256605	0.3052	0.200932	0.32881	0.278677	0.347373	0.307751	0.216064	0.154949	0.356125	0.236511	0.381301	0.272595	0.385367	0.30381	0.28802	0.220396	0.231238	0.116612	-0.0677907	0.433895	0.234275	0.242557	0.245612	0.209321	0.235626	0.304675	0.218169	0.31557	0.160069	0.169901	0.261901	0.261192	0.246791	0.252179	0.301749	0.310842	0.349782	0.307898	0.255103	-0.192631	0.269993	0.180946
TCGA-33-4586	LUSC	0	0.262824	0.307315	0.235278	0.351514	0.2654	0.32421	0.298581	0.25002	0.183871	0.310878	0.309749	0.330278	0.271347	0.366703	0.289746	0.276784	0.252653	0.260101	0.104061	-0.0860015	0.403791	0.230827	0.242906	0.271779	0.233233	0.250465	0.308262	0.254014	0.328582	0.169523	0.151453	0.265351	0.306199	0.272655	0.266505	0.315536	0.274746	0.32915	0.234964	0.214383	-0.155192	0.288896	0.171464
TCGA-33-4587	LUSC	0	0.252966	0.354814	0.243648	0.326255	0.273596	0.369498	0.249771	0.241392	0.181725	0.370158	0.236433	0.293568	0.258985	0.310106	0.20895	0.217612	0.231321	0.241707	0.0571472	-0.106782	0.410173	0.20071	0.224532	0.221693	0.214722	0.232027	0.282279	0.247254	0.299565	0.168975	0.0920011	0.249689	0.302704	0.267786	0.247875	0.264122	0.329484	0.354354	0.31943	0.0079383	-0.0694841	0.194789	0.09741
TCGA-33-4589	LUSC	0	0.265127	0.238351	0.150768	0.334494	0.298172	0.304728	0.315726	0.208747	0.0884315	0.320984	0.287527	0.389974	0.284819	0.362057	0.302984	0.27954	0.207339	0.250204	0.152772	-0.076	0.42426	0.22247	0.233972	0.248464	0.205483	0.215308	0.27051	0.207372	0.312827	0.132672	0.172233	0.252299	0.235606	0.242029	0.225975	0.286352	0.247405	0.335249	0.26395	0.237633	-0.21609	0.291663	0.252289
TCGA-33-6737	LUSC	0	0.287266	0.331357	0.215336	0.37667	0.246947	0.325939	0.317742	0.223126	0.137771	0.309029	0.32716	0.355675	0.290177	0.373787	0.287486	0.269501	0.276789	0.303147	0.154909	-0.137678	0.414341	0.259829	0.242384	0.282462	0.22557	0.258667	0.303674	0.230722	0.327781	0.141306	0.152206	0.248416	0.281888	0.280934	0.260927	0.304754	0.243599	0.32494	0.295086	0.278829	0.14162	0.372192	0.173456
TCGA-33-6738	LUSC	0	0.238841	0.295438	0.154337	0.336213	0.25586	0.308539	0.283781	0.260254	0.11053	0.292938	0.23238	0.345408	0.284068	0.349501	0.270474	0.251184	0.244917	0.251781	0.096517	-0.0810334	0.398596	0.226774	0.224229	0.251984	0.226251	0.240431	0.293477	0.232939	0.31345	0.156764	0.118528	0.247	0.271513	0.253615	0.237317	0.281608	0.243584	0.313333	0.221083	0.104636	-0.141447	0.251412	0.0858605
TCGA-33-A4WN	LUSC	0	0.244257	0.334209	0.221116	0.321246	0.239634	0.324813	0.281087	0.234979	0.130065	0.313987	0.249686	0.343881	0.269888	0.355757	0.274755	0.245798	0.237578	0.242165	0.0826516	-0.0698334	0.403156	0.235131	0.241334	0.258167	0.241776	0.247945	0.30048	0.255137	0.324493	0.175828	0.137664	0.267648	0.295516	0.257609	0.268515	0.281414	0.274753	0.303193	0.247749	0.107728	-0.0544236	0.227898	0.139125
TCGA-33-A5GW	LUSC	0	0.230643	0.292707	0.214878	0.323942	0.251159	0.298855	0.268978	0.2672	0.123359	0.282689	0.199601	0.356532	0.268568	0.377189	0.280957	0.26021	0.240111	0.208728	0.0744027	-0.0458657	0.405557	0.252772	0.23772	0.238409	0.235624	0.244758	0.290668	0.231721	0.313768	0.16736	0.144546	0.256716	0.283355	0.242827	0.254259	0.286783	0.220438	0.306552	0.182586	0.131557	-0.064055	0.227081	0.14392
TCGA-33-AAS8	LUSC	0	0.243639	0.312221	0.248161	0.322124	0.278422	0.320523	0.278442	0.232437	0.159624	0.311023	0.224353	0.33927	0.257984	0.36104	0.278817	0.259199	0.226777	0.223679	0.0787994	-0.0918087	0.421236	0.217664	0.241068	0.248858	0.233799	0.242901	0.302165	0.24592	0.327433	0.168436	0.13775	0.264303	0.300029	0.276933	0.263759	0.310906	0.266946	0.320791	0.218102	0.123714	-0.173526	0.267851	0.113945
TCGA-33-AASB	LUSC	0	0.283542	0.317187	0.226484	0.334743	0.253337	0.325465	0.270498	0.198949	0.146402	0.307539	0.217992	0.362971	0.28775	0.359227	0.267328	0.281791	0.229679	0.235488	0.0869581	-0.120819	0.41361	0.25116	0.228935	0.22958	0.218157	0.217535	0.283652	0.215745	0.315424	0.158206	0.125821	0.244195	0.279931	0.251985	0.233748	0.273052	0.234768	0.344879	0.26731	0.139311	0.195923	0.295367	0.0438854
TCGA-33-AASD	LUSC	0	0.262562	0.326645	0.235984	0.372929	0.256994	0.320403	0.311433	0.253435	0.137807	0.298718	0.297464	0.322226	0.263153	0.364049	0.292403	0.256925	0.255772	0.268549	0.105311	-0.0836659	0.394707	0.213151	0.248851	0.250584	0.242545	0.252029	0.306404	0.255889	0.32587	0.175682	0.151378	0.266885	0.293018	0.270388	0.256791	0.315105	0.239663	0.302797	0.21925	0.241183	-0.219307	0.258251	0.174058
TCGA-33-AASI	LUSC	0	0.220438	0.319319	0.213789	0.360969	0.267513	0.3519	0.297087	0.205446	0.0966116	0.339319	0.242461	0.351994	0.251205	0.320265	0.282707	0.243034	0.249223	0.266573	0.136236	-0.101169	0.423035	0.240487	0.243848	0.25423	0.240805	0.245342	0.298156	0.259003	0.318295	0.147652	0.153457	0.264504	0.285784	0.277854	0.267404	0.296901	0.284969	0.347304	0.293442	0.25796	-0.078588	0.237665	0.112376
TCGA-33-AASJ	LUSC	0	0.23227	0.325557	0.217629	0.304598	0.267349	0.367674	0.289306	0.210088	0.149071	0.373824	0.183129	0.341558	0.257059	0.336684	0.287353	0.266542	0.214212	0.179383	0.0566802	-0.0808299	0.441886	0.226937	0.219039	0.224006	0.210684	0.221479	0.273258	0.213238	0.313127	0.163834	0.129129	0.243718	0.25769	0.240568	0.2351	0.273524	0.345447	0.349079	0.32548	0.173762	-0.132633	0.234134	0.121483
TCGA-33-AASL	LUSC	0	0.243166	0.313727	0.219893	0.327178	0.258308	0.335313	0.279899	0.228398	0.182974	0.31879	0.225751	0.360229	0.258579	0.343931	0.28491	0.272202	0.214958	0.212207	0.0866242	-0.0809731	0.404712	0.226631	0.224788	0.241701	0.215481	0.217144	0.288585	0.224677	0.311306	0.154571	0.137293	0.242028	0.267076	0.244517	0.228426	0.274776	0.264799	0.299519	0.290391	0.197875	-0.0788263	0.248468	0.189054
TCGA-34-2596	LUSC	0	0.261721	0.327757	0.246944	0.362381	0.224583	0.319448	0.294817	0.243847	0.186688	0.300633	0.318376	0.320023	0.259358	0.362123	0.28081	0.26338	0.273312	0.262557	0.115927	-0.0729478	0.38938	0.221549	0.262229	0.267969	0.244792	0.264717	0.303552	0.254408	0.328581	0.191739	0.133811	0.276445	0.313825	0.2839	0.293424	0.314621	0.268244	0.331258	0.233241	0.119775	0.109824	0.301365	0.18228
TCGA-34-2600	LUSC	0	0.24102	0.30682	0.218088	0.353657	0.241678	0.296001	0.277746	0.266048	0.074671	0.273524	0.19991	0.319058	0.22812	0.303112	0.280177	0.252728	0.244595	0.230761	0.0828603	-0.0581198	0.389636	0.227508	0.238982	0.254942	0.234685	0.2528	0.304488	0.241134	0.309197	0.159342	0.119895	0.267494	0.290437	0.264113	0.268787	0.278334	0.243041	0.325218	0.147577	0.208616	-0.274801	0.246191	0.0865269
TCGA-34-2608	LUSC	0	0.271611	0.281328	0.219224	0.387951	0.219557	0.222152	0.320932	0.2696	0.178788	0.197121	0.398993	0.323856	0.257314	0.363724	0.304475	0.249486	0.303847	0.336587	0.192562	-0.0829338	0.361874	0.246098	0.256035	0.292664	0.248368	0.278863	0.313446	0.272603	0.331358	0.162585	0.161682	0.278528	0.300332	0.293635	0.280923	0.313018	0.154382	0.326125	-0.00810294	0.239439	-0.158311	0.312672	0.258228
TCGA-34-5231	LUSC	0	0.215599	0.337309	0.231541	0.314536	0.262096	0.363216	0.28872	0.222948	0.161194	0.358792	0.28331	0.30956	0.232315	0.313058	0.258259	0.236868	0.243617	0.257442	0.0823052	-0.0887639	0.4214	0.207815	0.240174	0.254721	0.224513	0.27228	0.300475	0.247133	0.313932	0.159807	0.134542	0.258276	0.297087	0.279528	0.287517	0.293073	0.321391	0.346648	0.313908	0.124041	0.044247	0.255553	0.156298
TCGA-34-5232	LUSC	0	0.269435	0.316178	0.222439	0.340643	0.235802	0.319952	0.324066	0.236653	0.135794	0.295312	0.268369	0.326721	0.250486	0.347192	0.298967	0.267749	0.251831	0.251926	0.150173	-0.0732721	0.393946	0.23771	0.253332	0.288717	0.252612	0.274395	0.317408	0.265807	0.317347	0.170011	0.159116	0.278499	0.303361	0.274925	0.293513	0.298922	0.226264	0.355818	0.217194	0.201161	-0.140466	0.303349	0.188203
TCGA-34-5234	LUSC	0	0.263559	0.209302	0.150509	0.357608	0.267742	0.209472	0.341142	0.226504	0.0814172	0.218077	0.376539	0.391788	0.256194	0.361034	0.318222	0.274135	0.251646	0.297085	0.206918	-0.0754018	0.379569	0.236112	0.235811	0.276546	0.205423	0.221753	0.278497	0.207553	0.315291	0.1232	0.181867	0.256849	0.228969	0.251739	0.229012	0.275886	0.145386	0.313864	0.0432489	0.296283	-0.226214	0.294988	0.308971
TCGA-34-5236	LUSC	0	0.274369	0.313534	0.243521	0.37949	0.239207	0.314287	0.313947	0.28621	0.215707	0.29326	0.397231	0.320244	0.268125	0.345411	0.29895	0.264314	0.288254	0.319069	0.154113	-0.0898947	0.398198	0.226963	0.243898	0.263828	0.235803	0.261614	0.28796	0.247647	0.315792	0.17078	0.16011	0.263152	0.298103	0.288803	0.261726	0.297279	0.264097	0.326587	0.215834	0.303708	-0.0769891	0.294169	0.23074
TCGA-34-5239	LUSC	0	0.244158	0.333869	0.242477	0.373369	0.227076	0.321599	0.312416	0.257495	0.183394	0.296449	0.383242	0.275315	0.232397	0.294048	0.261445	0.238301	0.300275	0.327368	0.164712	-0.0784413	0.388499	0.225195	0.249207	0.284273	0.22366	0.292608	0.314684	0.263757	0.325593	0.165987	0.170044	0.28583	0.307175	0.299403	0.294956	0.292861	0.265555	0.331613	0.213576	0.176232	-0.189152	0.318017	0.21523
TCGA-34-5240	LUSC	0	0.267078	0.289042	0.191822	0.335038	0.290641	0.306642	0.299232	0.215706	0.115982	0.331757	0.304013	0.36711	0.281123	0.376793	0.284364	0.264547	0.246825	0.237234	0.11975	-0.0910792	0.415652	0.216336	0.231118	0.231578	0.214722	0.238855	0.285696	0.224711	0.316025	0.156646	0.123995	0.248536	0.254394	0.252907	0.238846	0.278574	0.296359	0.309233	0.209018	0.22719	-0.182149	0.258402	0.183751
TCGA-34-5241	LUSC	0	0.303814	0.272501	0.197698	0.356013	0.259293	0.273219	0.337772	0.223944	0.134552	0.278814	0.368785	0.365023	0.290342	0.354046	0.304607	0.272553	0.261426	0.315404	0.175319	-0.0784163	0.399204	0.228644	0.241363	0.28844	0.230033	0.253936	0.302981	0.245623	0.329515	0.161516	0.177633	0.262648	0.272294	0.285112	0.258002	0.286748	0.248069	0.330085	0.160034	0.367879	0.00627986	0.308973	0.276355
TCGA-34-5927	LUSC	0	0.242272	0.332365	0.2313	0.341591	0.243236	0.33916	0.278179	0.270075	0.193982	0.320276	0.26444	0.26979	0.24698	0.288161	0.245465	0.237277	0.258188	0.251337	0.081308	-0.0731715	0.405392	0.218371	0.222603	0.243443	0.225597	0.266311	0.282499	0.247987	0.306113	0.173569	0.125794	0.266469	0.317635	0.273678	0.254905	0.289628	0.280715	0.322673	0.240708	0.131872	0.0951141	0.249301	0.0991614
TCGA-34-5928	LUSC	0	0.298813	0.313681	0.253402	0.387851	0.218363	0.281028	0.311267	0.245675	0.218333	0.250401	0.41896	0.289188	0.270565	0.296058	0.277992	0.267375	0.301437	0.353835	0.181976	-0.0935154	0.379538	0.234981	0.248399	0.281489	0.23143	0.289229	0.318295	0.273355	0.323369	0.173862	0.140905	0.271282	0.305713	0.302313	0.274404	0.30244	0.215291	0.342697	0.14122	0.280934	-0.134393	0.329232	0.2288
TCGA-34-5929	LUSC	0	0.236139	0.325562	0.255573	0.340868	0.24652	0.32418	0.300178	0.251783	0.191857	0.30326	0.29924	0.307593	0.23829	0.299123	0.267607	0.240875	0.249624	0.288614	0.115066	-0.0727049	0.401702	0.220902	0.240773	0.24997	0.217547	0.2683	0.311565	0.254864	0.314364	0.168622	0.133895	0.267349	0.284386	0.267673	0.26276	0.276254	0.242675	0.342877	0.199405	0.210914	0.0400401	0.270107	0.168736
TCGA-34-7107	LUSC	0	0.242882	0.342174	0.250613	0.358807	0.244127	0.349547	0.304345	0.247025	0.202151	0.3316	0.342031	0.314566	0.246869	0.340489	0.282396	0.244722	0.278832	0.296322	0.103429	-0.078905	0.40633	0.222256	0.240366	0.249601	0.212493	0.271407	0.304325	0.247598	0.316791	0.172158	0.154607	0.272176	0.304063	0.281859	0.273012	0.300824	0.269766	0.341158	0.288843	0.184861	-0.199196	0.308768	0.17485
TCGA-34-8454	LUSC	0	0.255344	0.331739	0.230857	0.384522	0.228822	0.334625	0.325689	0.248827	0.143313	0.31513	0.332808	0.293989	0.238248	0.323442	0.289176	0.253691	0.276187	0.311618	0.158484	-0.092214	0.388184	0.23439	0.251174	0.291459	0.249547	0.289326	0.316627	0.269725	0.314694	0.169306	0.164598	0.276778	0.320186	0.289395	0.289723	0.312051	0.259425	0.327977	0.250841	0.179995	-0.141837	0.338207	0.206911
TCGA-34-8455	LUSC	0	0.271543	0.324392	0.231797	0.383542	0.23688	0.30574	0.314075	0.244096	0.135565	0.289519	0.339079	0.30483	0.263738	0.342231	0.30486	0.242774	0.286763	0.304222	0.139731	-0.0792851	0.387562	0.236044	0.25159	0.267609	0.252847	0.276702	0.307558	0.265733	0.31983	0.161476	0.152523	0.270769	0.302066	0.290177	0.284579	0.31287	0.203531	0.325069	0.19788	0.276562	0.0342022	0.308952	0.179623
TCGA-34-8456	LUSC	0	0.26019	0.318429	0.278052	0.352212	0.241339	0.297852	0.293429	0.248956	0.252231	0.283328	0.295414	0.30166	0.25369	0.329964	0.286783	0.217622	0.26993	0.278952	0.102777	-0.0887033	0.388997	0.218616	0.246942	0.239063	0.225498	0.266162	0.296191	0.256326	0.322662	0.172102	0.127419	0.254617	0.29728	0.28989	0.26302	0.302257	0.25661	0.351158	0.143659	0.0966709	0.232052	0.263974	0.109189
TCGA-34-A5IX	LUSC	0	0.261871	0.337215	0.170141	0.359615	0.258181	0.342445	0.287745	0.229083	0.140047	0.324899	0.278424	0.326623	0.265547	0.313048	0.268976	0.255167	0.252645	0.25363	0.117785	-0.139452	0.422069	0.214855	0.244817	0.260527	0.230587	0.239156	0.309264	0.245678	0.325546	0.160861	0.162881	0.252675	0.296905	0.27245	0.245178	0.283634	0.279763	0.340897	0.276663	0.214931	-0.277732	0.287575	0.191521
TCGA-35-3615	LUAD	0	0.200044	0.237966	0.164729	0.342267	0.258051	0.175548	0.285761	0.233864	0.113899	0.170843	0.232844	0.375413	0.223512	0.374341	0.278341	0.259107	0.244232	0.257656	0.121606	-0.118348	0.377194	0.219273	0.234129	0.243296	0.209278	0.229092	0.284863	0.217311	0.31998	0.151848	0.145517	0.25077	0.269446	0.242398	0.244396	0.292664	0.142154	0.329863	-0.114014	0.132404	-0.21302	0.260393	0.205811
TCGA-35-4122	LUAD	0	0.28036	0.233625	0.113163	0.355566	0.278444	0.273374	0.335422	0.211323	0.0830945	0.285944	0.329554	0.386731	0.292288	0.356264	0.271072	0.294247	0.236079	0.286044	0.203787	-0.144005	0.412426	0.212569	0.238192	0.265627	0.205526	0.222616	0.289103	0.215857	0.316503	0.13032	0.154944	0.242995	0.242882	0.260665	0.225903	0.280791	0.224389	0.315907	0.228332	0.332998	-0.201485	0.303714	0.290759
TCGA-35-4123	LUAD	0	0.279763	0.26507	0.158653	0.384864	0.274009	0.278314	0.349254	0.24074	0.122153	0.276877	0.344929	0.363906	0.283266	0.351618	0.274738	0.271426	0.262111	0.294833	0.178695	-0.14454	0.397181	0.211205	0.245506	0.259484	0.212395	0.235548	0.290901	0.225338	0.322661	0.140853	0.14801	0.247926	0.263445	0.256071	0.254545	0.303766	0.215967	0.321817	0.198478	0.332771	-0.237051	0.310105	0.273798
TCGA-35-5375	LUAD	0	0.26709	0.235765	0.173261	0.303786	0.298636	0.287809	0.295413	0.255136	0.10578	0.324258	0.299491	0.399518	0.29296	0.360856	0.275125	0.266619	0.214796	0.266384	0.119941	-0.111863	0.417678	0.200405	0.210932	0.231057	0.181829	0.215987	0.264578	0.197668	0.311001	0.13644	0.116386	0.23968	0.236968	0.242701	0.204811	0.241382	0.253211	0.34214	0.229864	0.121844	-0.0135938	0.242963	0.149969
TCGA-37-3783	LUSC	0	0.27357	0.258503	0.149053	0.352515	0.290052	0.333965	0.345982	0.212848	0.0756372	0.340445	0.312899	0.393262	0.27245	0.340759	0.307669	0.299305	0.211796	0.294777	0.145826	-0.103941	0.427859	0.222664	0.236641	0.26962	0.205217	0.21264	0.280753	0.209668	0.310719	0.131212	0.176899	0.237938	0.239402	0.23403	0.220707	0.270988	0.265913	0.306926	0.313895	0.280856	-0.267624	0.296139	0.276619
TCGA-37-3789	LUSC	0	0.277628	0.296465	0.202824	0.390038	0.263457	0.32041	0.347144	0.244929	0.105123	0.30174	0.326213	0.339275	0.267036	0.335639	0.323622	0.283871	0.254763	0.289908	0.165083	-0.0668602	0.417806	0.248442	0.253715	0.27575	0.240469	0.263139	0.30127	0.243821	0.324192	0.148759	0.170066	0.256793	0.28183	0.274617	0.250514	0.313274	0.22585	0.310106	0.236316	0.342348	-0.185578	0.311298	0.225913
TCGA-37-3792	LUSC	0	0.28931	0.300491	0.162743	0.374347	0.279398	0.328486	0.361668	0.217657	0.113957	0.343194	0.319256	0.326098	0.277554	0.343987	0.305537	0.291558	0.258887	0.301428	0.211569	-0.123856	0.408828	0.213326	0.233364	0.296564	0.216419	0.237847	0.305219	0.232776	0.309158	0.135868	0.177618	0.259125	0.265885	0.271066	0.239009	0.298723	0.29911	0.312777	0.3013	0.408235	-0.243986	0.333836	0.353659
TCGA-37-4129	LUSC	0	0.181723	0.230024	0.177437	0.278763	0.240873	0.159492	0.22216	0.203431	0.214634	0.144419	0.160079	0.368901	0.194621	0.266048	0.200129	0.230924	0.211648	0.240704	0.0871175	-0.0994596	0.339752	0.148615	0.222385	0.229565	0.175913	0.211261	0.271664	0.146969	0.308838	0.172707	0.0812697	0.194009	0.243251	0.240635	0.210583	0.23623	0.134072	0.366027	-0.18686	0.0501844	-0.0549154	0.150862	0.054138
TCGA-37-4130	LUSC	0	0.23367	0.255172	0.179172	0.295948	0.296647	0.312835	0.315959	0.2017	0.0722269	0.341575	0.226643	0.411367	0.253244	0.356667	0.242684	0.28001	0.184624	0.260459	0.145892	-0.135995	0.428764	0.178032	0.236852	0.236209	0.174327	0.209307	0.256417	0.187953	0.317704	0.131863	0.137981	0.219212	0.229198	0.234852	0.225981	0.234775	0.306698	0.317257	0.273959	0.0672776	-0.304224	0.283753	0.244449
TCGA-37-4132	LUSC	0	0.247809	0.268522	0.276884	0.343369	0.299101	0.325633	0.312423	0.161764	0.112451	0.352229	0.284661	0.377449	0.265869	0.343476	0.256437	0.296197	0.205841	0.264993	0.143966	-0.120419	0.436149	0.189974	0.215646	0.258411	0.176174	0.217428	0.271976	0.177981	0.300926	0.149163	0.122466	0.243321	0.241915	0.243864	0.217468	0.252095	0.298979	0.364798	0.252496	0.202629	-0.304632	0.2569	0.255909
TCGA-37-4133	LUSC	0	0.272484	0.240557	0.164911	0.309351	0.301591	0.293296	0.320296	0.22402	0.10561	0.315639	0.263638	0.385666	0.304383	0.373669	0.294377	0.284528	0.219846	0.214393	0.10617	-0.0897234	0.418586	0.215032	0.222846	0.261563	0.198237	0.207964	0.27682	0.214991	0.322858	0.14909	0.128065	0.257118	0.232306	0.230583	0.231138	0.259057	0.278992	0.323713	0.221474	0.227665	-0.179854	0.253309	0.167815
TCGA-37-4135	LUSC	0	0.259096	0.246141	0.129087	0.293437	0.320052	0.335406	0.289428	0.210678	0.0435909	0.364931	0.249237	0.399667	0.288998	0.348858	0.257877	0.274212	0.183777	0.194065	0.0838049	-0.112945	0.441225	0.192418	0.20554	0.2255	0.177123	0.190417	0.254349	0.209703	0.302928	0.133907	0.108246	0.25109	0.22315	0.23871	0.224456	0.244236	0.304648	0.321652	0.296398	0.0960963	-0.245072	0.19838	0.138728
TCGA-37-4141	LUSC	0	0.223493	0.288467	0.270783	0.361646	0.285542	0.338903	0.312295	0.179122	0.149877	0.350068	0.28465	0.356588	0.25238	0.323367	0.251862	0.260555	0.209886	0.242516	0.137834	-0.106362	0.419326	0.181661	0.218931	0.241449	0.175505	0.219233	0.282579	0.180313	0.297904	0.148672	0.111998	0.221685	0.243196	0.243565	0.218077	0.253234	0.303391	0.355603	0.292158	0.220553	-0.0270483	0.265779	0.163402
TCGA-37-5819	LUSC	0	0.221685	0.299789	0.15705	0.328396	0.272415	0.342046	0.256422	0.218513	0.0661056	0.347803	0.253443	0.395097	0.244522	0.363953	0.225036	0.254119	0.220635	0.238945	0.117164	-0.121987	0.423655	0.217933	0.215592	0.202691	0.176677	0.223006	0.268033	0.190206	0.30007	0.151224	0.110261	0.232547	0.243228	0.259223	0.230476	0.251027	0.303701	0.325759	0.322288	-0.00127216	-0.120647	0.242447	0.085283
TCGA-37-A5EL	LUSC	0	0.272526	0.323565	0.255678	0.333838	0.246016	0.334518	0.308361	0.216024	0.147862	0.328307	0.263998	0.321473	0.263934	0.325871	0.286558	0.255564	0.244989	0.269675	0.0876773	-0.0719137	0.395563	0.225216	0.234244	0.236922	0.220354	0.219855	0.285954	0.230573	0.30076	0.169161	0.136199	0.248767	0.274458	0.247618	0.262753	0.309412	0.262249	0.315798	0.24266	0.221016	-0.149962	0.296013	0.0923961
TCGA-37-A5EM	LUSC	0	0.263349	0.343491	0.235257	0.390836	0.233278	0.353306	0.314839	0.269398	0.179794	0.337276	0.378993	0.292714	0.251501	0.321519	0.288538	0.262421	0.277178	0.305687	0.155078	-0.098502	0.391897	0.223952	0.235978	0.256654	0.213613	0.263849	0.306499	0.25755	0.307941	0.144443	0.1474	0.249927	0.278847	0.283427	0.26312	0.285049	0.255214	0.33719	0.311953	0.337021	-0.145102	0.29419	0.251794
TCGA-37-A5EN	LUSC	0	0.227801	0.322304	0.225468	0.32529	0.263434	0.33822	0.283904	0.237413	0.198835	0.323407	0.25302	0.32938	0.246239	0.330468	0.273277	0.25743	0.247951	0.228449	0.0834435	-0.0621749	0.410001	0.220094	0.235068	0.225059	0.201471	0.237301	0.282603	0.220512	0.315371	0.157544	0.108892	0.244665	0.278255	0.250992	0.242451	0.27589	0.28047	0.320612	0.242577	0.131422	0.0259654	0.211971	0.0794596
TCGA-38-4625	LUAD	0	0.245702	0.313973	0.173628	0.313595	0.288042	0.336979	0.315202	0.21445	0.121555	0.350867	0.282145	0.351899	0.27091	0.36802	0.250511	0.272931	0.248248	0.252242	0.146514	-0.14865	0.431238	0.2074	0.237553	0.260396	0.195949	0.231456	0.291681	0.224441	0.31308	0.150813	0.156695	0.263906	0.272657	0.265355	0.25506	0.303102	0.306081	0.327387	0.303958	0.307731	-0.213033	0.304601	0.248578
TCGA-38-4626	LUAD	0	0.273438	0.283586	0.183629	0.382621	0.201898	0.199803	0.323323	0.239728	0.143495	0.16121	0.333655	0.314674	0.235061	0.346123	0.286349	0.265374	0.31012	0.331095	0.196472	-0.121844	0.331213	0.231168	0.262376	0.28886	0.253799	0.282215	0.316904	0.260799	0.319898	0.176868	0.177817	0.26721	0.307987	0.29552	0.283983	0.330244	0.127744	0.315219	-0.068241	0.341513	-0.171837	0.376327	0.314077
TCGA-38-4627	LUAD	0	0.285221	0.262927	0.188752	0.394958	0.21815	0.198111	0.324691	0.280841	0.190557	0.173647	0.433244	0.32122	0.269285	0.353067	0.276702	0.251293	0.32197	0.336431	0.209664	-0.118662	0.344109	0.21948	0.244412	0.286551	0.225516	0.280101	0.311321	0.254851	0.322806	0.155787	0.161556	0.265178	0.295274	0.30608	0.2742	0.308091	0.124041	0.329629	-0.0746282	0.240043	-0.097029	0.34605	0.324627
TCGA-38-4628	LUAD	0	0.213213	0.247329	0.133907	0.346014	0.269221	0.230725	0.297586	0.24762	0.0992154	0.253234	0.315889	0.381918	0.259751	0.326389	0.263027	0.260192	0.254838	0.29311	0.148634	-0.115245	0.385021	0.220106	0.234075	0.24771	0.207844	0.24694	0.294732	0.228826	0.310136	0.138641	0.138131	0.256081	0.252287	0.256034	0.250272	0.292056	0.208906	0.306226	0.0723862	0.158862	-0.222226	0.236042	0.238253
TCGA-38-4629	LUAD	0	0.304197	0.293683	0.170909	0.388026	0.255515	0.287332	0.333689	0.238793	0.141608	0.286745	0.37894	0.357728	0.29953	0.353953	0.26656	0.262289	0.292777	0.331871	0.211193	-0.160763	0.399679	0.216115	0.246915	0.272379	0.222143	0.264938	0.308794	0.231938	0.328703	0.157821	0.155684	0.248413	0.275352	0.300342	0.249357	0.314576	0.224275	0.336875	0.211966	0.310307	-0.0925038	0.33238	0.288158
TCGA-38-4630	LUAD	0	0.215872	0.3432	0.203855	0.311758	0.261844	0.354335	0.254872	0.206364	0.163291	0.357919	0.284777	0.31399	0.239965	0.298293	0.201009	0.230276	0.239555	0.23582	0.0785982	-0.100772	0.415153	0.16997	0.22649	0.231913	0.218751	0.244608	0.272972	0.241013	0.304284	0.157309	0.120743	0.251938	0.267358	0.270697	0.269459	0.261564	0.293004	0.333453	0.337837	0.11833	-0.272999	0.223622	0.150173
TCGA-38-4631	LUAD	0	0.245846	0.270138	0.118826	0.336177	0.293999	0.322829	0.314667	0.194438	0.0849878	0.344057	0.277845	0.380082	0.288569	0.371194	0.26443	0.281213	0.209662	0.208802	0.132096	-0.13687	0.427246	0.195273	0.231897	0.250311	0.188077	0.220171	0.291092	0.203576	0.313749	0.147643	0.126582	0.251801	0.235178	0.254424	0.24619	0.267035	0.298488	0.302577	0.263363	0.178207	-0.0895794	0.292053	0.189667
TCGA-38-4632	LUAD	0	0.259649	0.275995	0.141047	0.351281	0.270559	0.29906	0.325193	0.232487	0.102675	0.305801	0.307448	0.381881	0.281122	0.35204	0.262744	0.278816	0.245607	0.284699	0.183532	-0.135613	0.403994	0.230794	0.238424	0.251712	0.202874	0.218019	0.283105	0.213084	0.314016	0.145334	0.144696	0.228457	0.261137	0.247219	0.229817	0.288101	0.254126	0.337416	0.255112	0.27956	-0.220025	0.347383	0.186916
TCGA-38-6178	LUAD	0	0.255893	0.30053	0.212407	0.374956	0.209963	0.228548	0.302878	0.264432	0.180388	0.198454	0.344659	0.283832	0.265382	0.315821	0.256174	0.245343	0.300851	0.291098	0.148465	-0.105831	0.355876	0.227212	0.238775	0.240738	0.220497	0.26969	0.303868	0.258623	0.315401	0.168577	0.138433	0.244526	0.298992	0.286591	0.264189	0.312186	0.178303	0.348307	-0.0243124	0.20746	-0.210116	0.29894	0.246021
TCGA-38-A44F	LUAD	0	0.266319	0.264984	0.209231	0.401585	0.211971	0.169612	0.339143	0.273183	0.137234	0.140498	0.341117	0.309347	0.242618	0.336519	0.290276	0.258792	0.300334	0.317761	0.216249	-0.103749	0.325144	0.234455	0.240581	0.280412	0.229615	0.259246	0.296806	0.254082	0.315302	0.152138	0.149839	0.244574	0.2745	0.285857	0.265227	0.285803	0.0827515	0.304526	-0.159201	0.26344	-0.210171	0.328329	0.282831
TCGA-39-5011	LUSC	0	0.252605	0.289979	0.182352	0.35391	0.260861	0.295845	0.30873	0.24961	0.112877	0.297437	0.274212	0.345165	0.27326	0.375709	0.272152	0.267019	0.251997	0.265207	0.13024	-0.125425	0.393951	0.22609	0.242346	0.25215	0.196141	0.219073	0.29198	0.226095	0.321539	0.170047	0.149727	0.249546	0.256875	0.259348	0.243387	0.292388	0.265532	0.318286	0.191984	0.128381	-0.264032	0.307352	0.236433
TCGA-39-5016	LUSC	0	0.222033	0.30197	0.260871	0.336268	0.25769	0.311202	0.291824	0.249123	0.157851	0.305659	0.22982	0.347868	0.248311	0.374696	0.292673	0.263181	0.248364	0.243762	0.117888	-0.0905862	0.413727	0.218282	0.236369	0.250865	0.233883	0.250792	0.295936	0.243455	0.324458	0.162615	0.145167	0.263703	0.273698	0.254453	0.276065	0.295726	0.278947	0.336856	0.226383	0.139514	-0.193062	0.250714	0.188603
TCGA-39-5019	LUSC	0	0.292187	0.303435	0.251587	0.364203	0.252019	0.315134	0.318004	0.257421	0.221067	0.31128	0.362474	0.328288	0.278965	0.328766	0.303115	0.267843	0.264046	0.314226	0.1514	-0.0890172	0.407804	0.244387	0.238461	0.262745	0.224564	0.267744	0.290715	0.249346	0.321981	0.165447	0.141282	0.259429	0.275715	0.274892	0.265289	0.29019	0.26729	0.325122	0.217676	0.28548	-0.140765	0.289148	0.163174
TCGA-39-5021	LUSC	0	0.257953	0.308936	0.236291	0.344036	0.270251	0.341561	0.307488	0.25169	0.225265	0.353935	0.321675	0.333243	0.276608	0.35958	0.280857	0.272951	0.241363	0.275918	0.134633	-0.0990576	0.427455	0.216619	0.225897	0.238993	0.19985	0.245717	0.287337	0.2339	0.313781	0.167751	0.118068	0.252431	0.264232	0.263166	0.240656	0.277443	0.346529	0.3488	0.288351	0.240214	-0.00257249	0.261271	0.207508
TCGA-39-5022	LUSC	0	0.295551	0.304846	0.217512	0.363993	0.224244	0.289791	0.332113	0.240669	0.178308	0.274286	0.369262	0.323616	0.27613	0.382985	0.287545	0.266769	0.287576	0.311648	0.190439	-0.0822972	0.384531	0.248647	0.252824	0.28704	0.243322	0.272411	0.307623	0.262358	0.330413	0.165141	0.15166	0.281016	0.302018	0.307484	0.286118	0.293622	0.231467	0.33365	0.15238	0.177761	-0.0991795	0.323063	0.276765
TCGA-39-5024	LUSC	0	0.261884	0.312691	0.215009	0.345352	0.244615	0.31672	0.300935	0.244059	0.133067	0.305593	0.276865	0.35514	0.276344	0.343583	0.284235	0.256441	0.256307	0.25612	0.129173	-0.0705321	0.396809	0.247075	0.254161	0.283141	0.252635	0.267776	0.309928	0.25682	0.322775	0.172853	0.155893	0.263438	0.300743	0.275998	0.283229	0.298379	0.230178	0.30046	0.25902	0.270379	-0.136888	0.276656	0.17687
TCGA-39-5028	LUSC	0	0.275469	0.262628	0.202029	0.376593	0.232883	0.236236	0.329384	0.240743	0.129034	0.218882	0.360127	0.342689	0.269041	0.349013	0.322375	0.263004	0.270286	0.305211	0.168016	-0.0598545	0.390455	0.258214	0.240751	0.265646	0.243161	0.254742	0.296933	0.260426	0.321823	0.156069	0.163768	0.260298	0.278502	0.268387	0.270699	0.287052	0.155819	0.326937	0.0552251	0.308476	-0.267903	0.2872	0.25255
TCGA-39-5029	LUSC	0	0.267229	0.299097	0.223823	0.368475	0.254689	0.299017	0.320025	0.241918	0.145431	0.283709	0.325665	0.336752	0.280023	0.346919	0.290699	0.244682	0.278198	0.307669	0.145831	-0.0738545	0.395419	0.248026	0.25913	0.27262	0.252997	0.276985	0.315585	0.260214	0.33048	0.170625	0.146079	0.27726	0.299005	0.2999	0.282817	0.291053	0.236666	0.369095	0.204899	0.232473	-0.186261	0.284792	0.216372
TCGA-39-5030	LUSC	0	0.243251	0.323421	0.245376	0.374354	0.230891	0.308935	0.327611	0.26727	0.19278	0.285016	0.368698	0.290746	0.230847	0.320227	0.280427	0.243423	0.286749	0.340378	0.190818	-0.0888444	0.378433	0.220195	0.257222	0.307025	0.23946	0.296789	0.321678	0.271581	0.319285	0.163684	0.168647	0.28903	0.312106	0.307654	0.291056	0.288789	0.245674	0.338283	0.185737	0.207403	-0.0879827	0.314177	0.27391
TCGA-39-5031	LUSC	0	0.282429	0.29612	0.240208	0.377755	0.249078	0.316048	0.329169	0.261572	0.187157	0.307642	0.362538	0.336791	0.26043	0.326587	0.298668	0.293413	0.282736	0.309611	0.157324	-0.0624953	0.40034	0.257743	0.251194	0.26994	0.232489	0.271359	0.29746	0.25264	0.31991	0.167281	0.144754	0.264957	0.278448	0.278207	0.262005	0.297865	0.279844	0.337802	0.198661	0.233266	0.111342	0.332846	0.152422
TCGA-39-5034	LUSC	0	0.268439	0.31131	0.166598	0.356781	0.246	0.324992	0.294416	0.262709	0.15672	0.304072	0.325647	0.33883	0.280999	0.368404	0.245054	0.260424	0.263469	0.284426	0.150808	-0.127415	0.388274	0.236134	0.241605	0.248179	0.219801	0.258455	0.30776	0.221856	0.30201	0.183858	0.133689	0.244232	0.295351	0.281902	0.255409	0.285163	0.255196	0.358351	0.23518	0.134639	0.0240076	0.273089	0.16981
TCGA-39-5035	LUSC	0	0.252083	0.310167	0.196221	0.367429	0.256984	0.324614	0.321984	0.219839	0.0931475	0.314951	0.294767	0.36015	0.251533	0.359366	0.301097	0.254114	0.242619	0.245974	0.138369	-0.109522	0.418307	0.231526	0.250536	0.266655	0.230507	0.247048	0.306226	0.255155	0.319104	0.158731	0.150085	0.268096	0.288728	0.2669	0.273838	0.28144	0.250998	0.348746	0.225243	0.147764	0.0643309	0.279944	0.148944
TCGA-39-5036	LUSC	0	0.255301	0.291182	0.194906	0.323157	0.272663	0.333579	0.2995	0.23487	0.0915275	0.326421	0.199081	0.376305	0.28109	0.371671	0.298221	0.271755	0.234987	0.202684	0.0747391	-0.0534005	0.424414	0.240558	0.238014	0.249429	0.232243	0.235489	0.284089	0.227052	0.325536	0.165005	0.134128	0.262123	0.275926	0.255192	0.258625	0.294582	0.256371	0.330131	0.259908	0.142184	-0.197999	0.258526	0.1096
TCGA-39-5037	LUSC	0	0.23652	0.273198	0.209477	0.306431	0.296725	0.357098	0.289255	0.222058	0.15012	0.370411	0.185207	0.382972	0.269158	0.35321	0.300254	0.281584	0.196817	0.174261	0.0504232	-0.0610713	0.443881	0.236744	0.22032	0.219141	0.191659	0.209365	0.267918	0.190644	0.315157	0.14994	0.127089	0.226401	0.228827	0.228643	0.209148	0.284709	0.332815	0.317246	0.320241	0.21375	0.0875807	0.230145	0.0665605
TCGA-39-5039	LUSC	0	0.299281	0.275062	0.183017	0.380883	0.245005	0.259739	0.342582	0.244911	0.132036	0.245832	0.384515	0.35265	0.28772	0.352361	0.32433	0.271554	0.293513	0.328374	0.186953	-0.094167	0.391219	0.248372	0.249845	0.283073	0.242411	0.264606	0.304456	0.248012	0.327468	0.151441	0.179563	0.26945	0.286396	0.293512	0.256714	0.305504	0.186963	0.333003	0.107859	0.340981	-0.138517	0.346716	0.28143
TCGA-39-5040	LUSC	0	0.241768	0.352546	0.203479	0.382684	0.233997	0.334978	0.280106	0.202623	0.128954	0.315318	0.275525	0.285294	0.238624	0.28101	0.241081	0.249717	0.290218	0.282144	0.0889514	-0.124574	0.387886	0.212669	0.244649	0.263583	0.227068	0.259936	0.304673	0.257343	0.325599	0.177193	0.103848	0.256612	0.311904	0.274058	0.262803	0.296678	0.298646	0.31963	0.276062	0.150208	-0.188013	0.314735	0.144301
TCGA-3A-A9I5	PAAD	0	0.248673	0.272034	0.184272	0.357884	0.247325	0.233334	0.300756	0.238028	0.159257	0.209322	0.356677	0.374544	0.25882	0.368539	0.257414	0.262071	0.275018	0.336937	0.168984	-0.131922	0.380297	0.221864	0.207187	0.255733	0.200584	0.246582	0.277348	0.214863	0.309737	0.152443	0.131438	0.222544	0.243856	0.260147	0.250086	0.260948	0.1463	0.304714	0.036674	0.152371	-0.27576	0.298428	0.176264
TCGA-3A-A9I7	PAAD	0	0.254532	0.285967	0.205856	0.398329	0.20144	0.205959	0.315065	0.279339	0.188662	0.161143	0.396373	0.328754	0.240136	0.321508	0.271585	0.239881	0.325079	0.303183	0.202845	-0.10287	0.327658	0.229925	0.248807	0.262471	0.227265	0.274414	0.296506	0.255778	0.323321	0.167908	0.135922	0.252763	0.294786	0.298567	0.274753	0.294356	0.0930457	0.308759	-0.0654647	0.210881	-0.18007	0.298479	0.223907
TCGA-3A-A9I9	PAAD	0	0.254365	0.285416	0.183524	0.391133	0.213327	0.199608	0.310512	0.276044	0.189073	0.156594	0.363738	0.334051	0.243794	0.335876	0.26626	0.239574	0.316193	0.366835	0.196928	-0.096252	0.329762	0.236759	0.235901	0.255882	0.215309	0.273838	0.292434	0.244492	0.322313	0.167426	0.133133	0.232003	0.27871	0.274343	0.253054	0.280441	0.0568914	0.316398	-0.0491622	0.211638	-0.189425	0.309751	0.205479
TCGA-3A-A9IB	PAAD	0	0.302142	0.315024	0.209354	0.41512	0.2153	0.236582	0.337439	0.286239	0.200601	0.20054	0.418924	0.311293	0.274432	0.331881	0.285664	0.245879	0.324138	0.373646	0.224962	-0.10032	0.353792	0.238065	0.249788	0.2811	0.240841	0.275242	0.307259	0.262017	0.331692	0.166322	0.149735	0.258413	0.301619	0.306121	0.281959	0.301145	0.121507	0.320699	0.0568543	0.340238	-0.149072	0.372072	0.221655
TCGA-3A-A9IC	PAAD	0	0.282224	0.305244	0.216623	0.417043	0.214465	0.246263	0.335767	0.324929	0.178615	0.208915	0.41959	0.314738	0.272125	0.321816	0.283317	0.2609	0.328292	0.331782	0.192788	-0.124741	0.349525	0.23684	0.238633	0.269562	0.216866	0.262626	0.296805	0.238669	0.31943	0.16441	0.137731	0.247429	0.272348	0.287408	0.263866	0.305711	0.112874	0.306486	0.0806289	0.248493	-0.163705	0.348314	0.231803
TCGA-3A-A9IH	PAAD	0	0.284906	0.29125	0.182639	0.397652	0.216968	0.217297	0.319164	0.277619	0.20304	0.187144	0.359822	0.33952	0.269218	0.330862	0.274512	0.25414	0.305477	0.332681	0.204331	-0.0984965	0.345882	0.260137	0.244439	0.267166	0.23455	0.274304	0.293991	0.245096	0.319099	0.17504	0.130606	0.253264	0.283409	0.277406	0.266871	0.294849	0.122658	0.314998	-0.00174265	0.288804	-0.212264	0.304885	0.203867
TCGA-3A-A9IJ	PAAD	0	0.185918	0.22504	0.166706	0.297802	0.243336	0.146797	0.242709	0.147101	0.248392	0.140573	0.200873	0.373974	0.186661	0.297906	0.19958	0.245335	0.264323	0.313585	0.0877404	-0.116633	0.350747	0.151122	0.207657	0.244515	0.203343	0.210378	0.260969	0.169819	0.310283	0.184251	0.0722474	0.20659	0.239685	0.22967	0.215654	0.206106	0.125272	0.3544	-0.21875	0.115359	-0.340865	0.179147	0.039405
TCGA-3A-A9IL	PAAD	0	0.176675	0.259802	0.198578	0.348687	0.218802	0.139817	0.239532	0.181974	0.26512	0.116632	0.248447	0.309464	0.178524	0.261874	0.20794	0.227818	0.292546	0.334058	0.122563	-0.124242	0.311731	0.163154	0.211543	0.234414	0.191026	0.241175	0.260794	0.179146	0.298114	0.174245	0.0866361	0.204326	0.264567	0.259367	0.215765	0.230907	0.0579878	0.33281	-0.243986	0.0724579	-0.189153	0.276396	0.106495
TCGA-3A-A9IN	PAAD	0	0.226039	0.264811	0.200305	0.352534	0.19961	0.142988	0.268504	0.185023	0.260225	0.102955	0.304041	0.307172	0.187519	0.270538	0.231586	0.249458	0.311833	0.354856	0.150121	-0.143428	0.306614	0.188478	0.225168	0.258114	0.199859	0.255208	0.27798	0.192332	0.309873	0.191906	0.106559	0.218673	0.265407	0.257002	0.230354	0.260223	0.0147572	0.318405	-0.239098	0.121678	-0.200501	0.334413	0.186004
TCGA-3A-A9IO	PAAD	0	0.160794	0.248027	0.179869	0.285874	0.216922	0.137262	0.21562	0.135006	0.23745	0.119666	0.175013	0.330959	0.184331	0.273595	0.207757	0.228645	0.254765	0.265208	0.0765439	-0.119915	0.31548	0.167103	0.213269	0.197184	0.190054	0.228466	0.263034	0.162846	0.306619	0.190189	0.0811182	0.186811	0.248047	0.238064	0.196971	0.219376	0.0925453	0.362408	-0.247185	0.0320065	-0.236922	0.155115	0.059204
TCGA-3A-A9IR	PAAD	0	0.148186	0.259296	0.186812	0.280452	0.229039	0.146352	0.1892	0.137297	0.255091	0.118337	0.115861	0.32781	0.192791	0.267586	0.191076	0.218113	0.233048	0.206613	0.0737228	-0.14589	0.308461	0.159337	0.214312	0.202205	0.199532	0.231669	0.274327	0.162266	0.299132	0.211144	0.0850746	0.212247	0.248521	0.228833	0.210362	0.23554	0.117782	0.35124	-0.239552	0.0329495	-0.1318	0.123418	0.0441623
TCGA-3A-A9IS	PAAD	0	0.159809	0.264882	0.169848	0.268907	0.228034	0.176951	0.199704	0.114862	0.208687	0.168643	0.121381	0.309872	0.167694	0.248923	0.180999	0.233467	0.228534	0.213344	0.0514716	-0.138924	0.312447	0.165531	0.21417	0.184961	0.198969	0.224221	0.266371	0.1676	0.303587	0.194915	0.061199	0.19767	0.243666	0.234202	0.212621	0.203536	0.153626	0.348402	-0.0890924	-0.00544743	-0.255588	0.144683	0.0165283
TCGA-3A-A9IU	PAAD	0	0.28203	0.298417	0.186704	0.414976	0.215203	0.216407	0.318142	0.275282	0.180779	0.170589	0.374341	0.296107	0.260369	0.310852	0.280786	0.23492	0.31115	0.310155	0.195757	-0.0864522	0.343352	0.245012	0.247434	0.263027	0.231312	0.270039	0.304593	0.260196	0.325332	0.168513	0.138289	0.244473	0.292553	0.289063	0.269083	0.301363	0.119035	0.325651	-0.0235435	0.291228	-0.227114	0.340504	0.201088
TCGA-3A-A9IV	PAAD	0	0.226367	0.275885	0.17781	0.311996	0.203589	0.188496	0.234005	0.170495	0.242519	0.163084	0.296663	0.324511	0.236015	0.25924	0.215165	0.233442	0.266648	0.315913	0.124461	-0.138355	0.30709	0.199177	0.208471	0.20064	0.166999	0.208603	0.265276	0.161468	0.289144	0.178052	0.108521	0.187698	0.238945	0.219647	0.197411	0.22009	0.108932	0.335258	-0.0346114	0.0247208	-0.258204	0.250327	0.111803
TCGA-3A-A9IX	PAAD	0	0.266596	0.290886	0.220569	0.414188	0.188188	0.188461	0.325292	0.294246	0.217254	0.133712	0.40769	0.28622	0.223452	0.323424	0.270452	0.249751	0.342993	0.378198	0.233535	-0.0908042	0.326688	0.244174	0.258012	0.297984	0.242127	0.30504	0.309664	0.267204	0.327933	0.176799	0.161141	0.260478	0.319288	0.305898	0.299643	0.301985	0.0731575	0.329193	-0.167354	0.277219	-0.1368	0.37532	0.267496
TCGA-3A-A9IZ	PAAD	0	0.327709	0.311481	0.208984	0.399763	0.223956	0.277666	0.332882	0.28161	0.185222	0.249532	0.39114	0.315395	0.291816	0.319292	0.296341	0.281847	0.307058	0.346418	0.200931	-0.101201	0.366077	0.268464	0.24438	0.265278	0.222865	0.263025	0.304695	0.240201	0.319452	0.172301	0.146089	0.231089	0.278891	0.282123	0.264232	0.301322	0.16498	0.319391	0.160897	0.294347	-0.229349	0.399994	0.17984
TCGA-3A-A9J0	PAAD	0	0.283558	0.308087	0.203314	0.391095	0.217808	0.26646	0.317893	0.283544	0.178947	0.233535	0.383755	0.314413	0.275727	0.342476	0.277706	0.250813	0.328159	0.306047	0.198245	-0.135299	0.367113	0.241343	0.243534	0.258359	0.225669	0.272183	0.294529	0.24462	0.316034	0.162862	0.137012	0.240558	0.291211	0.289421	0.269652	0.292509	0.172027	0.305834	0.0835479	0.269595	-0.244626	0.301165	0.218335
TCGA-3B-A9HI	SARC	0	0.293701	0.306499	0.226692	0.380734	0.254732	0.266043	0.317562	0.275448	0.153549	0.239372	0.386455	0.319662	0.229952	0.353147	0.257187	0.240881	0.315737	0.345416	0.1778	-0.166913	0.368039	0.130248	0.235487	0.290454	0.191469	0.27923	0.301966	0.197434	0.328902	0.163437	0.158517	0.241943	0.290692	0.310984	0.255261	0.286837	0.178448	0.331525	0.0648282	0.328419	-0.0130899	0.361274	0.279864
TCGA-3B-A9HJ	SARC	0	0.225554	0.309084	0.220523	0.327229	0.248106	0.289707	0.316851	0.212137	0.155247	0.275702	0.328255	0.317859	0.20074	0.344518	0.237546	0.229991	0.292105	0.288919	0.175072	-0.147212	0.376622	0.132206	0.250254	0.298448	0.228735	0.273127	0.314044	0.244073	0.338159	0.164125	0.178912	0.284102	0.314126	0.32865	0.294505	0.277059	0.214958	0.361955	0.116461	0.0872029	-0.158279	0.312248	0.302207
TCGA-3B-A9HL	SARC	0	0.262401	0.322662	0.252984	0.382063	0.23692	0.283743	0.29561	0.277723	0.143611	0.264934	0.371766	0.305385	0.212943	0.313151	0.241686	0.224956	0.340669	0.31413	0.138763	-0.154084	0.367101	0.145631	0.236386	0.291371	0.21753	0.273011	0.300645	0.219739	0.330166	0.167938	0.156151	0.269659	0.295525	0.307864	0.27145	0.313255	0.18613	0.320059	0.129278	0.194717	-0.0978161	0.362748	0.251385
TCGA-3B-A9HO	SARC	0	0.251987	0.275009	0.180684	0.34619	0.254086	0.254812	0.319903	0.203229	0.123807	0.243233	0.355725	0.363981	0.223944	0.363247	0.235145	0.234728	0.29665	0.271326	0.169873	-0.166554	0.378879	0.132131	0.23665	0.282911	0.190339	0.242626	0.284096	0.204598	0.320507	0.130461	0.175272	0.262821	0.251624	0.29092	0.254239	0.294989	0.163453	0.325023	0.082075	0.291027	-0.199853	0.316382	0.340524
TCGA-3B-A9HP	SARC	0	0.26946	0.291002	0.207864	0.360621	0.248446	0.241866	0.296698	0.215172	0.15729	0.216313	0.377247	0.335565	0.219267	0.328141	0.227605	0.236216	0.315804	0.299382	0.135255	-0.162024	0.365796	0.134964	0.233052	0.27659	0.185988	0.260012	0.290331	0.202309	0.327037	0.176981	0.136125	0.254035	0.293514	0.312834	0.256358	0.266505	0.157351	0.343448	-0.0128453	0.164784	-0.124493	0.321378	0.230475
TCGA-3B-A9HQ	SARC	0	0.225444	0.32652	0.17155	0.288362	0.245528	0.296361	0.282263	0.18869	0.127821	0.286431	0.291892	0.336669	0.208283	0.337353	0.216051	0.253605	0.293795	0.222865	0.103232	-0.127867	0.352974	0.143148	0.251907	0.257378	0.193822	0.260128	0.297904	0.210504	0.329552	0.196247	0.144395	0.229373	0.31079	0.30786	0.245893	0.287895	0.229822	0.32404	0.209761	0.0888472	-0.151585	0.2902	0.246625
TCGA-3B-A9HR	SARC	0	0.238339	0.346411	0.195757	0.343599	0.252943	0.331248	0.250062	0.204365	0.144193	0.323305	0.312114	0.333168	0.202956	0.281313	0.19435	0.234857	0.313779	0.232216	0.0449365	-0.128764	0.364525	0.129145	0.242044	0.231591	0.193375	0.260303	0.281911	0.2033	0.324647	0.183821	0.122283	0.243106	0.306463	0.31356	0.269785	0.279996	0.276829	0.346686	0.255813	0.0809526	-0.21079	0.287604	0.107899
TCGA-3B-A9HS	SARC	0	0.24835	0.34628	0.221688	0.345473	0.219575	0.310075	0.301366	0.23669	0.200949	0.28462	0.386993	0.30841	0.221429	0.283531	0.235545	0.239433	0.328387	0.285008	0.153304	-0.153767	0.359085	0.144958	0.241923	0.270363	0.208049	0.27823	0.290565	0.223053	0.324247	0.17209	0.152194	0.26163	0.288434	0.304753	0.270799	0.29015	0.172733	0.324607	0.232951	0.160063	-0.107099	0.316942	0.216984
TCGA-3B-A9HU	SARC	0	0.24992	0.332454	0.203343	0.303925	0.238569	0.311994	0.310791	0.191921	0.154622	0.315423	0.310745	0.324145	0.209836	0.335237	0.228049	0.276965	0.308982	0.223901	0.125946	-0.115541	0.350419	0.148034	0.245817	0.290239	0.204626	0.262837	0.291316	0.201885	0.313775	0.172012	0.15752	0.24994	0.296895	0.29753	0.261221	0.289892	0.262332	0.334004	0.2293	0.160789	-0.173439	0.3548	0.304213
TCGA-3B-A9HV	SARC	0	0.225219	0.342978	0.229339	0.307548	0.270994	0.367804	0.234232	0.175748	0.158903	0.371043	0.27168	0.345478	0.228162	0.305645	0.192474	0.235539	0.281457	0.210922	0.0251557	-0.137447	0.398071	0.152135	0.234786	0.228024	0.202318	0.249634	0.279283	0.195606	0.314458	0.178593	0.11733	0.25937	0.283742	0.280677	0.238538	0.257203	0.346719	0.35583	0.334814	-0.0245343	-0.217567	0.223525	0.157937
TCGA-3B-A9HX	SARC	0	0.306	0.321244	0.218098	0.355664	0.231202	0.291129	0.316112	0.233217	0.195732	0.270685	0.380854	0.303476	0.258587	0.330937	0.244566	0.274411	0.329866	0.32839	0.157947	-0.137965	0.351553	0.139261	0.244132	0.286289	0.216385	0.274735	0.308308	0.21864	0.312941	0.177884	0.166612	0.266769	0.300726	0.299154	0.263117	0.292781	0.223312	0.350974	0.18288	0.404258	-0.214123	0.371039	0.299404
TCGA-3B-A9HY	SARC	0	0.241985	0.348192	0.234225	0.346554	0.237947	0.322269	0.276968	0.220303	0.196577	0.322251	0.361579	0.281792	0.205506	0.302136	0.217441	0.244154	0.329133	0.266267	0.0993122	-0.114561	0.346271	0.162934	0.229167	0.252219	0.195029	0.287595	0.295679	0.222318	0.328357	0.188074	0.142799	0.258575	0.303091	0.313819	0.250054	0.297116	0.259855	0.303826	0.251042	0.0870547	-0.214208	0.30743	0.233916
TCGA-3B-A9HZ	SARC	0	0.296528	0.299809	0.185469	0.33192	0.229829	0.232791	0.298571	0.169919	0.182855	0.216915	0.366453	0.334722	0.245701	0.32569	0.23727	0.28474	0.319337	0.292151	0.141422	-0.123989	0.343344	0.163118	0.240117	0.289574	0.214676	0.273623	0.305752	0.208702	0.326318	0.188063	0.16113	0.257403	0.312288	0.325014	0.265856	0.29916	0.189632	0.326838	0.0128862	0.214368	-0.201743	0.379303	0.26248
TCGA-3B-A9I0	SARC	0	0.244709	0.321177	0.189322	0.288939	0.262805	0.301214	0.288026	0.179817	0.146238	0.303931	0.297584	0.342708	0.210156	0.310854	0.226693	0.250077	0.296275	0.223502	0.0880201	-0.130429	0.363777	0.130873	0.229893	0.259868	0.188736	0.24952	0.28459	0.1949	0.322725	0.175324	0.144993	0.238679	0.287433	0.314255	0.245184	0.273729	0.244664	0.346168	0.199642	0.0679326	-0.195849	0.285507	0.245854
TCGA-3B-A9I1	SARC	0	0.220606	0.32912	0.177394	0.358437	0.23928	0.295359	0.273851	0.165295	0.16566	0.292878	0.29253	0.322966	0.203001	0.298403	0.228776	0.252865	0.275967	0.174195	0.0979818	-0.134961	0.363687	0.155844	0.239743	0.247789	0.215045	0.274288	0.309765	0.226325	0.319201	0.19582	0.123056	0.263064	0.311048	0.301718	0.255373	0.267234	0.287814	0.369811	0.142431	-0.0154068	-0.239884	0.267503	0.142538
TCGA-3B-A9I3	SARC	0	0.265346	0.335582	0.215567	0.375572	0.23932	0.321917	0.30914	0.252598	0.165806	0.308712	0.371697	0.336391	0.257871	0.329442	0.241517	0.271507	0.33069	0.283432	0.152716	-0.115351	0.368735	0.224681	0.251996	0.270241	0.234493	0.265706	0.291202	0.24116	0.32815	0.178519	0.14078	0.266521	0.303359	0.301027	0.268728	0.301762	0.22807	0.324859	0.293318	0.244232	-0.252291	0.310348	0.231459
TCGA-3C-AAAU	BRCA	0	0.188921	0.311461	0.15415	0.329952	0.236516	0.287681	0.256315	0.164534	0.181846	0.271729	0.258109	0.309357	0.221373	0.265656	0.198659	0.227484	0.238778	0.251093	0.0425619	-0.109803	0.364974	0.268207	0.231298	0.231154	0.201009	0.252138	0.304525	0.20128	0.299391	0.184107	0.114416	0.248871	0.306171	0.26003	0.277745	0.252392	0.241782	0.364499	0.15233	0.111534	-0.175025	0.218468	0.137523
TCGA-3C-AALI	BRCA	0	0.215789	0.330693	0.148749	0.338389	0.258497	0.323446	0.286109	0.182747	0.132248	0.307881	0.30417	0.334284	0.239756	0.311135	0.229417	0.237163	0.256912	0.241941	0.0976305	-0.10261	0.375405	0.196468	0.233367	0.241095	0.209859	0.249777	0.295867	0.23843	0.30686	0.176349	0.0974782	0.237298	0.291785	0.282485	0.268072	0.27009	0.261563	0.349292	0.248574	0.0701927	-0.199268	0.240822	0.185316
TCGA-3C-AALJ	BRCA	0	0.227144	0.310407	0.178653	0.350213	0.263316	0.293438	0.286918	0.178453	0.137655	0.275365	0.329803	0.334229	0.239959	0.331414	0.237954	0.230588	0.263138	0.288419	0.121549	-0.148429	0.390142	0.266862	0.224279	0.228747	0.191314	0.245415	0.286435	0.216139	0.310108	0.176062	0.101044	0.249081	0.27995	0.26994	0.262709	0.25027	0.239405	0.342052	0.194569	0.14477	-0.182621	0.225468	0.182661
TCGA-3C-AALK	BRCA	0	0.234909	0.293274	0.188059	0.36827	0.235287	0.25745	0.30398	0.237154	0.152192	0.228048	0.379582	0.31982	0.238416	0.306657	0.264387	0.224548	0.30609	0.271451	0.118611	-0.100419	0.368727	0.311612	0.233359	0.26801	0.207924	0.275398	0.294753	0.235593	0.310396	0.157236	0.130621	0.259124	0.29883	0.28243	0.270534	0.294245	0.188077	0.340174	0.0567874	0.201347	-0.244564	0.296914	0.226482
TCGA-3E-AAAY	PAAD	0	0.26995	0.28655	0.199099	0.40313	0.21021	0.198142	0.330696	0.283983	0.183574	0.166734	0.380715	0.333745	0.244018	0.339762	0.281512	0.25736	0.318566	0.360928	0.224724	-0.0940252	0.346127	0.237726	0.240706	0.280273	0.22102	0.281075	0.291668	0.237669	0.326581	0.172517	0.145517	0.24231	0.285688	0.295976	0.270207	0.297921	0.0927442	0.324855	-0.0821618	0.302047	-0.129598	0.352598	0.271057
TCGA-3E-AAAZ	PAAD	0	0.241429	0.307086	0.219693	0.381886	0.218023	0.23786	0.301698	0.294868	0.182051	0.197179	0.371406	0.326492	0.234891	0.312157	0.261472	0.2397	0.32881	0.297308	0.170264	-0.108741	0.360274	0.237994	0.257148	0.254378	0.223417	0.274793	0.300897	0.261126	0.331349	0.188509	0.146933	0.251742	0.29326	0.294827	0.280555	0.29698	0.135664	0.336208	0.0261612	0.181603	-0.116506	0.312321	0.165213
TCGA-3G-AB0O	THYM	0	0.147331	0.335404	0.212836	0.23067	0.302784	0.391011	0.261267	0.125193	0.100947	0.396182	0.105707	0.363665	0.185597	0.319154	0.225638	0.222517	0.172313	0.0545998	0.0519527	-0.128441	0.420193	0.123856	0.22501	0.249928	0.203871	0.224631	0.291825	0.215882	0.330909	0.178156	0.123291	0.275861	0.294684	0.269349	0.262544	0.262856	0.347321	0.392426	0.393165	-0.0715146	-0.294225	0.122777	0.136502
TCGA-3G-AB0Q	THYM	0	0.209233	0.2642	0.262976	0.36121	0.257532	0.198546	0.28219	0.266515	0.2139	0.175805	0.282443	0.33986	0.19367	0.30931	0.286519	0.219324	0.288548	0.222581	0.0950922	-0.109675	0.355672	0.154383	0.220777	0.255631	0.206646	0.271128	0.291832	0.233814	0.337198	0.162854	0.109939	0.255237	0.282414	0.290168	0.264522	0.267403	0.173161	0.372282	-0.130438	0.0690163	-0.290666	0.254527	0.169057
TCGA-3G-AB0T	THYM	0	0.163297	0.297842	0.203719	0.26444	0.304823	0.362766	0.2778	0.184274	0.102066	0.36113	0.147665	0.385945	0.187934	0.328693	0.245853	0.232561	0.188751	0.106386	0.0787054	-0.126913	0.419335	0.150697	0.218022	0.253624	0.194328	0.222165	0.289562	0.206995	0.324142	0.153512	0.123734	0.270685	0.275696	0.269039	0.243112	0.268759	0.290098	0.383115	0.324506	-0.0802852	-0.309214	0.163371	0.154089
TCGA-3G-AB14	THYM	0	0.168441	0.286046	0.202949	0.256248	0.2841	0.29445	0.265152	0.144613	0.142793	0.288087	0.165613	0.38111	0.198569	0.314218	0.253452	0.205338	0.209816	0.116118	0.0771892	-0.113673	0.388301	0.154653	0.22251	0.259951	0.206976	0.233085	0.284491	0.224381	0.330067	0.168865	0.129392	0.270774	0.278278	0.272977	0.251723	0.264321	0.238959	0.382373	0.160462	0.0416328	-0.262329	0.15757	0.162473
TCGA-3G-AB19	THYM	0	0.185371	0.283691	0.266938	0.328897	0.228632	0.212611	0.266013	0.242587	0.221539	0.174638	0.194008	0.29906	0.185505	0.308919	0.26529	0.214084	0.254176	0.179941	0.0992087	-0.0956583	0.343904	0.171842	0.226714	0.268881	0.218141	0.270448	0.298347	0.235746	0.337226	0.175168	0.132488	0.266308	0.307643	0.287958	0.281709	0.257146	0.181132	0.381017	-0.116623	0.0377634	-0.203615	0.219257	0.188872
TCGA-3H-AB3K	MESO	0	0.22699	0.259293	0.185059	0.329375	0.264965	0.216702	0.287497	0.188631	0.143693	0.207648	0.310055	0.355183	0.219092	0.340699	0.261231	0.241441	0.268928	0.276919	0.13448	-0.128936	0.382409	0.189731	0.213115	0.259729	0.197294	0.247705	0.2854	0.239586	0.315389	0.148149	0.136707	0.263416	0.269831	0.278844	0.274595	0.288318	0.201167	0.334587	-0.0526622	0.116149	-0.308599	0.242535	0.244115
TCGA-3H-AB3L	MESO	0	0.246159	0.303744	0.149778	0.347287	0.262828	0.296031	0.305427	0.199379	0.110829	0.285278	0.334921	0.332111	0.248003	0.322202	0.244551	0.238499	0.273387	0.305398	0.109547	-0.127717	0.402216	0.199834	0.234034	0.274647	0.209274	0.22872	0.287803	0.2332	0.320488	0.146702	0.147823	0.263409	0.288503	0.29098	0.274335	0.291519	0.261525	0.364272	0.189148	0.235352	-0.262833	0.26937	0.248526
TCGA-3H-AB3M	MESO	0	0.242023	0.297294	0.178197	0.374261	0.247097	0.252545	0.301022	0.20306	0.168092	0.226992	0.362313	0.323802	0.231284	0.309905	0.243126	0.239291	0.295659	0.290465	0.135438	-0.112361	0.364463	0.183691	0.222874	0.262013	0.194336	0.249516	0.28835	0.228533	0.310748	0.135808	0.142546	0.253632	0.278082	0.274475	0.262262	0.277858	0.193044	0.342234	0.0625316	0.173495	-0.291684	0.281033	0.23204
TCGA-3H-AB3O	MESO	0	0.261427	0.307776	0.181668	0.333448	0.244152	0.270201	0.345116	0.199075	0.125552	0.251999	0.359297	0.325794	0.232657	0.34649	0.265111	0.248867	0.282659	0.302155	0.176708	-0.136927	0.367872	0.17423	0.24998	0.303329	0.223366	0.265715	0.31339	0.254519	0.332601	0.152824	0.176752	0.29243	0.314935	0.310192	0.289014	0.280181	0.181438	0.34974	0.133458	0.0953197	-0.220479	0.309151	0.339859
TCGA-3H-AB3S	MESO	0	0.233339	0.298422	0.194189	0.376559	0.245376	0.247089	0.296842	0.232385	0.183112	0.229214	0.37954	0.320707	0.232802	0.306447	0.254366	0.221536	0.301595	0.312628	0.115442	-0.120488	0.374028	0.200303	0.226452	0.261133	0.185678	0.248931	0.285679	0.224264	0.307865	0.142979	0.142304	0.255967	0.277567	0.288525	0.255518	0.288455	0.214583	0.349431	0.0535107	0.113333	-0.288308	0.266187	0.22771
TCGA-3H-AB3T	MESO	0	0.240745	0.33651	0.216863	0.354398	0.271045	0.345461	0.31367	0.246484	0.173005	0.334051	0.367358	0.334225	0.250856	0.343509	0.24552	0.241445	0.296581	0.31302	0.131167	-0.14964	0.421213	0.165143	0.224389	0.264824	0.194328	0.252811	0.293463	0.233734	0.317545	0.142886	0.136628	0.26027	0.28193	0.292659	0.264442	0.283125	0.292094	0.347566	0.292394	0.254852	-0.172368	0.299651	0.275914
TCGA-3H-AB3U	MESO	0	0.205523	0.282671	0.199564	0.306055	0.24473	0.209405	0.278987	0.252466	0.12963	0.198888	0.291785	0.334996	0.2153	0.309716	0.232563	0.215908	0.269526	0.270113	0.0850727	-0.124123	0.35993	0.186833	0.229292	0.253895	0.211782	0.249274	0.289966	0.242217	0.318879	0.160025	0.149179	0.281646	0.290564	0.286282	0.284239	0.299142	0.205865	0.349283	-0.0265718	0.0496984	-0.31328	0.243405	0.272719
TCGA-3H-AB3X	MESO	0	0.215158	0.279456	0.182252	0.368554	0.238687	0.233531	0.287934	0.221594	0.129788	0.208306	0.301802	0.338783	0.21318	0.314944	0.233312	0.235034	0.278918	0.251302	0.141443	-0.120609	0.369259	0.168973	0.226205	0.262012	0.187021	0.251457	0.290929	0.227688	0.312719	0.151019	0.153541	0.249007	0.270926	0.288041	0.26983	0.277205	0.18453	0.32447	0.00245503	0.0764192	-0.202837	0.235493	0.235008
TCGA-3K-AAZ8	LIHC	0	0.227199	0.230218	0.150972	0.266809	0.252923	0.181025	0.250015	0.153101	0.0885617	0.179876	0.149826	0.409182	0.252833	0.351455	0.226685	0.271575	0.210439	0.184953	0.118332	-0.090881	0.373505	0.181791	0.190061	0.229621	0.170818	0.213208	0.258763	0.173398	0.296767	0.174521	0.135272	0.227417	0.255009	0.237488	0.238341	0.234535	0.203368	0.352738	-0.110143	0.0491838	-0.266125	0.291293	0.16516
TCGA-3L-AA1B	COAD	0	0.204764	0.312797	0.30078	0.348278	0.238276	0.2845	0.287013	0.264709	0.15782	0.262616	0.270138	0.325749	0.250722	0.302601	0.255009	0.229232	0.278631	0.236289	0.13968	-0.135053	0.403212	0.229388	0.233032	0.220525	0.213924	0.249407	0.286195	0.223931	0.303386	0.164463	0.119923	0.235719	0.288869	0.266839	0.261191	0.267089	0.208935	0.343163	0.127999	0.125709	-0.125795	0.231812	0.164697
TCGA-3M-AB46	STAD	0	0.211317	0.309874	0.190702	0.359906	0.262202	0.342043	0.287322	0.279844	0.116029	0.337846	0.29146	0.338164	0.2431	0.297315	0.24602	0.239074	0.26523	0.248937	0.12801	-0.136756	0.401746	0.200232	0.225279	0.215666	0.19352	0.232201	0.274328	0.207226	0.296169	0.134679	0.0945068	0.218451	0.25846	0.255325	0.243889	0.272825	0.258531	0.28547	0.26577	0.176962	-0.17596	0.253989	0.180919
TCGA-3M-AB47	STAD	0	0.228872	0.308354	0.257549	0.398001	0.207321	0.265602	0.304654	0.316182	0.175249	0.228745	0.345321	0.368927	0.247661	0.332673	0.243788	0.233774	0.314439	0.267412	0.163939	-0.13235	0.372279	0.208856	0.259384	0.247334	0.227391	0.285283	0.306217	0.25002	0.325926	0.185837	0.149518	0.259678	0.297964	0.307804	0.278805	0.301954	0.118044	0.328029	0.107556	0.0517719	0.230202	0.303842	0.227699
TCGA-3N-A9WB	SKCM	0	0.199364	0.306223	0.17658	0.299747	0.287139	0.328061	0.255062	0.188212	0.179171	0.326968	0.200517	0.388439	0.233629	0.326826	0.22002	0.235783	0.229205	0.15995	0.0356412	-0.128747	0.406006	0.1409	0.213943	0.222047	0.193093	0.219361	0.278779	0.203261	0.30418	0.180994	0.0829387	0.251431	0.266213	0.255054	0.272475	0.28031	0.301996	0.340601	0.285695	0.111312	-0.25157	0.173211	0.0855356
TCGA-3N-A9WC	SKCM	0	0.237443	0.28998	0.174239	0.310674	0.250943	0.270697	0.29718	0.208709	0.171327	0.242573	0.249292	0.331058	0.227971	0.307033	0.234004	0.239017	0.252449	0.206391	0.123337	-0.14618	0.375485	0.14603	0.23309	0.253401	0.212843	0.24051	0.29308	0.232776	0.312565	0.173023	0.134638	0.241353	0.295599	0.273299	0.292441	0.281843	0.239932	0.34643	0.0904035	0.153275	-0.323699	0.283096	0.290403
TCGA-3N-A9WD	SKCM	0	0.238806	0.290303	0.211269	0.335037	0.249886	0.280066	0.301791	0.256294	0.176048	0.23785	0.270909	0.360441	0.238221	0.353655	0.249267	0.254905	0.279947	0.257102	0.148376	-0.0877926	0.377236	0.197269	0.244252	0.269565	0.236946	0.262762	0.295389	0.25128	0.329718	0.190701	0.128267	0.258647	0.321938	0.293058	0.303782	0.289842	0.186447	0.342281	0.12333	0.113898	-0.158963	0.276409	0.168987
TCGA-3Q-A9WF	THYM	0	0.183233	0.334324	0.220908	0.271845	0.298972	0.38737	0.297942	0.163598	0.0907919	0.388063	0.18966	0.365491	0.188912	0.325181	0.241213	0.242635	0.206315	0.1722	0.0889206	-0.120647	0.419329	0.14159	0.232373	0.277316	0.214919	0.241941	0.300045	0.232381	0.336537	0.170296	0.131258	0.277722	0.302607	0.283232	0.272691	0.272788	0.335519	0.374125	0.384867	-0.030215	-0.273602	0.209062	0.15715
TCGA-3R-A8YX	SARC	0	0.271614	0.333906	0.224855	0.340076	0.268365	0.337497	0.279448	0.230269	0.146381	0.333314	0.347765	0.330152	0.254324	0.319627	0.226477	0.221037	0.327096	0.281362	0.108129	-0.185257	0.422926	0.123678	0.230546	0.255064	0.205961	0.275702	0.303821	0.23247	0.330856	0.174655	0.135814	0.251548	0.306668	0.295294	0.25786	0.288872	0.295705	0.326452	0.288187	0.147775	-0.119563	0.284032	0.128483
TCGA-3S-A8YW	THYM	0	0.205353	0.309332	0.18503	0.306441	0.293138	0.345561	0.311626	0.154653	0.0923505	0.351959	0.214619	0.363418	0.217751	0.324141	0.274039	0.241811	0.185067	0.217205	0.0671065	-0.106072	0.445679	0.201719	0.213186	0.241395	0.188499	0.229935	0.28736	0.205135	0.312556	0.142468	0.126438	0.261083	0.241284	0.252422	0.261165	0.268362	0.310028	0.385376	0.273301	0.0826355	-0.220871	0.19921	0.224141
TCGA-3S-AAYX	THYM	0	0.149475	0.34888	0.201515	0.215947	0.294697	0.385341	0.261807	0.130538	0.126862	0.388806	0.0783056	0.350193	0.185088	0.307044	0.214204	0.214511	0.169106	0.0202659	0.0348603	-0.130979	0.41066	0.107741	0.224219	0.235815	0.200034	0.222193	0.28835	0.214013	0.328317	0.177333	0.107434	0.272309	0.292494	0.262765	0.255705	0.243023	0.332453	0.385069	0.394165	-0.0954117	-0.284921	0.101021	0.105426
TCGA-3T-AA9L	THYM	0	0.156023	0.316419	0.19519	0.238721	0.287169	0.351317	0.261109	0.149794	0.109399	0.352206	0.151508	0.357737	0.171259	0.310293	0.212613	0.225966	0.184585	0.0931283	0.0593838	-0.12665	0.399771	0.111282	0.219086	0.243093	0.190171	0.215292	0.274473	0.204747	0.324349	0.164274	0.114431	0.263071	0.278962	0.258764	0.240245	0.249832	0.273234	0.366221	0.330307	-0.116825	-0.328146	0.120741	0.125526
TCGA-3U-A98D	MESO	0	0.279597	0.301747	0.201419	0.393249	0.238335	0.243503	0.326671	0.245923	0.187229	0.232109	0.430539	0.299432	0.253832	0.310745	0.275617	0.253408	0.331718	0.328563	0.159064	-0.121296	0.374439	0.217234	0.233573	0.284558	0.19753	0.257646	0.293541	0.232413	0.316617	0.149091	0.154629	0.255898	0.282831	0.289688	0.266959	0.313066	0.173661	0.333218	0.0603249	0.252384	-0.215036	0.359809	0.223483
TCGA-3U-A98E	MESO	0	0.247597	0.266135	0.176415	0.340541	0.247029	0.192763	0.300841	0.212842	0.112478	0.180234	0.263522	0.336959	0.21627	0.299462	0.252343	0.250871	0.265542	0.244216	0.108872	-0.126216	0.351005	0.176104	0.237775	0.271961	0.217182	0.236294	0.288304	0.227784	0.316818	0.149149	0.154143	0.258109	0.301758	0.26357	0.278235	0.293119	0.190556	0.348183	-0.0894391	0.187686	-0.381794	0.286276	0.287538
TCGA-3U-A98F	MESO	0	0.187901	0.346456	0.256118	0.349674	0.251676	0.314354	0.252948	0.273896	0.239793	0.303885	0.299977	0.284828	0.204944	0.261795	0.198577	0.201368	0.281086	0.244488	0.0835426	-0.127112	0.384524	0.134483	0.225647	0.26114	0.200497	0.261525	0.284679	0.223503	0.313602	0.154162	0.123697	0.246096	0.302752	0.277304	0.249548	0.283402	0.270422	0.381561	0.237167	0.0232177	-0.226002	0.242094	0.17843
TCGA-3U-A98G	MESO	0	0.30493	0.308162	0.215568	0.391267	0.220664	0.228541	0.327138	0.267028	0.184366	0.194659	0.444492	0.294523	0.24716	0.318438	0.266827	0.24673	0.34369	0.331154	0.187233	-0.151936	0.342615	0.159433	0.252875	0.298786	0.227871	0.290134	0.316248	0.241339	0.332109	0.16637	0.159512	0.264028	0.309808	0.323861	0.279837	0.308964	0.139615	0.330151	0.0114075	0.376461	-0.0548652	0.368479	0.266892
TCGA-3U-A98H	MESO	0	0.252733	0.282688	0.21508	0.37007	0.236421	0.215877	0.307872	0.263082	0.157486	0.18918	0.382878	0.301742	0.231004	0.303705	0.267796	0.233434	0.313108	0.304795	0.150603	-0.128977	0.351509	0.189533	0.237433	0.281924	0.2076	0.2657	0.299648	0.239707	0.322406	0.149594	0.15856	0.271303	0.302371	0.292336	0.276256	0.308513	0.183992	0.349617	-0.061795	0.170518	-0.271079	0.327186	0.296696
TCGA-3U-A98I	MESO	0	0.290137	0.321395	0.200012	0.404239	0.217319	0.257864	0.327661	0.260445	0.200527	0.232534	0.424487	0.280203	0.236433	0.314639	0.268969	0.242807	0.336839	0.336189	0.17463	-0.121728	0.356725	0.191593	0.238024	0.296064	0.220537	0.281233	0.306151	0.244436	0.328179	0.16042	0.164366	0.274015	0.311984	0.307023	0.282763	0.326374	0.18707	0.34015	0.0566197	0.356792	-0.181751	0.369967	0.296557
TCGA-3U-A98J	MESO	0	0.26751	0.260172	0.14988	0.360717	0.242524	0.200822	0.305943	0.188562	0.118834	0.177335	0.33637	0.350148	0.236206	0.325566	0.26567	0.247824	0.284405	0.278144	0.132051	-0.143742	0.36432	0.186208	0.223999	0.27559	0.214311	0.251642	0.289425	0.228782	0.307447	0.146253	0.160846	0.257696	0.288111	0.269579	0.272326	0.29008	0.134401	0.350115	-0.0800398	0.0785308	-0.224353	0.296976	0.226245
TCGA-3X-AAV9	CHOL	0	0.269359	0.294469	0.246258	0.411251	0.213247	0.209413	0.329177	0.277278	0.192175	0.165103	0.383708	0.30641	0.247472	0.325531	0.27331	0.243641	0.325726	0.361338	0.211354	-0.110714	0.349878	0.240478	0.252342	0.296089	0.239993	0.299302	0.309833	0.2685	0.3323	0.163887	0.149028	0.255129	0.303142	0.309934	0.295875	0.304915	0.115835	0.346288	-0.0900338	0.227558	-0.18775	0.361401	0.234525
TCGA-3X-AAVA	CHOL	0	0.233038	0.291997	0.207589	0.37621	0.24507	0.222799	0.2829	0.25275	0.152062	0.210248	0.288515	0.390557	0.241601	0.31814	0.239085	0.24459	0.268842	0.338151	0.12673	-0.134754	0.363297	0.18389	0.219608	0.25455	0.214947	0.274839	0.287266	0.235205	0.316148	0.167245	0.117301	0.241054	0.283075	0.268612	0.265373	0.2689	0.209337	0.334475	-0.0166747	0.128911	-0.183552	0.295773	0.178735
TCGA-3X-AAVB	CHOL	0	0.286214	0.293003	0.188405	0.405814	0.215144	0.223358	0.33176	0.296618	0.202724	0.183926	0.392337	0.303608	0.26809	0.327039	0.277566	0.24657	0.31161	0.332247	0.219579	-0.124477	0.342951	0.247011	0.235555	0.26282	0.228674	0.261693	0.302525	0.253422	0.316109	0.169036	0.14155	0.234287	0.270454	0.278564	0.269016	0.297906	0.13794	0.321031	-0.0339738	0.288004	-0.254437	0.363149	0.221575
TCGA-3X-AAVC	CHOL	0	0.228295	0.31444	0.170432	0.350885	0.238809	0.29983	0.303282	0.225541	0.143412	0.297188	0.241685	0.363374	0.26081	0.326102	0.258426	0.268643	0.235182	0.274899	0.140756	-0.138068	0.371595	0.216592	0.226135	0.23748	0.221822	0.247078	0.278999	0.21946	0.300255	0.156494	0.109592	0.231134	0.270355	0.272976	0.259277	0.26863	0.195853	0.341992	0.21675	0.143951	-0.178978	0.281972	0.270772
TCGA-3X-AAVE	CHOL	0	0.222962	0.319367	0.184741	0.362469	0.230087	0.267169	0.29923	0.256406	0.143515	0.245265	0.273719	0.3123	0.2327	0.347959	0.260277	0.250518	0.267145	0.314647	0.151392	-0.127718	0.367714	0.21535	0.229869	0.278304	0.212146	0.276069	0.304555	0.248622	0.321528	0.168938	0.133941	0.267645	0.287757	0.282084	0.280312	0.285957	0.213393	0.336001	0.103933	0.098691	-0.236	0.352799	0.218246
TCGA-3Z-A93Z	KIRC	0	0.305267	0.267206	0.222845	0.376956	0.222035	0.166812	0.305194	0.261649	0.16848	0.147897	0.304785	0.364453	0.262765	0.344057	0.269996	0.255102	0.291071	0.335496	0.147788	-0.12749	0.339265	0.185206	0.236267	0.273715	0.22575	0.283077	0.297301	0.245992	0.327936	0.170928	0.119016	0.251756	0.284583	0.298898	0.266248	0.282001	0.124761	0.332134	-0.152372	0.145843	-0.0800765	0.30536	0.252244
TCGA-41-2571	GBM	0	0.252174	0.281039	0.199511	0.305173	0.253789	0.260342	0.241065	0.227265	0.27956	0.257699	0.22377	0.348546	0.238263	0.314894	0.221173	0.243505	0.249141	0.214733	0.104267	-0.102961	0.374527	0.125702	0.219405	0.234089	0.205051	0.23766	0.286729	0.218922	0.327502	0.196884	0.0752547	0.249645	0.273846	0.24915	0.226132	0.268819	0.209405	0.373728	0.0998304	0.0862166	-0.148405	0.24461	0.0828265
TCGA-41-2572	GBM	0	0.244782	0.27632	0.181202	0.322406	0.25925	0.238081	0.275637	0.249598	0.233149	0.247959	0.279912	0.380191	0.225311	0.308554	0.232309	0.262691	0.253403	0.283829	0.113708	-0.121334	0.377713	0.126947	0.219132	0.256757	0.197144	0.253313	0.284119	0.215612	0.321255	0.17559	0.117592	0.237913	0.273371	0.272326	0.241089	0.26392	0.197424	0.365644	0.0648083	0.200914	0.0601432	0.279518	0.184654
TCGA-41-3915	GBM	0	0.31154	0.302477	0.214797	0.370597	0.232017	0.250125	0.291852	0.265241	0.264458	0.24561	0.340085	0.322226	0.252383	0.320799	0.238969	0.253809	0.292249	0.295605	0.151559	-0.119853	0.35108	0.156915	0.231371	0.272542	0.1978	0.272553	0.298496	0.235136	0.324636	0.178508	0.129274	0.24342	0.278709	0.275046	0.259634	0.283686	0.193527	0.333596	0.0865646	0.200622	-0.228734	0.337244	0.22922
TCGA-41-4097	GBM	0	0.295123	0.290722	0.214761	0.359076	0.204518	0.186869	0.292235	0.257592	0.292523	0.158692	0.345184	0.334831	0.243839	0.318651	0.24378	0.248544	0.315235	0.293757	0.163598	-0.101266	0.3224	0.158572	0.239055	0.283854	0.241132	0.291655	0.314982	0.253348	0.328513	0.199335	0.122249	0.258317	0.300577	0.280646	0.269396	0.281347	0.121381	0.337957	-0.0691909	0.165263	-0.205915	0.320388	0.218492
TCGA-41-5651	GBM	0	0.223951	0.321673	0.264852	0.318091	0.241495	0.33399	0.233492	0.26893	0.318474	0.31882	0.225687	0.314027	0.214202	0.284802	0.190027	0.253788	0.259635	0.20201	0.108794	-0.0939325	0.39186	0.125249	0.224429	0.223352	0.214215	0.257708	0.282261	0.217736	0.319383	0.193998	0.0804086	0.254054	0.273407	0.262945	0.241211	0.267276	0.273543	0.357076	0.259506	0.0324134	-0.113168	0.220181	0.0892018
TCGA-43-2576	LUSC	0	0.25065	0.296132	0.1603	0.374209	0.253163	0.267423	0.31098	0.247343	0.0954623	0.250029	0.355515	0.344738	0.26444	0.339673	0.251621	0.249674	0.272045	0.290348	0.171536	-0.131181	0.37942	0.206469	0.240651	0.273634	0.211877	0.252634	0.304819	0.242123	0.321082	0.133576	0.138326	0.245615	0.270728	0.291594	0.266995	0.293383	0.177094	0.301901	0.119333	0.213578	-0.233167	0.316792	0.243872
TCGA-43-2578	LUSC	0	0.247178	0.330412	0.28656	0.345846	0.266009	0.35143	0.282903	0.243978	0.17316	0.35021	0.300094	0.335809	0.278857	0.337454	0.244401	0.259252	0.255464	0.283739	0.113115	-0.109627	0.416373	0.21299	0.222432	0.248079	0.210224	0.236269	0.282443	0.22708	0.304632	0.17265	0.111897	0.247994	0.267979	0.26946	0.252181	0.267272	0.316839	0.323229	0.301755	0.0680179	-0.233625	0.243938	0.158096
TCGA-43-2581	LUSC	0	0.26093	0.321765	0.192609	0.372323	0.21456	0.287321	0.322489	0.2293	0.142992	0.267839	0.328746	0.291296	0.255979	0.337896	0.260554	0.262568	0.27878	0.303062	0.189564	-0.127988	0.36687	0.2179	0.254284	0.26636	0.237098	0.272776	0.312543	0.254873	0.302369	0.168363	0.176649	0.254204	0.312167	0.279396	0.274658	0.321044	0.218076	0.315221	0.178732	0.252148	-0.226277	0.369825	0.285188
TCGA-43-3394	LUSC	0	0.277718	0.291793	0.222975	0.334756	0.264974	0.311761	0.293544	0.224336	0.173995	0.314024	0.292372	0.34801	0.265359	0.331778	0.28947	0.264596	0.250117	0.265429	0.114645	-0.0767381	0.412913	0.22802	0.239972	0.266304	0.233994	0.232398	0.293526	0.248771	0.327336	0.173282	0.13637	0.257357	0.2804	0.26728	0.27437	0.294752	0.296189	0.278286	0.213014	0.195786	0.165407	0.264453	0.126632
TCGA-43-3920	LUSC	0	0.287131	0.240225	0.226105	0.360768	0.276655	0.277954	0.318647	0.241677	0.130173	0.287552	0.381516	0.361817	0.288508	0.303851	0.286093	0.25946	0.253394	0.315626	0.163632	-0.0882668	0.402787	0.224016	0.22935	0.266523	0.208623	0.241497	0.278903	0.223773	0.313621	0.146833	0.155217	0.260629	0.258599	0.258848	0.239867	0.277769	0.219394	0.306683	0.17742	0.236764	-0.222476	0.295912	0.188851
TCGA-43-5668	LUSC	0	0.226976	0.319062	0.198254	0.322875	0.22235	0.292014	0.285135	0.204767	0.136148	0.26162	0.255175	0.308864	0.239936	0.309546	0.244622	0.229162	0.264584	0.234561	0.140069	-0.0796116	0.359847	0.219576	0.240209	0.249594	0.239657	0.263099	0.308422	0.268621	0.31287	0.177429	0.125455	0.263701	0.309324	0.28244	0.285252	0.286455	0.216693	0.307229	0.163228	0.0598969	-0.133158	0.271428	0.233422
TCGA-43-5670	LUSC	0	0.259476	0.32855	0.201541	0.373175	0.251339	0.329741	0.322455	0.24269	0.131361	0.313125	0.305249	0.323651	0.261378	0.299997	0.296522	0.27096	0.248013	0.30979	0.116849	-0.0653416	0.396577	0.237237	0.240778	0.254498	0.217279	0.245352	0.299937	0.245627	0.312482	0.146822	0.153553	0.25519	0.282665	0.254929	0.261298	0.288165	0.214823	0.33404	0.297275	0.310457	-0.194929	0.27928	0.168592
TCGA-43-6143	LUSC	0	0.247601	0.356987	0.232485	0.338149	0.252511	0.37451	0.286722	0.205554	0.144586	0.36627	0.284493	0.2981	0.257011	0.333305	0.275443	0.252213	0.253066	0.244929	0.0912151	-0.066988	0.402937	0.220415	0.235938	0.231902	0.235207	0.264364	0.303002	0.260651	0.309486	0.166885	0.116775	0.265571	0.3032	0.284634	0.267158	0.293316	0.328576	0.361815	0.329829	0.0722409	0.148443	0.252736	0.159535
TCGA-43-6647	LUSC	0	0.30287	0.321814	0.226278	0.382924	0.201782	0.260075	0.329181	0.281533	0.207832	0.225197	0.422166	0.268866	0.271351	0.30218	0.293669	0.256432	0.319004	0.330871	0.207538	-0.110399	0.349065	0.223305	0.255242	0.305992	0.252466	0.298565	0.334719	0.279785	0.321539	0.173612	0.189733	0.268409	0.334698	0.324523	0.291356	0.324274	0.178	0.340035	0.109355	0.345149	-0.131228	0.351097	0.263397
TCGA-43-6770	LUSC	0	0.293883	0.328003	0.271665	0.352807	0.241057	0.325658	0.300931	0.248687	0.197462	0.313603	0.344858	0.306613	0.273633	0.347373	0.282391	0.239673	0.271693	0.292032	0.14415	-0.0943465	0.404426	0.225428	0.238814	0.262549	0.226416	0.264281	0.30265	0.2509	0.322103	0.168852	0.149641	0.262305	0.304797	0.288979	0.268759	0.307294	0.291677	0.313878	0.242507	0.238073	-0.102347	0.300173	0.12829
TCGA-43-6771	LUSC	0	0.296748	0.319017	0.211989	0.390927	0.23303	0.286401	0.325305	0.257645	0.167163	0.250892	0.346563	0.295085	0.274916	0.325358	0.323615	0.243575	0.281468	0.297362	0.161714	-0.0819453	0.37709	0.251963	0.264247	0.284622	0.265332	0.273249	0.329731	0.27995	0.340813	0.176995	0.19244	0.266539	0.314993	0.308356	0.302581	0.322442	0.191479	0.319801	0.160257	0.328517	-0.215141	0.318903	0.212802
TCGA-43-6773	LUSC	0	0.268565	0.310605	0.234781	0.375057	0.229858	0.281974	0.327298	0.242377	0.195613	0.268329	0.376675	0.30949	0.249743	0.372496	0.30234	0.274296	0.304255	0.3128	0.185477	-0.0704755	0.387165	0.234348	0.252554	0.297146	0.244869	0.281136	0.310899	0.267356	0.327674	0.168616	0.158605	0.281746	0.318359	0.300049	0.27986	0.312063	0.227239	0.340159	0.124022	0.291139	-0.134015	0.340786	0.288015
TCGA-43-7656	LUSC	0	0.23136	0.349831	0.239836	0.367546	0.262144	0.353565	0.299427	0.265417	0.166337	0.33352	0.308066	0.317167	0.236568	0.327415	0.254317	0.236318	0.258508	0.285401	0.138205	-0.103883	0.413293	0.204986	0.252537	0.267831	0.237099	0.281915	0.317603	0.279144	0.325654	0.171597	0.132315	0.289071	0.319522	0.307876	0.291953	0.282397	0.257275	0.349498	0.284452	0.167573	-0.203437	0.228022	0.20016
TCGA-43-7657	LUSC	0	0.285692	0.304218	0.266227	0.343818	0.225913	0.29207	0.277157	0.244368	0.187818	0.279783	0.342032	0.321691	0.27695	0.319558	0.280657	0.264182	0.270512	0.277196	0.086307	-0.0706803	0.383264	0.226591	0.238511	0.251632	0.234618	0.261472	0.295441	0.255159	0.329067	0.193902	0.124449	0.275296	0.309128	0.285082	0.264098	0.294901	0.251809	0.317571	0.156513	0.157646	0.0547832	0.26549	0.174405
TCGA-43-7658	LUSC	0	0.2038	0.343388	0.215684	0.319023	0.276915	0.377168	0.269256	0.198415	0.157073	0.382196	0.180966	0.31519	0.223661	0.302365	0.215721	0.237068	0.215626	0.159729	0.0838428	-0.0968354	0.410737	0.186158	0.225215	0.234652	0.212673	0.243334	0.287644	0.251815	0.296364	0.173024	0.0903307	0.272368	0.287099	0.254982	0.281203	0.246158	0.355068	0.343108	0.332086	-0.0240452	-0.145928	0.187153	0.118048
TCGA-43-8115	LUSC	0	0.273921	0.339095	0.248209	0.370687	0.219954	0.310222	0.313582	0.258728	0.187991	0.29599	0.39284	0.264506	0.247236	0.315446	0.26892	0.257106	0.288545	0.290748	0.163297	-0.0911548	0.368079	0.221022	0.246812	0.280561	0.253031	0.280619	0.31188	0.267518	0.310652	0.175809	0.133801	0.270762	0.323671	0.311787	0.28876	0.292329	0.276048	0.327514	0.175551	0.1907	0.070641	0.32245	0.242312
TCGA-43-8116	LUSC	0	0.235557	0.336966	0.232168	0.34297	0.249453	0.342391	0.296712	0.237198	0.126711	0.325393	0.279499	0.302383	0.240717	0.310094	0.258705	0.245907	0.245475	0.27855	0.121254	-0.108091	0.421767	0.218002	0.238251	0.259813	0.225662	0.281372	0.317379	0.27368	0.316061	0.165381	0.148184	0.2904	0.29679	0.281912	0.298731	0.293413	0.30554	0.33785	0.255924	0.151328	-0.228822	0.282796	0.157286
TCGA-43-8118	LUSC	0	0.246804	0.340342	0.217871	0.338014	0.243175	0.340565	0.298283	0.225227	0.164366	0.322889	0.304452	0.306493	0.252102	0.316446	0.281588	0.243638	0.259453	0.285299	0.125656	-0.0922789	0.411109	0.235147	0.2431	0.252486	0.235387	0.252661	0.289304	0.257731	0.316294	0.174695	0.163041	0.258664	0.305184	0.281482	0.273965	0.28178	0.290391	0.320893	0.27679	0.175759	0.0114235	0.283245	0.193811
TCGA-43-A474	LUSC	0	0.280567	0.34139	0.26642	0.375559	0.247425	0.340079	0.308704	0.268598	0.203014	0.324382	0.326008	0.331826	0.283357	0.361224	0.293728	0.26201	0.266203	0.27461	0.0852175	-0.065323	0.41917	0.230375	0.240526	0.243911	0.228094	0.260868	0.300086	0.233994	0.32214	0.16809	0.145092	0.259639	0.292211	0.27214	0.262069	0.308034	0.275455	0.316305	0.293031	0.262292	-0.207455	0.28652	0.103435
TCGA-43-A475	LUSC	0	0.231911	0.332192	0.225821	0.324276	0.240618	0.317293	0.305631	0.215076	0.165838	0.311124	0.252862	0.302931	0.234597	0.369488	0.273772	0.268362	0.249952	0.239151	0.131125	-0.0936553	0.398378	0.203623	0.238785	0.27104	0.225579	0.259129	0.300574	0.246233	0.31067	0.163037	0.141155	0.277903	0.306729	0.258887	0.273804	0.289071	0.278185	0.333231	0.230439	0.0818661	-0.0442194	0.289668	0.239626
TCGA-43-A56U	LUSC	0	0.297502	0.306217	0.211462	0.361927	0.220822	0.271144	0.33523	0.216138	0.130817	0.246197	0.331941	0.287824	0.244971	0.332696	0.2993	0.262566	0.282483	0.310194	0.178009	-0.0953044	0.365753	0.228809	0.257	0.289543	0.244954	0.269535	0.318843	0.264356	0.32479	0.169903	0.172432	0.274451	0.317827	0.300391	0.285929	0.29474	0.18896	0.307589	0.0661813	0.21356	-0.234592	0.346906	0.238215
TCGA-43-A56V	LUSC	0	0.267016	0.307641	0.239872	0.341077	0.260559	0.326391	0.302807	0.250529	0.135117	0.319768	0.302223	0.342926	0.291749	0.341235	0.28709	0.258784	0.254298	0.319802	0.122638	-0.0805823	0.413668	0.243792	0.239472	0.262378	0.239932	0.255847	0.305404	0.257303	0.320976	0.167423	0.148302	0.273883	0.30012	0.286483	0.268953	0.289347	0.271593	0.339353	0.241135	0.241622	-0.130577	0.298903	0.108608
TCGA-44-2655	LUAD	0	0.229953	0.25041	0.171937	0.377201	0.245505	0.178912	0.314641	0.217346	0.111508	0.170093	0.269767	0.357613	0.237398	0.380252	0.296613	0.264549	0.267539	0.256288	0.155047	-0.111073	0.361574	0.232221	0.241966	0.249399	0.212259	0.22661	0.286792	0.220202	0.302979	0.148492	0.168211	0.239538	0.259073	0.262346	0.241576	0.29688	0.132632	0.321333	-0.116561	0.191275	0.050546	0.287294	0.234604
TCGA-44-2656	LUAD	0	0.267466	0.288151	0.159	0.364184	0.230166	0.251047	0.330157	0.248479	0.118759	0.229454	0.303122	0.328364	0.267527	0.369567	0.269102	0.260414	0.283574	0.285938	0.188775	-0.144173	0.365469	0.223066	0.250239	0.27472	0.235738	0.264629	0.307603	0.242399	0.323035	0.166761	0.154298	0.254953	0.308466	0.286026	0.278018	0.307316	0.170671	0.322466	0.0559658	0.159716	-0.034214	0.332738	0.273551
TCGA-44-2657	LUAD	0	0.24647	0.279683	0.165128	0.364892	0.217014	0.22678	0.323305	0.247617	0.143262	0.208483	0.304417	0.318552	0.24547	0.339625	0.26708	0.253269	0.286069	0.280572	0.186283	-0.111011	0.347394	0.220194	0.247745	0.276942	0.239358	0.265571	0.307739	0.247691	0.315699	0.15082	0.159902	0.262025	0.306497	0.285145	0.2825	0.303683	0.149478	0.31891	-0.0263555	0.120869	-0.258158	0.279989	0.304369
TCGA-44-2659	LUAD	0	0.229527	0.278241	0.196545	0.370492	0.214235	0.206619	0.308732	0.283765	0.162654	0.170729	0.308166	0.301362	0.232383	0.337286	0.251	0.241033	0.295535	0.286713	0.160893	-0.134438	0.336209	0.210146	0.242746	0.25315	0.222735	0.283826	0.30379	0.250272	0.317272	0.170293	0.144639	0.239114	0.307032	0.275352	0.271825	0.297057	0.118576	0.336989	-0.0911807	0.162211	-0.201471	0.295192	0.310328
TCGA-44-2661	LUAD	0	0.234833	0.237913	0.136078	0.355204	0.240229	0.180073	0.331399	0.239242	0.105996	0.170328	0.321249	0.359602	0.235754	0.347808	0.279431	0.265081	0.255986	0.278696	0.195848	-0.123576	0.350819	0.211719	0.243094	0.284794	0.218907	0.246225	0.307201	0.238371	0.315215	0.140438	0.170459	0.25615	0.277043	0.263148	0.269131	0.299184	0.104055	0.306658	-0.0876373	0.181815	-0.304943	0.286417	0.337452
TCGA-44-2662	LUAD	0	0.307719	0.347473	0.225117	0.399751	0.160884	0.272415	0.311272	0.305005	0.169878	0.224043	0.343442	0.190556	0.252157	0.28538	0.250263	0.235526	0.314579	0.324197	0.192089	-0.127733	0.296531	0.20214	0.249138	0.269844	0.266238	0.295851	0.328962	0.293707	0.303154	0.201971	0.156197	0.263736	0.351025	0.297457	0.290082	0.314884	0.170222	0.280349	0.121689	0.268688	-0.15088	0.389168	0.328826
TCGA-44-2665	LUAD	0	0.280638	0.275182	0.194701	0.382723	0.224211	0.202187	0.318029	0.260153	0.185623	0.179882	0.402595	0.296199	0.258262	0.339668	0.2599	0.243746	0.295363	0.307252	0.200878	-0.146054	0.347851	0.209266	0.230504	0.258253	0.192351	0.252426	0.302654	0.228505	0.30626	0.134311	0.155345	0.233869	0.270094	0.271677	0.254773	0.290015	0.105738	0.342397	-0.0592933	0.175508	-0.227584	0.342533	0.327645
TCGA-44-2666	LUAD	0	0.23243	0.299568	0.253193	0.385177	0.152728	0.184224	0.267802	0.297277	0.205759	0.133542	0.259195	0.180618	0.210215	0.236249	0.250272	0.214843	0.318785	0.244799	0.119623	-0.0746192	0.27246	0.212791	0.25233	0.2464	0.26164	0.285858	0.309756	0.284902	0.317627	0.20642	0.144711	0.259533	0.33865	0.275157	0.282253	0.303517	0.105973	0.297392	-0.159106	0.124246	-0.140513	0.348911	0.271433
TCGA-44-3396	LUAD	0	0.282048	0.298872	0.1674	0.367247	0.246288	0.264295	0.336993	0.248602	0.142131	0.26183	0.375771	0.310287	0.26617	0.321748	0.266463	0.263126	0.281495	0.313963	0.198422	-0.15308	0.375367	0.20215	0.244242	0.287507	0.232069	0.261329	0.315258	0.258874	0.316245	0.160937	0.158384	0.26102	0.295925	0.291532	0.27603	0.295899	0.234034	0.327395	0.10086	0.232628	-0.175453	0.326609	0.320522
TCGA-44-3398	LUAD	0	0.315953	0.223847	0.150386	0.386233	0.260279	0.180443	0.337816	0.271373	0.112947	0.173803	0.386968	0.369156	0.288418	0.356196	0.297293	0.274189	0.27748	0.31881	0.218393	-0.129576	0.355	0.222732	0.243417	0.283921	0.214255	0.236918	0.301128	0.223395	0.318587	0.144241	0.174703	0.243252	0.258879	0.260212	0.236025	0.283169	0.122735	0.302784	-0.0560829	0.298988	-0.232823	0.336382	0.3109
TCGA-44-3917	LUAD	0	0.216058	0.301653	0.141793	0.338801	0.265889	0.304764	0.275351	0.206177	0.104278	0.308725	0.275539	0.363284	0.261911	0.346538	0.211901	0.249869	0.224188	0.234613	0.110941	-0.136761	0.401642	0.19669	0.224569	0.228752	0.195731	0.228778	0.271715	0.230661	0.309411	0.170053	0.122373	0.240061	0.272133	0.240702	0.233185	0.271091	0.303372	0.308179	0.237057	0.0692484	-0.24246	0.302109	0.205661
TCGA-44-3918	LUAD	0	0.271779	0.250455	0.151471	0.373234	0.246991	0.234202	0.336608	0.257504	0.122426	0.224043	0.352658	0.337773	0.263609	0.334082	0.257715	0.269571	0.259495	0.281798	0.192418	-0.134858	0.372915	0.212316	0.253095	0.274442	0.232322	0.250837	0.29962	0.237974	0.316669	0.151268	0.160252	0.237004	0.278759	0.275718	0.266676	0.289558	0.136864	0.294665	0.0472703	0.218826	-0.237151	0.348547	0.326503
TCGA-44-3919	LUAD	0	0.257901	0.302369	0.177571	0.376611	0.221157	0.250132	0.321159	0.268354	0.140379	0.240059	0.315529	0.297328	0.263681	0.325721	0.269009	0.253847	0.2891	0.275704	0.176735	-0.11379	0.356285	0.231934	0.245818	0.268789	0.226868	0.262978	0.308811	0.260465	0.316236	0.157233	0.148434	0.252645	0.295429	0.287237	0.276501	0.298563	0.194861	0.3071	0.0399492	0.154922	-0.233046	0.315113	0.273458
TCGA-44-4112	LUAD	0	0.285344	0.264886	0.173451	0.374952	0.256701	0.249863	0.319781	0.250842	0.142418	0.242892	0.35021	0.343419	0.279745	0.360986	0.274767	0.276627	0.275794	0.298528	0.163934	-0.130643	0.379643	0.222895	0.245961	0.267016	0.219596	0.256313	0.314941	0.232803	0.32036	0.158202	0.146943	0.248837	0.276969	0.273481	0.263981	0.308051	0.212578	0.313031	0.099838	0.217594	-0.182179	0.316808	0.275101
TCGA-44-5643	LUAD	0	0.230691	0.325625	0.235823	0.312449	0.25116	0.328834	0.288088	0.240199	0.141872	0.316965	0.196993	0.349803	0.248269	0.330638	0.277132	0.255073	0.242052	0.218258	0.0948768	-0.0688748	0.419915	0.233781	0.237266	0.269777	0.22955	0.260881	0.298155	0.252788	0.31628	0.164259	0.133614	0.276313	0.28603	0.263615	0.276148	0.270252	0.264798	0.329873	0.262333	0.129466	0.007237	0.267283	0.118136
TCGA-44-5644	LUAD	0	0.264895	0.294475	0.172318	0.356747	0.237473	0.284017	0.26852	0.191177	0.181776	0.27621	0.260413	0.329696	0.248465	0.29833	0.216181	0.247187	0.240456	0.242247	0.113298	-0.127384	0.378524	0.225716	0.225991	0.202468	0.188776	0.220695	0.271427	0.18657	0.295337	0.153284	0.133268	0.212794	0.273043	0.24278	0.218664	0.275105	0.194042	0.335688	0.154507	0.0387234	-0.227142	0.317241	0.0878171
TCGA-44-5645	LUAD	0	0.203946	0.303366	0.247187	0.381758	0.143216	0.162224	0.272606	0.302933	0.211705	0.10802	0.248012	0.16032	0.166403	0.24254	0.24092	0.20403	0.292926	0.239204	0.139886	-0.105647	0.236035	0.179687	0.24887	0.255944	0.249375	0.305067	0.316903	0.289693	0.303313	0.187213	0.148777	0.263271	0.333416	0.274929	0.282058	0.295128	0.0765759	0.307929	-0.215975	0.0934824	-0.268676	0.316813	0.283532
TCGA-44-6145	LUAD	0	0.273493	0.318591	0.181208	0.38233	0.223311	0.257457	0.325651	0.214513	0.151877	0.237083	0.340237	0.291398	0.261464	0.361791	0.271944	0.252902	0.299317	0.26849	0.191204	-0.12406	0.345735	0.236526	0.253753	0.280905	0.243812	0.271887	0.312737	0.263166	0.322534	0.160183	0.160388	0.260791	0.303764	0.290656	0.293113	0.312764	0.189855	0.331458	0.0823726	0.177316	-0.183305	0.335427	0.259992
TCGA-44-6146	LUAD	0	0.238981	0.298907	0.177801	0.377666	0.199826	0.189287	0.291968	0.265758	0.167908	0.148029	0.23032	0.283905	0.239474	0.294272	0.274056	0.233489	0.300182	0.23162	0.136828	-0.115103	0.314962	0.249281	0.254875	0.253356	0.24722	0.280584	0.303221	0.268518	0.311337	0.179846	0.160515	0.254418	0.301908	0.269377	0.280701	0.304991	0.116759	0.298149	-0.0729792	0.230239	-0.156498	0.310788	0.197691
TCGA-44-6147	LUAD	0	0.261775	0.287188	0.192255	0.373002	0.203967	0.201513	0.298499	0.256424	0.166893	0.170724	0.329681	0.292773	0.237009	0.322613	0.263342	0.236988	0.314028	0.320805	0.158525	-0.0920855	0.33752	0.241211	0.251121	0.261362	0.238248	0.2845	0.30933	0.255902	0.318554	0.168412	0.140825	0.247449	0.302885	0.300413	0.285109	0.304245	0.108026	0.334069	-0.120777	0.186965	-0.176999	0.332296	0.236324
TCGA-44-6148	LUAD	0	0.249696	0.271642	0.227504	0.38026	0.191988	0.150047	0.298323	0.284233	0.193572	0.11423	0.288632	0.277657	0.219945	0.304922	0.27733	0.230728	0.32622	0.280558	0.162941	-0.0768986	0.300458	0.234416	0.244651	0.280215	0.244839	0.285619	0.293689	0.265515	0.320147	0.173598	0.129775	0.250117	0.310404	0.278987	0.283145	0.296855	0.109963	0.321614	-0.253814	0.15941	-0.289055	0.31341	0.252202
TCGA-44-6774	LUAD	0	0.273255	0.304915	0.233211	0.40617	0.197693	0.242304	0.307609	0.29889	0.185819	0.206766	0.429137	0.283993	0.253968	0.297908	0.252756	0.251012	0.321051	0.341336	0.191058	-0.119573	0.350072	0.236299	0.248585	0.285887	0.232234	0.288419	0.314895	0.249004	0.31963	0.165665	0.153342	0.25759	0.309549	0.303844	0.277588	0.316913	0.157619	0.331094	0.0225918	0.285573	-0.080782	0.368938	0.302253
TCGA-44-6775	LUAD	0	0.262579	0.339632	0.189257	0.388751	0.187386	0.257599	0.307878	0.277154	0.176814	0.237625	0.372979	0.253149	0.26275	0.304364	0.253831	0.230984	0.316753	0.329758	0.198851	-0.115983	0.32102	0.222941	0.246268	0.269687	0.248492	0.295506	0.328493	0.284179	0.312565	0.18029	0.141931	0.272351	0.323201	0.304429	0.291539	0.31373	0.225525	0.284822	0.0728149	0.202308	-0.102606	0.336456	0.314515
TCGA-44-6776	LUAD	0	0.218955	0.266671	0.189971	0.360008	0.219172	0.183951	0.285593	0.256246	0.137686	0.161115	0.228094	0.348665	0.238325	0.350483	0.267044	0.24469	0.275308	0.248412	0.0912466	-0.0876167	0.347408	0.233989	0.245016	0.242895	0.236315	0.259518	0.295789	0.241605	0.310247	0.170143	0.148793	0.242536	0.293997	0.264567	0.26174	0.304604	0.131155	0.318301	-0.115327	0.103825	-0.167733	0.260851	0.164611
TCGA-44-6777	LUAD	0	0.295246	0.295661	0.199051	0.388173	0.201986	0.213703	0.323838	0.28974	0.182348	0.179913	0.386339	0.297936	0.268596	0.34881	0.263884	0.252435	0.307869	0.341253	0.220235	-0.123892	0.327969	0.217157	0.260111	0.287588	0.245126	0.291899	0.320877	0.266876	0.323809	0.182106	0.167441	0.262401	0.326824	0.315917	0.294257	0.303602	0.13896	0.313529	-0.0206627	0.235846	-0.148977	0.362414	0.342173
TCGA-44-6778	LUAD	0	0.258862	0.325176	0.217093	0.384917	0.207768	0.294706	0.335577	0.233609	0.200592	0.262387	0.282487	0.279887	0.217839	0.344848	0.261534	0.273397	0.292049	0.298183	0.193253	-0.117845	0.355259	0.214321	0.259824	0.287094	0.242166	0.28116	0.322669	0.26459	0.318225	0.181691	0.160888	0.277257	0.326987	0.304667	0.301053	0.307078	0.209454	0.343998	0.135282	0.206368	-0.0554548	0.374694	0.312235
TCGA-44-6779	LUAD	0	0.250371	0.329825	0.204293	0.374866	0.22598	0.29807	0.328556	0.249111	0.162384	0.272384	0.334316	0.285842	0.260487	0.348415	0.27039	0.248205	0.292307	0.288813	0.188266	-0.108576	0.355044	0.246797	0.260158	0.285703	0.24938	0.286092	0.320603	0.265233	0.329725	0.17095	0.16545	0.277378	0.314771	0.300084	0.291099	0.320433	0.202599	0.347072	0.212416	0.185106	-0.19272	0.322696	0.29449
TCGA-44-7659	LUAD	0	0.214259	0.26973	0.161322	0.360667	0.230378	0.188996	0.301636	0.281597	0.125528	0.16706	0.237053	0.32218	0.223	0.323085	0.27881	0.247868	0.269688	0.239486	0.126115	-0.114916	0.343056	0.225406	0.233559	0.248272	0.229103	0.255148	0.295896	0.239795	0.307619	0.153682	0.131274	0.24868	0.302669	0.26112	0.266094	0.288948	0.150045	0.325913	-0.144739	0.168281	-0.27737	0.316294	0.243528
TCGA-44-7660	LUAD	0	0.234008	0.316651	0.208495	0.338346	0.261379	0.334396	0.287275	0.266394	0.144158	0.329862	0.2696	0.32626	0.267077	0.363801	0.248428	0.23991	0.241149	0.256578	0.103067	-0.08226	0.412531	0.222022	0.228418	0.236558	0.21815	0.243226	0.292386	0.247149	0.308534	0.169823	0.103357	0.274087	0.280997	0.280978	0.278843	0.265429	0.279373	0.305744	0.227459	0.0478974	-0.27372	0.213391	0.141119
TCGA-44-7661	LUAD	0	0.297388	0.344879	0.206895	0.40083	0.223762	0.304443	0.341091	0.277528	0.176283	0.286666	0.372972	0.280619	0.272238	0.339235	0.27566	0.246076	0.312144	0.349751	0.222801	-0.138087	0.376535	0.227195	0.25608	0.289369	0.251951	0.280798	0.314628	0.263831	0.327252	0.175467	0.158095	0.266419	0.315999	0.309638	0.281981	0.324625	0.238079	0.30637	0.231165	0.328548	-0.122906	0.366017	0.276973
TCGA-44-7662	LUAD	0	0.262351	0.338467	0.199351	0.390571	0.238993	0.315145	0.319141	0.298263	0.150268	0.299787	0.387811	0.307802	0.269988	0.322587	0.252268	0.242034	0.303645	0.319706	0.175885	-0.132997	0.376909	0.211848	0.232092	0.258792	0.207866	0.265415	0.300482	0.237347	0.314033	0.157782	0.147402	0.23291	0.275731	0.288043	0.247355	0.302322	0.244074	0.324768	0.221382	0.288644	-0.17576	0.321368	0.27098
TCGA-44-7667	LUAD	0	0.199695	0.331978	0.176679	0.299847	0.278472	0.383181	0.244785	0.213436	0.0767278	0.382279	0.254723	0.342425	0.242069	0.312122	0.209534	0.240067	0.220019	0.241239	0.0835626	-0.12611	0.440224	0.193251	0.217017	0.221358	0.194704	0.223071	0.279784	0.199165	0.298118	0.175157	0.10518	0.230116	0.277253	0.264485	0.238888	0.252456	0.380625	0.379705	0.369613	0.110216	-0.0888479	0.186916	0.146696
TCGA-44-7669	LUAD	0	0.26049	0.343473	0.200737	0.356889	0.241874	0.351998	0.29701	0.234434	0.167694	0.346433	0.274761	0.314318	0.247445	0.351248	0.236272	0.26219	0.271326	0.2756	0.13582	-0.116408	0.402324	0.221143	0.238383	0.251553	0.209155	0.264947	0.301813	0.235061	0.313483	0.188604	0.126361	0.259163	0.303433	0.276188	0.256532	0.288654	0.324713	0.317429	0.280384	0.147468	-0.224046	0.331211	0.189906
TCGA-44-7670	LUAD	0	0.250213	0.340994	0.209609	0.366709	0.241551	0.335243	0.304156	0.234753	0.158259	0.31485	0.275076	0.307597	0.258817	0.342466	0.269343	0.271877	0.250571	0.296468	0.123744	-0.106376	0.394929	0.231642	0.238331	0.257454	0.225585	0.25096	0.299139	0.245459	0.306966	0.167473	0.125574	0.252732	0.300097	0.284697	0.255939	0.304472	0.268608	0.323487	0.251536	0.233476	0.0677799	0.333468	0.122162
TCGA-44-7671	LUAD	0	0.247403	0.283557	0.221836	0.381127	0.220936	0.20645	0.292103	0.258298	0.157626	0.177504	0.313161	0.326957	0.256663	0.369982	0.2823	0.243926	0.293524	0.308013	0.13395	-0.101792	0.353829	0.252796	0.239866	0.232892	0.218362	0.261824	0.293855	0.233916	0.306565	0.160665	0.134059	0.237103	0.284575	0.272005	0.254518	0.308934	0.156451	0.3296	-0.0438741	0.178073	-0.141567	0.330548	0.199038
TCGA-44-7672	LUAD	0	0.264399	0.311541	0.177583	0.375035	0.226752	0.27285	0.328244	0.255829	0.156641	0.249302	0.366638	0.313317	0.262617	0.348283	0.256015	0.243831	0.29081	0.325794	0.208209	-0.130036	0.362343	0.225379	0.246492	0.265716	0.229734	0.272454	0.303908	0.261349	0.315261	0.152488	0.140829	0.252597	0.287107	0.293017	0.279179	0.291696	0.178089	0.329734	0.142319	0.21601	-0.17808	0.339061	0.26719
TCGA-44-8117	LUAD	0	0.24847	0.309522	0.157651	0.389634	0.220121	0.242343	0.299113	0.267729	0.145887	0.219156	0.316751	0.310833	0.25592	0.314857	0.237209	0.231842	0.288694	0.273318	0.130903	-0.140209	0.350652	0.206929	0.24272	0.252339	0.212817	0.271901	0.3032	0.236435	0.318587	0.15766	0.146414	0.230825	0.288757	0.274652	0.265699	0.305613	0.210784	0.323165	0.044253	0.215552	-0.177302	0.305706	0.185705
TCGA-44-8119	LUAD	0	0.302517	0.311836	0.218014	0.41887	0.230471	0.297009	0.317299	0.28208	0.168474	0.27306	0.382165	0.315396	0.262747	0.31575	0.253524	0.266447	0.313733	0.314528	0.17992	-0.126856	0.371497	0.238668	0.241486	0.260125	0.211101	0.268878	0.305509	0.227563	0.318591	0.172873	0.136685	0.234983	0.289917	0.290537	0.25997	0.288168	0.230473	0.308133	0.174692	0.228685	0.0718432	0.388126	0.243326
TCGA-44-8120	LUAD	0	0.247667	0.284096	0.209044	0.396215	0.211197	0.198268	0.306507	0.269766	0.181136	0.171903	0.344482	0.315929	0.244188	0.324315	0.253325	0.248941	0.313645	0.296325	0.155977	-0.129009	0.339493	0.220758	0.256358	0.257179	0.247257	0.273855	0.301057	0.256095	0.324695	0.159718	0.140645	0.243326	0.29684	0.288009	0.26952	0.303646	0.163956	0.336983	-0.0651249	0.198772	-0.192795	0.32889	0.20939
TCGA-44-A479	LUAD	0	0.235259	0.303808	0.183696	0.376902	0.207919	0.258777	0.310943	0.234756	0.131414	0.23166	0.327077	0.291504	0.235111	0.329502	0.237504	0.237161	0.273141	0.293017	0.175353	-0.13439	0.356375	0.212126	0.251554	0.26531	0.227495	0.264313	0.308212	0.248288	0.31748	0.180522	0.155528	0.248664	0.302346	0.289765	0.275613	0.290755	0.155585	0.31946	0.0714477	0.151147	-0.0238907	0.321341	0.261676
TCGA-44-A47A	LUAD	0	0.226007	0.301474	0.184835	0.32725	0.232924	0.262946	0.313953	0.225091	0.162885	0.235063	0.257163	0.315175	0.24522	0.348733	0.264283	0.237917	0.242839	0.264058	0.14147	-0.118821	0.367316	0.217435	0.247466	0.249594	0.22854	0.236607	0.299974	0.23585	0.315816	0.15912	0.160693	0.23588	0.29534	0.266608	0.271773	0.291752	0.159782	0.316872	0.0980107	0.0989444	-0.208285	0.295704	0.269365
TCGA-44-A47B	LUAD	0	0.257521	0.29632	0.155877	0.393348	0.22169	0.24683	0.291043	0.226183	0.134221	0.215777	0.296926	0.291564	0.239016	0.307801	0.263942	0.239972	0.281044	0.297287	0.12867	-0.108414	0.347856	0.218087	0.25067	0.261274	0.232618	0.269163	0.314924	0.251253	0.320827	0.188776	0.149445	0.246513	0.29484	0.281385	0.277236	0.314176	0.158088	0.315879	0.0424545	0.185557	-0.162667	0.341831	0.173226
TCGA-44-A47G	LUAD	0	0.288457	0.304851	0.175388	0.378586	0.204422	0.230496	0.338616	0.242127	0.13969	0.209639	0.348258	0.293697	0.264501	0.364226	0.283413	0.253128	0.292289	0.304604	0.218381	-0.122918	0.352489	0.217467	0.246837	0.271826	0.242412	0.259797	0.313027	0.264051	0.309355	0.158712	0.165545	0.259093	0.296093	0.285722	0.270806	0.310542	0.160111	0.322612	0.0145276	0.191519	-0.19921	0.355188	0.271835
TCGA-44-A4SS	LUAD	0	0.251077	0.321049	0.179485	0.378209	0.208477	0.246149	0.321617	0.241613	0.167697	0.221118	0.329047	0.293333	0.255143	0.357656	0.282637	0.248618	0.292542	0.301378	0.194817	-0.133937	0.349337	0.225092	0.246058	0.269223	0.230161	0.263379	0.317191	0.264169	0.308209	0.172333	0.152879	0.269343	0.300009	0.280961	0.28191	0.297243	0.19081	0.321233	0.0840546	0.197839	-0.12704	0.341903	0.241957
TCGA-44-A4SU	LUAD	0	0.244892	0.286843	0.189808	0.359028	0.212779	0.208313	0.292441	0.264449	0.164246	0.184895	0.30552	0.283571	0.271946	0.308912	0.246498	0.232373	0.283748	0.28456	0.144675	-0.110823	0.342192	0.214002	0.2352	0.234883	0.218816	0.25059	0.294463	0.246218	0.298932	0.158627	0.13297	0.22696	0.291907	0.273024	0.25182	0.30157	0.135368	0.326592	-0.0821899	0.116774	-0.228711	0.310824	0.215058
TCGA-46-3765	LUSC	0	0.282024	0.280077	0.213357	0.328258	0.270349	0.291727	0.309741	0.21152	0.121233	0.289987	0.315795	0.356739	0.28035	0.365938	0.298651	0.273177	0.243146	0.27494	0.145253	-0.0848403	0.421609	0.223788	0.249506	0.260149	0.226677	0.251142	0.292781	0.235763	0.321388	0.160208	0.155527	0.256616	0.274766	0.271604	0.264272	0.305087	0.27601	0.306993	0.174626	0.312163	-0.151648	0.303364	0.171805
TCGA-46-3767	LUSC	0	0.301961	0.291726	0.25507	0.40908	0.215274	0.244341	0.328379	0.288346	0.168028	0.215745	0.41682	0.293901	0.260032	0.322321	0.292509	0.266232	0.306195	0.35446	0.20755	-0.083844	0.35631	0.238711	0.258657	0.300641	0.247105	0.294419	0.318432	0.276817	0.334382	0.166791	0.172192	0.274775	0.30839	0.309641	0.285202	0.313421	0.180647	0.327569	0.0515042	0.292492	-0.104487	0.347089	0.275235
TCGA-46-3768	LUSC	0	0.225627	0.327334	0.20235	0.318752	0.264933	0.350237	0.273651	0.225677	0.137855	0.347033	0.23981	0.342179	0.26442	0.369833	0.277789	0.270025	0.223175	0.236318	0.0833221	-0.105555	0.416668	0.210441	0.230873	0.241634	0.222347	0.23914	0.287891	0.243035	0.316288	0.168475	0.119157	0.252786	0.286176	0.26531	0.247791	0.287076	0.309016	0.332487	0.324132	0.123157	-0.137759	0.246324	0.116538
TCGA-46-3769	LUSC	0	0.244019	0.285338	0.161261	0.369793	0.258219	0.274283	0.315945	0.184534	0.0934632	0.262893	0.331768	0.345166	0.265688	0.35451	0.261625	0.257798	0.26916	0.287766	0.148444	-0.134243	0.386151	0.206137	0.241567	0.264983	0.215112	0.246893	0.301018	0.234723	0.321229	0.154421	0.148589	0.255155	0.271143	0.284302	0.252653	0.2885	0.240736	0.347037	0.165892	0.284527	-0.0388216	0.279067	0.239263
TCGA-46-6025	LUSC	0	0.26769	0.314077	0.259748	0.35158	0.254588	0.31495	0.294139	0.251447	0.177495	0.302386	0.323308	0.318302	0.283125	0.355433	0.299911	0.253924	0.269057	0.284491	0.122183	-0.082431	0.409171	0.236657	0.240406	0.245281	0.236716	0.253545	0.297918	0.245906	0.313828	0.173734	0.147697	0.255177	0.287062	0.271217	0.26267	0.311003	0.288543	0.325161	0.220508	0.243102	0.053286	0.29244	0.118777
TCGA-46-6026	LUSC	0	0.251666	0.33234	0.227705	0.307149	0.264955	0.337792	0.265059	0.218037	0.157341	0.333251	0.242666	0.299003	0.232533	0.2916	0.277341	0.232683	0.236985	0.222613	0.0726088	-0.054582	0.420689	0.213662	0.228952	0.227559	0.200646	0.242806	0.283249	0.233786	0.313196	0.152571	0.117703	0.232445	0.278962	0.255269	0.251605	0.271676	0.286505	0.342431	0.259436	0.149714	-0.160384	0.237739	0.081142
TCGA-49-4486	LUAD	0	0.214586	0.221799	0.165503	0.320621	0.270074	0.177116	0.274594	0.204084	0.0702358	0.183292	0.144401	0.408897	0.237685	0.367507	0.282248	0.259205	0.229237	0.186706	0.0736694	-0.11295	0.383749	0.236024	0.2286	0.216755	0.219622	0.208807	0.271639	0.202989	0.315699	0.153546	0.142331	0.224818	0.234659	0.245422	0.232298	0.289292	0.169412	0.298881	-0.0942805	0.0846123	-0.224465	0.268413	0.138892
TCGA-49-4487	LUAD	0	0.273175	0.326906	0.206695	0.386959	0.239456	0.32235	0.314882	0.204691	0.134315	0.309327	0.345851	0.330899	0.254817	0.34278	0.261525	0.255138	0.296922	0.315404	0.183965	-0.117806	0.392957	0.225869	0.253505	0.282553	0.245747	0.272648	0.314988	0.266612	0.32114	0.160621	0.139323	0.274637	0.288547	0.297102	0.282428	0.299732	0.24874	0.298713	0.264828	0.249719	-0.205142	0.338751	0.225312
TCGA-49-4488	LUAD	0	0.252446	0.259024	0.143519	0.349546	0.26004	0.257247	0.312422	0.243445	0.103358	0.248139	0.276652	0.358982	0.275181	0.377048	0.275059	0.27695	0.238917	0.248088	0.141597	-0.119405	0.389616	0.217814	0.240558	0.241307	0.220479	0.231292	0.291322	0.222357	0.308816	0.143982	0.14909	0.229633	0.266901	0.248501	0.248029	0.302446	0.226803	0.339054	0.122706	0.198484	-0.220001	0.281775	0.208246
TCGA-49-4490	LUAD	0	0.252999	0.27481	0.172037	0.377229	0.229336	0.203716	0.304077	0.266111	0.161173	0.176795	0.333627	0.328237	0.280277	0.325563	0.250154	0.240089	0.293097	0.285474	0.171977	-0.0936399	0.365793	0.226479	0.227684	0.247188	0.214819	0.253666	0.285638	0.232331	0.310178	0.141582	0.139587	0.22874	0.265622	0.271789	0.238544	0.304394	0.140368	0.314758	-0.0659666	0.198854	-0.172019	0.274354	0.216048
TCGA-49-4494	LUAD	0	0.266482	0.262461	0.156105	0.350725	0.270003	0.282129	0.324014	0.253615	0.0993308	0.283711	0.282547	0.369081	0.29488	0.359136	0.277184	0.25984	0.243281	0.28233	0.149548	-0.110137	0.397461	0.233039	0.230473	0.249625	0.207845	0.221391	0.291439	0.224022	0.310284	0.134303	0.139617	0.22736	0.241097	0.244111	0.223808	0.280657	0.256224	0.311035	0.173386	0.207734	-0.30309	0.287071	0.225775
TCGA-49-4501	LUAD	0	0.246366	0.253339	0.159535	0.376864	0.229293	0.186678	0.317068	0.233317	0.140674	0.173336	0.329224	0.357858	0.263358	0.340076	0.285932	0.270022	0.280183	0.267107	0.173037	-0.125923	0.355705	0.231652	0.246164	0.264896	0.233739	0.258347	0.302229	0.245101	0.316967	0.159426	0.151149	0.260231	0.287008	0.271414	0.262368	0.311606	0.114157	0.325717	-0.0976813	0.187333	-0.190488	0.291905	0.243007
TCGA-49-4505	LUAD	0	0.272319	0.247096	0.160483	0.389869	0.229753	0.187329	0.332625	0.248161	0.119293	0.169774	0.31704	0.335713	0.273811	0.343255	0.275963	0.268472	0.295747	0.291063	0.195084	-0.118321	0.350028	0.220634	0.247492	0.269901	0.233435	0.264993	0.30144	0.245364	0.32088	0.158412	0.160518	0.250884	0.275574	0.267989	0.25995	0.319038	0.106433	0.338798	-0.0983665	0.220551	-0.200823	0.319894	0.260798
TCGA-49-4506	LUAD	0	0.261548	0.260117	0.161659	0.333362	0.284781	0.27708	0.307345	0.19024	0.0978791	0.281775	0.272908	0.405792	0.286666	0.402448	0.281482	0.274782	0.22101	0.282655	0.141284	-0.154589	0.423236	0.22111	0.231185	0.24683	0.188812	0.225425	0.282605	0.200723	0.313348	0.13416	0.145954	0.252662	0.250344	0.240569	0.233165	0.269701	0.213379	0.34057	0.207796	0.170109	0.116869	0.320901	0.218104
TCGA-49-4507	LUAD	0	0.255932	0.278794	0.183675	0.373903	0.273804	0.310644	0.32944	0.2019	0.0677181	0.310448	0.303318	0.373804	0.265593	0.371443	0.263796	0.264136	0.254913	0.279171	0.147941	-0.138724	0.410163	0.239828	0.227197	0.25134	0.207222	0.221175	0.270784	0.209592	0.309598	0.133291	0.139912	0.241872	0.245825	0.255321	0.247745	0.282094	0.203613	0.310146	0.251051	0.14722	-0.0441454	0.3189	0.193441
TCGA-49-4510	LUAD	0	0.256538	0.239941	0.172801	0.386305	0.241852	0.169764	0.296943	0.225986	0.103191	0.155811	0.279389	0.384198	0.238016	0.321672	0.266877	0.254085	0.290032	0.272916	0.135129	-0.12036	0.348873	0.220063	0.232013	0.232387	0.21461	0.25387	0.28846	0.219743	0.302707	0.15383	0.136155	0.230575	0.271785	0.250919	0.254176	0.279445	0.108516	0.306213	-0.166754	0.137016	-0.21562	0.301521	0.146129
TCGA-49-4512	LUAD	0	0.227874	0.280076	0.181502	0.366608	0.233718	0.216993	0.302324	0.258501	0.181366	0.199395	0.348339	0.339024	0.243411	0.338076	0.258206	0.24886	0.284963	0.307695	0.152305	-0.134479	0.357679	0.206927	0.236339	0.25886	0.216976	0.250146	0.300466	0.231199	0.303478	0.142682	0.129818	0.239694	0.277671	0.276672	0.260265	0.297555	0.113859	0.331616	-0.00287279	0.198443	-0.232481	0.270883	0.272556
TCGA-49-4514	LUAD	0	0.222142	0.290526	0.165598	0.314326	0.256392	0.306461	0.29343	0.23637	0.0890229	0.313153	0.232823	0.384154	0.267024	0.378383	0.257359	0.264861	0.23442	0.24839	0.137901	-0.124517	0.414965	0.231107	0.232527	0.240789	0.208168	0.228442	0.289059	0.220565	0.303064	0.13582	0.140035	0.250374	0.254813	0.251069	0.241697	0.274254	0.254337	0.322585	0.249177	0.151472	-0.100102	0.24973	0.179478
TCGA-49-6742	LUAD	0	0.246339	0.313721	0.184742	0.365375	0.241943	0.296935	0.308287	0.234223	0.0986034	0.272678	0.238334	0.335053	0.272287	0.354676	0.267603	0.262233	0.267267	0.235716	0.121282	-0.100217	0.388748	0.245718	0.229326	0.245082	0.217176	0.23306	0.281686	0.220644	0.309699	0.146545	0.130441	0.234754	0.280317	0.258754	0.245473	0.281419	0.223999	0.310395	0.221002	0.238613	-0.109072	0.302239	0.19071
TCGA-49-6743	LUAD	0	0.268035	0.330094	0.181819	0.378437	0.229242	0.310553	0.305983	0.25408	0.118528	0.292327	0.336538	0.290368	0.274211	0.361319	0.255968	0.244409	0.280205	0.259693	0.164023	-0.111031	0.369167	0.222085	0.249489	0.272269	0.241762	0.256677	0.316683	0.255908	0.318858	0.17798	0.150821	0.260218	0.311922	0.29107	0.275534	0.309832	0.274998	0.301974	0.209289	0.195473	-0.195735	0.341319	0.19202
TCGA-49-6744	LUAD	0	0.268174	0.294153	0.195019	0.381031	0.210086	0.214813	0.322812	0.266328	0.151263	0.192859	0.361419	0.308776	0.251886	0.355075	0.269773	0.26099	0.31553	0.320964	0.195525	-0.109574	0.349888	0.231962	0.252069	0.282712	0.240196	0.288416	0.320068	0.271559	0.317639	0.172994	0.156555	0.259399	0.309967	0.29735	0.288623	0.309362	0.144075	0.338281	-0.0328825	0.23418	-0.175511	0.344158	0.315033
TCGA-49-6745	LUAD	0	0.26602	0.323883	0.207505	0.380418	0.222321	0.275481	0.3371	0.276693	0.159932	0.255325	0.349809	0.296975	0.268015	0.33901	0.288849	0.253331	0.303005	0.338235	0.197931	-0.12379	0.368773	0.247621	0.257266	0.276138	0.252967	0.272844	0.315319	0.271014	0.323222	0.172165	0.166719	0.270027	0.307117	0.287092	0.270436	0.319846	0.215466	0.314049	0.1393	0.254498	-0.0724773	0.343929	0.255686
TCGA-49-6761	LUAD	0	0.274345	0.298734	0.185188	0.370945	0.245313	0.282894	0.312113	0.220655	0.138556	0.259943	0.304321	0.316701	0.26228	0.326061	0.27082	0.255852	0.265868	0.306413	0.172691	-0.109243	0.395244	0.219294	0.25329	0.240103	0.228559	0.238717	0.294933	0.235124	0.312845	0.170848	0.158924	0.225949	0.288027	0.263601	0.24833	0.325577	0.234817	0.331628	0.137981	0.318426	-0.136358	0.306975	0.22824
TCGA-49-6767	LUAD	0	0.231488	0.328717	0.168385	0.37044	0.253631	0.324739	0.311653	0.227028	0.139124	0.30137	0.300912	0.32671	0.255043	0.336883	0.244155	0.247179	0.266629	0.257402	0.144011	-0.147404	0.401914	0.206293	0.242711	0.246973	0.219903	0.252288	0.306386	0.236555	0.31452	0.156921	0.131163	0.239235	0.273291	0.274984	0.258937	0.297944	0.238781	0.346479	0.257198	0.170033	-0.0164884	0.254408	0.152797
TCGA-49-AAQV	LUAD	0	0.244647	0.291453	0.147688	0.320494	0.246375	0.261685	0.29535	0.220004	0.123974	0.254503	0.251997	0.352365	0.278673	0.348233	0.249179	0.259	0.248034	0.242677	0.135066	-0.123097	0.388155	0.211854	0.230592	0.233452	0.202755	0.21934	0.282984	0.214142	0.302106	0.150137	0.139262	0.212859	0.271427	0.252666	0.23737	0.280919	0.19095	0.333937	0.099614	0.165259	-0.233981	0.298417	0.167851
TCGA-49-AAR0	LUAD	0	0.242037	0.290037	0.183568	0.362468	0.249012	0.271985	0.309183	0.246122	0.159977	0.261126	0.278632	0.352847	0.248126	0.388587	0.264349	0.275685	0.284521	0.273099	0.138287	-0.109875	0.384928	0.230561	0.224573	0.247642	0.208359	0.227402	0.283393	0.218111	0.312019	0.161642	0.132987	0.242648	0.277242	0.266661	0.236976	0.27975	0.209431	0.334864	0.0979936	0.134427	-0.17152	0.323326	0.199947
TCGA-49-AAR2	LUAD	0	0.200194	0.286768	0.171488	0.290501	0.251798	0.283517	0.275817	0.173072	0.060918	0.273602	0.216404	0.363444	0.222963	0.3417	0.238923	0.227422	0.227741	0.229378	0.0920097	-0.135027	0.37507	0.178655	0.221142	0.224816	0.196624	0.201604	0.269018	0.221727	0.302758	0.149038	0.131947	0.235583	0.267876	0.250515	0.248335	0.26373	0.150606	0.335327	0.184469	0.103956	-0.252498	0.213732	0.177146
TCGA-49-AAR3	LUAD	0	0.224625	0.32944	0.187417	0.37377	0.244288	0.317031	0.333533	0.225166	0.130998	0.310077	0.359072	0.310704	0.24544	0.361177	0.260969	0.237449	0.277277	0.317353	0.180313	-0.143888	0.394962	0.188291	0.231532	0.25978	0.208589	0.257855	0.304344	0.236872	0.313599	0.13733	0.155918	0.248256	0.271439	0.287935	0.255345	0.305272	0.239668	0.326413	0.244338	0.240388	-0.102378	0.288566	0.268212
TCGA-49-AAR4	LUAD	0	0.244815	0.321599	0.176588	0.364864	0.226489	0.269114	0.334824	0.252557	0.116613	0.244462	0.321844	0.303207	0.247667	0.325214	0.26022	0.241066	0.284126	0.298421	0.174237	-0.12524	0.356114	0.215139	0.240315	0.264231	0.228819	0.251427	0.311904	0.260532	0.323164	0.151775	0.136396	0.254523	0.289303	0.285273	0.274223	0.29789	0.161565	0.305729	0.108335	0.182038	-0.176233	0.298645	0.204187
TCGA-49-AAR9	LUAD	0	0.254175	0.338746	0.187679	0.392826	0.248229	0.318009	0.300582	0.263298	0.142681	0.298514	0.292413	0.328642	0.283149	0.327588	0.287861	0.226145	0.264175	0.269685	0.135437	-0.129007	0.385607	0.20726	0.243769	0.246277	0.231309	0.248085	0.309797	0.250334	0.321551	0.164133	0.109233	0.242589	0.286983	0.281305	0.268516	0.284048	0.228627	0.324088	0.280435	0.256902	-0.261571	0.254868	0.0849848
TCGA-49-AARE	LUAD	0	0.232219	0.312528	0.14624	0.330275	0.253009	0.29388	0.295501	0.213861	0.087365	0.282958	0.292908	0.330246	0.261076	0.35075	0.249278	0.232018	0.239137	0.216132	0.117323	-0.114718	0.392887	0.202178	0.230052	0.241309	0.198154	0.219518	0.297244	0.221436	0.31053	0.145776	0.114801	0.240966	0.250558	0.263799	0.249916	0.267442	0.201465	0.306267	0.17111	0.111329	-0.245094	0.239538	0.189225
TCGA-49-AARN	LUAD	0	0.235066	0.287934	0.190307	0.36903	0.22779	0.233734	0.309378	0.276532	0.161299	0.208788	0.307821	0.312312	0.254228	0.325118	0.273806	0.242551	0.28368	0.273927	0.166976	-0.107317	0.357576	0.23352	0.239319	0.257313	0.227523	0.24916	0.299338	0.250587	0.316485	0.157142	0.141884	0.245603	0.290663	0.272834	0.268871	0.288536	0.153035	0.322038	-0.00206894	0.202162	-0.251108	0.282986	0.249716
TCGA-49-AARO	LUAD	0	0.273655	0.304229	0.199984	0.393563	0.216115	0.237219	0.332951	0.2488	0.143811	0.216483	0.359025	0.291961	0.254929	0.330491	0.264663	0.238416	0.294586	0.321392	0.198703	-0.127333	0.341933	0.207242	0.237899	0.265949	0.234995	0.263676	0.299093	0.253013	0.308048	0.141135	0.147631	0.245125	0.287982	0.291501	0.262877	0.300777	0.156756	0.31859	0.0446525	0.301505	-0.16748	0.309933	0.246314
TCGA-49-AARQ	LUAD	0	0.210395	0.301831	0.139956	0.270338	0.256235	0.312419	0.278813	0.159038	0.112964	0.319266	0.206337	0.343878	0.249469	0.329151	0.246494	0.249725	0.227342	0.208349	0.0961139	-0.120318	0.372156	0.188192	0.218009	0.241758	0.196262	0.218287	0.285372	0.232869	0.301604	0.163541	0.117647	0.249798	0.274493	0.246781	0.236905	0.277647	0.244234	0.294558	0.257035	0.0338961	-0.340423	0.239091	0.201001
TCGA-49-AARR	LUAD	0	0.259593	0.276728	0.20571	0.384662	0.182509	0.161191	0.310461	0.238875	0.162301	0.117271	0.320469	0.269999	0.212151	0.322251	0.261711	0.239142	0.32112	0.325909	0.150453	-0.101768	0.298535	0.232172	0.245968	0.274164	0.233965	0.275154	0.296645	0.245268	0.305316	0.161681	0.149811	0.244363	0.287784	0.290175	0.268719	0.293538	0.0786167	0.309028	-0.195539	0.192188	-0.171984	0.359355	0.232099
TCGA-4A-A93W	KIRP	0	0.218205	0.258928	0.196727	0.354307	0.2386	0.16711	0.277347	0.237504	0.153737	0.159266	0.259836	0.377399	0.238925	0.304365	0.250966	0.230423	0.26045	0.270608	0.118267	-0.143283	0.336739	0.193037	0.210251	0.243456	0.211669	0.245737	0.28025	0.260999	0.306886	0.155569	0.0874541	0.244774	0.276996	0.239494	0.245422	0.276338	0.128896	0.332061	-0.150788	0.124397	-0.360271	0.278397	0.171707
TCGA-4A-A93X	KIRP	0	0.201128	0.24753	0.165686	0.246086	0.265518	0.202711	0.218257	0.172573	0.191227	0.201905	0.137941	0.420343	0.238157	0.382389	0.243444	0.240632	0.199531	0.151088	0.0670669	-0.139109	0.379415	0.164571	0.211632	0.21496	0.209118	0.233868	0.28059	0.248499	0.321607	0.183422	0.096737	0.247874	0.277114	0.255155	0.266935	0.247737	0.208963	0.370383	-0.0474326	-0.00981271	-0.317108	0.212375	0.0975754
TCGA-4A-A93Y	KIRP	0	0.271531	0.272776	0.194439	0.375765	0.215235	0.17301	0.318812	0.232064	0.174896	0.138689	0.361048	0.379626	0.241597	0.377996	0.277521	0.25671	0.311928	0.332069	0.195489	-0.127411	0.335724	0.185291	0.246574	0.296172	0.227882	0.279863	0.310513	0.264327	0.329792	0.171525	0.149595	0.275524	0.307772	0.31224	0.293006	0.298603	0.104732	0.327931	-0.151409	0.248577	-0.102697	0.340682	0.340089
TCGA-4B-A93V	LUAD	0	0.277521	0.281587	0.178011	0.352481	0.264041	0.280754	0.280164	0.213536	0.15157	0.272005	0.240187	0.370833	0.270627	0.366299	0.250439	0.259535	0.243867	0.293062	0.11006	-0.148805	0.407007	0.209269	0.211582	0.221882	0.18835	0.222903	0.277931	0.193748	0.30583	0.1666	0.131697	0.233123	0.249814	0.248669	0.234306	0.288483	0.226628	0.361507	0.114798	0.100401	-0.125193	0.257978	0.10932
TCGA-4C-A93U	THCA	0	0.249955	0.283636	0.196119	0.40674	0.216637	0.192207	0.329926	0.269483	0.197633	0.167235	0.369437	0.300457	0.248584	0.334071	0.284514	0.241538	0.305278	0.322019	0.18498	-0.118156	0.329093	0.210809	0.232426	0.287066	0.241067	0.277454	0.306854	0.263598	0.318207	0.15436	0.138872	0.257297	0.315749	0.301664	0.289169	0.295485	0.144121	0.351848	-0.0841653	0.225481	-0.110905	0.319246	0.193016
TCGA-4E-A92E	UCEC	0	0.235902	0.309016	0.297432	0.376123	0.22658	0.258911	0.30159	0.238556	0.207592	0.226335	0.304945	0.28722	0.263933	0.302923	0.246009	0.239085	0.263871	0.320393	0.134664	-0.123769	0.366512	0.226572	0.236974	0.248215	0.221424	0.257461	0.301744	0.235716	0.306407	0.171129	0.124141	0.260316	0.290129	0.262827	0.251891	0.28085	0.196194	0.342244	0.0629158	0.174804	-0.195765	0.290086	0.219411
TCGA-4G-AAZO	CHOL	0	0.216826	0.27403	0.190569	0.356694	0.240276	0.195918	0.270643	0.241966	0.149415	0.170618	0.226272	0.333976	0.214671	0.293853	0.251771	0.22186	0.237562	0.287735	0.127295	-0.123956	0.346487	0.188884	0.232873	0.233224	0.231425	0.271016	0.302523	0.225697	0.31267	0.16093	0.118855	0.239182	0.288655	0.274055	0.254857	0.282125	0.119839	0.346594	-0.105848	0.175116	-0.123969	0.253677	0.233024
TCGA-4G-AAZT	CHOL	0	0.193877	0.230294	0.174396	0.334518	0.268748	0.176514	0.275859	0.199663	0.108146	0.16401	0.244474	0.38748	0.209617	0.349781	0.236323	0.23582	0.234303	0.314378	0.11016	-0.136784	0.375655	0.168994	0.196529	0.249714	0.177603	0.237527	0.261574	0.19913	0.309335	0.135438	0.104234	0.226993	0.233171	0.271319	0.237702	0.244085	0.151331	0.324335	-0.159148	0.0817022	-0.163196	0.259304	0.201071
TCGA-4H-AAAK	BRCA	0	0.244011	0.302245	0.202728	0.367667	0.233601	0.251118	0.286535	0.244519	0.137909	0.232484	0.382182	0.309321	0.231848	0.281479	0.240566	0.21015	0.320834	0.2676	0.108596	-0.102908	0.371024	0.275068	0.22155	0.248395	0.200014	0.276447	0.289748	0.228268	0.309654	0.160142	0.126008	0.251471	0.297619	0.270015	0.277605	0.279125	0.208276	0.340707	0.0352423	0.17019	-0.261711	0.272892	0.243841
TCGA-4J-AA1J	CESC	0	0.241801	0.345999	0.210626	0.379754	0.256972	0.36296	0.309551	0.22745	0.106011	0.351658	0.28984	0.304556	0.261073	0.311641	0.288364	0.252779	0.269235	0.253018	0.105542	-0.051056	0.401453	0.252578	0.264026	0.251599	0.236288	0.261461	0.316309	0.255421	0.313423	0.172864	0.162176	0.264326	0.288176	0.280269	0.28799	0.304749	0.276038	0.337784	0.312939	0.241589	-0.272688	0.284804	0.18655
TCGA-4K-AA1G	TGCT	0	0.13542	0.367408	0.198355	0.280175	0.276788	0.368807	0.207795	0.144877	0.159271	0.370918	0.143273	0.307793	0.179446	0.267581	0.184375	0.211598	0.192914	0.130061	0.0608253	-0.111522	0.426881	0.112309	0.203722	0.202014	0.175287	0.226036	0.273848	0.192498	0.300253	0.180911	0.0731122	0.23996	0.265464	0.245823	0.247204	0.219825	0.339625	0.374413	0.346992	0.0563561	-0.0555147	0.171805	0.0901183
TCGA-4K-AA1H	TGCT	0	0.201541	0.334612	0.204518	0.317567	0.251941	0.319399	0.321401	0.185349	0.122936	0.310494	0.262814	0.313862	0.188404	0.337575	0.23565	0.248771	0.269064	0.217151	0.167545	-0.119253	0.396462	0.135506	0.253677	0.293228	0.225251	0.27175	0.304588	0.23051	0.324737	0.167624	0.166101	0.269589	0.322517	0.298714	0.293813	0.270184	0.249913	0.370284	0.205452	0.107879	-0.223453	0.27591	0.283361
TCGA-4K-AA1I	TGCT	0	0.160515	0.346827	0.194298	0.287513	0.274533	0.359254	0.286708	0.152733	0.0960722	0.354154	0.202441	0.327807	0.19175	0.308007	0.221994	0.235644	0.219009	0.207551	0.127811	-0.12278	0.42834	0.11256	0.233922	0.24488	0.185317	0.245786	0.296501	0.201627	0.315259	0.161291	0.125109	0.245627	0.278085	0.275092	0.26568	0.238474	0.312013	0.378899	0.320253	0.0993748	-0.148571	0.241941	0.264652
TCGA-4K-AAAL	TGCT	0	0.192649	0.32312	0.187248	0.312301	0.287297	0.345394	0.269214	0.134337	0.0985767	0.349442	0.255317	0.351894	0.215116	0.323604	0.201118	0.231657	0.239098	0.223799	0.103676	-0.111987	0.436095	0.144641	0.213897	0.233531	0.18142	0.228318	0.270726	0.19515	0.317114	0.155041	0.0972386	0.214792	0.258558	0.26855	0.249085	0.244358	0.326674	0.362484	0.291007	0.0515474	-0.187683	0.214681	0.179364
TCGA-4L-AA1F	PRAD	0	0.269231	0.292925	0.245654	0.396014	0.208524	0.203777	0.313879	0.314932	0.206194	0.160325	0.406276	0.319319	0.23889	0.32093	0.257806	0.250829	0.319232	0.341441	0.192082	-0.120139	0.339098	0.220432	0.251879	0.292027	0.238993	0.283776	0.304607	0.248331	0.32767	0.174302	0.142857	0.266371	0.31002	0.3157	0.281611	0.307971	0.119362	0.321396	-0.0838614	0.259027	-0.111235	0.346799	0.25676
TCGA-4N-A93T	COAD	0	0.197905	0.288725	0.197506	0.283916	0.242784	0.253633	0.251148	0.258848	0.0929029	0.241186	0.139324	0.367502	0.25387	0.314893	0.249562	0.232512	0.220135	0.121145	0.094227	-0.136066	0.393445	0.212745	0.226488	0.20856	0.21297	0.228739	0.280969	0.21196	0.307858	0.167209	0.115813	0.225534	0.266161	0.249607	0.258573	0.27583	0.167678	0.291219	0.0890584	0.0731349	-0.192266	0.177444	0.141756
TCGA-4P-AA8J	HNSC	0	0.256101	0.299614	0.230438	0.377557	0.259486	0.292356	0.328667	0.256896	0.155186	0.269841	0.403829	0.348126	0.248648	0.328843	0.292049	0.256011	0.299077	0.29479	0.149794	-0.0510391	0.39791	0.222821	0.223714	0.262712	0.205423	0.241293	0.283823	0.237528	0.317383	0.148023	0.157005	0.240123	0.259313	0.296115	0.247407	0.284099	0.191881	0.33604	0.196726	0.236206	-0.224492	0.271599	0.246146
TCGA-4R-AA8I	LIHC	0	0.223243	0.249207	0.133971	0.275215	0.237916	0.202944	0.268678	0.14906	0.108706	0.195355	0.183588	0.405447	0.248096	0.349564	0.217857	0.258652	0.213356	0.222176	0.123585	-0.0871706	0.349165	0.18009	0.194543	0.214296	0.177919	0.20957	0.254246	0.177601	0.292828	0.168831	0.103243	0.200477	0.252494	0.245512	0.238562	0.223087	0.15509	0.324951	0.0392031	0.0690229	-0.0394539	0.278018	0.209912
TCGA-4T-AA8H	COAD	0	0.192588	0.316581	0.23426	0.310471	0.239965	0.30751	0.265653	0.253668	0.106349	0.302129	0.148144	0.371646	0.253688	0.315989	0.26193	0.250304	0.23513	0.128499	0.0874238	-0.132493	0.41312	0.237254	0.242094	0.210463	0.214462	0.234078	0.295727	0.216535	0.30415	0.17745	0.115237	0.24139	0.266197	0.243559	0.266171	0.275206	0.222059	0.343573	0.226565	0.0650487	-0.083916	0.187261	0.137265
TCGA-4V-A9QI	THYM	0	0.138139	0.308019	0.211456	0.247566	0.286761	0.35346	0.259039	0.141952	0.0799596	0.355086	0.0957152	0.350642	0.161662	0.283498	0.227291	0.220603	0.170806	0.072586	0.0626786	-0.124762	0.389956	0.120716	0.224509	0.25053	0.199549	0.223432	0.284135	0.213137	0.317833	0.163815	0.104358	0.265342	0.294985	0.256688	0.251743	0.262057	0.260287	0.361575	0.345748	-0.0577521	-0.255189	0.150135	0.119003
TCGA-4V-A9QJ	THYM	0	0.189625	0.33148	0.211656	0.279096	0.30207	0.379811	0.294076	0.177949	0.124934	0.385339	0.207997	0.36411	0.211121	0.35064	0.239204	0.244021	0.207247	0.151692	0.0700576	-0.124909	0.430436	0.144961	0.214798	0.261981	0.193341	0.219412	0.287433	0.223713	0.340709	0.163985	0.111165	0.263755	0.273758	0.269591	0.238175	0.253439	0.329184	0.363315	0.351947	0.0296425	-0.237242	0.207246	0.128838
TCGA-4V-A9QL	THYM	0	0.177441	0.310967	0.275788	0.307464	0.27338	0.320935	0.289291	0.249143	0.179276	0.309657	0.221843	0.346383	0.189251	0.317863	0.260081	0.219278	0.237204	0.192288	0.075674	-0.108746	0.396194	0.150455	0.232149	0.252971	0.206231	0.248132	0.290108	0.242278	0.335911	0.166022	0.125287	0.273599	0.278818	0.285656	0.26583	0.265736	0.249725	0.374953	0.215725	0.0428896	-0.275151	0.189962	0.183566
TCGA-4V-A9QM	THYM	0	0.196475	0.321985	0.265424	0.357313	0.255152	0.298436	0.295045	0.246878	0.200899	0.279543	0.270469	0.320638	0.199216	0.311605	0.2444	0.221746	0.286092	0.176486	0.0928129	-0.108926	0.378019	0.154307	0.234171	0.26637	0.221056	0.267727	0.294692	0.247606	0.339538	0.173906	0.107686	0.270773	0.303698	0.291244	0.284273	0.274172	0.23636	0.374191	0.145781	0.031667	-0.303699	0.247907	0.190662
TCGA-4V-A9QN	THYM	0	0.181594	0.237957	0.172791	0.268808	0.276386	0.223711	0.255957	0.184981	0.0961351	0.21106	0.173875	0.412252	0.213385	0.317014	0.280447	0.243169	0.194194	0.174253	0.056123	-0.0976981	0.379721	0.195742	0.195919	0.221324	0.171537	0.220336	0.279194	0.188118	0.301157	0.158645	0.111132	0.230277	0.251286	0.246472	0.221763	0.239238	0.191281	0.382831	0.0194059	0.0456759	-0.167052	0.168012	0.212494
TCGA-4V-A9QR	THYM	0	0.172162	0.283846	0.213449	0.25979	0.272151	0.284401	0.275207	0.169828	0.0919217	0.269805	0.175178	0.363085	0.186591	0.304161	0.236773	0.212719	0.220175	0.134481	0.0790598	-0.112653	0.376528	0.153919	0.21566	0.250063	0.18965	0.230204	0.280126	0.210238	0.322455	0.160549	0.130423	0.268429	0.287713	0.259353	0.241498	0.256637	0.173418	0.355975	0.170808	-0.0521187	-0.332823	0.145778	0.147423
TCGA-4V-A9QS	THYM	0	0.164389	0.32183	0.219515	0.275435	0.29049	0.371189	0.265761	0.183328	0.174305	0.367334	0.170788	0.384276	0.198531	0.324848	0.233842	0.240436	0.222908	0.136565	0.0758412	-0.124004	0.412144	0.170259	0.230697	0.252649	0.187623	0.24372	0.295824	0.212054	0.325701	0.168012	0.11284	0.268304	0.276966	0.261454	0.247926	0.275197	0.327661	0.376287	0.340423	-0.0404915	-0.193495	0.173815	0.154708
TCGA-4V-A9QT	THYM	0	0.128412	0.327514	0.196601	0.211803	0.310056	0.396792	0.241763	0.127727	0.098848	0.406946	0.0457855	0.376282	0.179705	0.31816	0.194143	0.214682	0.147738	-0.00810323	0.0285202	-0.14026	0.438969	0.100988	0.223534	0.230672	0.188256	0.209101	0.281972	0.20357	0.327938	0.169081	0.105408	0.272705	0.272598	0.254976	0.252452	0.238749	0.362199	0.391964	0.3967	-0.147596	-0.296291	0.0747148	0.0944385
TCGA-4V-A9QU	THYM	0	0.146081	0.320268	0.247089	0.298047	0.294125	0.362889	0.268469	0.214558	0.144768	0.363477	0.183581	0.353204	0.180634	0.29838	0.227359	0.214753	0.217723	0.113768	0.060179	-0.114414	0.411805	0.124553	0.219221	0.238836	0.196417	0.235603	0.27976	0.226531	0.326966	0.163546	0.0900555	0.269929	0.266063	0.265027	0.253066	0.245984	0.294609	0.364912	0.341892	-0.0309898	-0.308348	0.146296	0.133628
TCGA-4V-A9QW	THYM	0	0.138834	0.288391	0.213089	0.244437	0.307612	0.35376	0.25353	0.183195	0.106538	0.356899	0.137733	0.388009	0.184743	0.326202	0.21953	0.207083	0.185823	0.0996103	0.0503615	-0.116515	0.418954	0.109128	0.200053	0.224016	0.167148	0.208925	0.268806	0.202556	0.324006	0.156513	0.0905141	0.260305	0.229926	0.259541	0.23124	0.22806	0.304767	0.388132	0.294669	-0.0695221	-0.262198	0.0866299	0.109449
TCGA-4V-A9QX	THYM	0	0.143026	0.332706	0.261714	0.290721	0.287088	0.38023	0.263046	0.204009	0.158414	0.372215	0.157769	0.351931	0.175999	0.300299	0.23036	0.21867	0.212781	0.117252	0.0530841	-0.115754	0.409453	0.131684	0.22007	0.234679	0.191175	0.231409	0.280881	0.218874	0.322145	0.159606	0.0982777	0.264369	0.27034	0.258805	0.246075	0.247605	0.308265	0.370322	0.375514	0.00420262	-0.354136	0.130084	0.139816
TCGA-4X-A9F9	THYM	0	0.154537	0.295183	0.189107	0.229581	0.312096	0.361364	0.272748	0.12829	0.0782879	0.367225	0.12816	0.397206	0.181578	0.325188	0.227039	0.229517	0.172374	0.0835528	0.0656478	-0.11887	0.422637	0.130972	0.207928	0.245547	0.182594	0.199341	0.273541	0.202028	0.318118	0.151253	0.112066	0.254898	0.261632	0.248224	0.234542	0.251754	0.306543	0.382189	0.323867	-0.0718435	-0.308862	0.136792	0.122339
TCGA-4X-A9FA	THYM	0	0.206236	0.265683	0.2705	0.332366	0.258298	0.201167	0.283387	0.234821	0.185504	0.183763	0.247057	0.350187	0.189522	0.313823	0.271087	0.225494	0.271958	0.190718	0.0758511	-0.103085	0.366097	0.137992	0.225605	0.263331	0.214079	0.263473	0.287799	0.226304	0.33792	0.17159	0.125672	0.25302	0.291069	0.28997	0.261773	0.269811	0.160599	0.376949	-0.108347	0.0476454	-0.247441	0.235513	0.182819
TCGA-4X-A9FB	THYM	0	0.160139	0.339876	0.219404	0.253131	0.286582	0.382507	0.278107	0.133427	0.0853624	0.373151	0.118334	0.355799	0.188697	0.312701	0.236245	0.241699	0.185094	0.0899991	0.067348	-0.110675	0.41062	0.153038	0.232234	0.254378	0.212554	0.235979	0.300578	0.217386	0.334514	0.175549	0.132219	0.282271	0.301723	0.279617	0.268317	0.265383	0.319745	0.395877	0.361079	-0.0525675	-0.310808	0.160971	0.149985
TCGA-4X-A9FC	THYM	0	0.157047	0.331377	0.250341	0.282484	0.295905	0.387069	0.266546	0.18881	0.148369	0.38733	0.159631	0.350498	0.18428	0.309832	0.222944	0.220631	0.207591	0.115799	0.0552789	-0.117008	0.421127	0.132042	0.225641	0.23479	0.196237	0.23303	0.284289	0.221752	0.328624	0.164543	0.10734	0.268676	0.273584	0.264448	0.256947	0.254224	0.345058	0.380562	0.374548	-0.0335554	-0.32202	0.139016	0.146425
TCGA-4X-A9FD	THYM	0	0.178722	0.309603	0.24261	0.272269	0.268922	0.315288	0.257574	0.201759	0.129265	0.301322	0.156021	0.367525	0.193358	0.298559	0.240144	0.218827	0.219452	0.154551	0.0599895	-0.0942674	0.392884	0.174751	0.237986	0.239976	0.199044	0.247312	0.296094	0.21636	0.331564	0.185862	0.120345	0.259512	0.299079	0.278725	0.250889	0.279412	0.249605	0.3877	0.206396	0.00641076	-0.177551	0.188312	0.140979
TCGA-4Z-AA7M	BLCA	0	0.192523	0.335318	0.179611	0.306965	0.261683	0.342875	0.267761	0.240657	0.0353173	0.336263	0.233849	0.317829	0.237395	0.324552	0.251103	0.220961	0.225587	0.228706	0.0493879	-0.126495	0.401429	0.17091	0.223275	0.226755	0.21329	0.225429	0.280142	0.226263	0.297503	0.154366	0.0821458	0.241509	0.285273	0.257547	0.235724	0.240107	0.308522	0.329182	0.291565	0.0666565	-0.255307	0.1798	0.166062
TCGA-4Z-AA7N	BLCA	0	0.262974	0.304075	0.239574	0.396401	0.206566	0.241397	0.342326	0.263877	0.155477	0.20442	0.339626	0.28859	0.210296	0.314757	0.295609	0.258388	0.310912	0.303289	0.189362	-0.0907759	0.353989	0.237643	0.273805	0.311012	0.252587	0.285652	0.32878	0.274727	0.335917	0.173691	0.168324	0.286008	0.323808	0.320993	0.299927	0.312903	0.131138	0.351345	-0.0169528	0.21075	-0.172038	0.353287	0.223857
TCGA-4Z-AA7O	BLCA	0	0.245005	0.318047	0.208028	0.410204	0.245516	0.322379	0.310493	0.258962	0.069818	0.314215	0.274677	0.32915	0.250403	0.315118	0.266065	0.239758	0.264609	0.253627	0.102936	-0.101415	0.397142	0.222849	0.245831	0.247948	0.217552	0.248658	0.303707	0.242527	0.309785	0.142417	0.131722	0.238879	0.269669	0.270032	0.255108	0.281939	0.232826	0.338957	0.253226	0.0431507	-0.163515	0.236439	0.164481
TCGA-4Z-AA7Q	BLCA	0	0.220683	0.304637	0.163049	0.316699	0.245553	0.315813	0.298777	0.197538	0.0637704	0.31467	0.193325	0.33555	0.239417	0.32932	0.283234	0.256087	0.202859	0.177864	0.111994	-0.0886126	0.402473	0.210774	0.239576	0.252724	0.230317	0.224404	0.299517	0.241788	0.313612	0.155017	0.145169	0.253699	0.285523	0.263296	0.259862	0.278943	0.224476	0.317702	0.23897	0.112125	-0.257547	0.254941	0.220097
TCGA-4Z-AA7R	BLCA	0	0.221348	0.34261	0.163541	0.321513	0.254395	0.342219	0.278837	0.194367	0.0831703	0.350539	0.229397	0.348852	0.249286	0.326889	0.234152	0.242936	0.227141	0.214652	0.0671457	-0.149502	0.409279	0.178623	0.240226	0.254421	0.228805	0.231674	0.302365	0.234395	0.302227	0.161525	0.111257	0.265611	0.286625	0.280008	0.291276	0.281227	0.270022	0.342267	0.302676	0.102601	-0.176932	0.193886	0.168194
TCGA-4Z-AA7S	BLCA	0	0.25542	0.312314	0.192111	0.333547	0.271901	0.32066	0.281056	0.257702	0.101988	0.322521	0.190627	0.359251	0.263621	0.32873	0.294552	0.239213	0.251356	0.187499	0.0601367	-0.127736	0.409334	0.2333	0.252885	0.248096	0.218214	0.240186	0.304719	0.229326	0.312421	0.168654	0.140309	0.251185	0.285509	0.274264	0.257842	0.268414	0.288194	0.364263	0.220294	0.0991769	-0.246452	0.203001	0.090677
TCGA-4Z-AA7W	BLCA	0	0.225078	0.294312	0.162223	0.314303	0.28249	0.337936	0.312554	0.213833	0.0393793	0.33706	0.237845	0.372539	0.232664	0.346134	0.275918	0.250206	0.22409	0.209063	0.12383	-0.10549	0.422466	0.205947	0.217548	0.26949	0.207695	0.212439	0.294078	0.233516	0.30552	0.128662	0.136871	0.256851	0.260627	0.261762	0.262739	0.272005	0.231736	0.32041	0.295223	0.202662	-0.291683	0.243415	0.229228
TCGA-4Z-AA7Y	BLCA	0	0.298178	0.316149	0.215856	0.382945	0.247717	0.307988	0.308605	0.246066	0.1073	0.305386	0.216018	0.360049	0.285113	0.330846	0.320595	0.258298	0.260102	0.225372	0.105858	-0.109041	0.395007	0.236448	0.260989	0.262573	0.234884	0.250747	0.315808	0.246374	0.319848	0.167388	0.158732	0.252118	0.292733	0.286207	0.266039	0.286451	0.256046	0.347399	0.243187	0.189425	-0.237005	0.278015	0.158752
TCGA-4Z-AA80	BLCA	0	0.217016	0.316771	0.184932	0.340055	0.257158	0.343529	0.271254	0.226855	0.0870606	0.344592	0.134228	0.36137	0.244788	0.309001	0.260719	0.260142	0.214639	0.152614	0.0471274	-0.123394	0.418345	0.202017	0.241722	0.232014	0.222495	0.215367	0.285221	0.216769	0.29755	0.157573	0.112737	0.231309	0.272502	0.253506	0.256031	0.257138	0.281308	0.364341	0.310842	0.11871	-0.240937	0.188854	0.128196
TCGA-4Z-AA81	BLCA	0	0.204418	0.341956	0.17078	0.342444	0.277852	0.342086	0.305186	0.247996	0.107948	0.348153	0.182734	0.33518	0.237686	0.310433	0.281642	0.238124	0.221145	0.187466	0.119211	-0.124321	0.413907	0.221131	0.232401	0.24629	0.226056	0.221717	0.301554	0.248659	0.307932	0.144239	0.119154	0.259598	0.283767	0.252605	0.254763	0.282756	0.304523	0.32694	0.321078	0.235353	-0.122747	0.201937	0.175618
TCGA-4Z-AA82	BLCA	0	0.252025	0.336448	0.20095	0.373564	0.256416	0.354653	0.323749	0.283899	0.140456	0.33843	0.323809	0.314841	0.24851	0.312739	0.302451	0.245602	0.274386	0.294502	0.118332	-0.0884224	0.407534	0.224967	0.241429	0.257308	0.220188	0.257666	0.30569	0.251005	0.312043	0.164315	0.146583	0.262699	0.288512	0.283664	0.25241	0.298378	0.27969	0.326829	0.316427	0.245195	-0.056259	0.291754	0.208115
TCGA-4Z-AA83	BLCA	0	0.274964	0.275472	0.200402	0.389592	0.242013	0.226618	0.318643	0.253675	0.134704	0.20537	0.264998	0.321458	0.251698	0.324617	0.314285	0.255925	0.257377	0.276594	0.144566	-0.115072	0.373053	0.223135	0.255931	0.265712	0.215872	0.255533	0.320591	0.242891	0.320848	0.154017	0.159789	0.257212	0.289347	0.284435	0.257815	0.290106	0.133271	0.34364	0.00424784	0.186833	-0.0404508	0.303961	0.192008
TCGA-4Z-AA84	BLCA	0	0.234474	0.328336	0.191892	0.329158	0.272114	0.336327	0.269626	0.232164	0.10325	0.34013	0.234842	0.355855	0.257851	0.313799	0.246795	0.251889	0.238996	0.250161	0.0781733	-0.137403	0.432179	0.202644	0.224287	0.220246	0.190829	0.219932	0.28829	0.211585	0.309638	0.152298	0.126062	0.24706	0.282646	0.242038	0.253119	0.271203	0.293709	0.333436	0.276526	0.151283	-0.218721	0.257295	0.116455
TCGA-4Z-AA86	BLCA	0	0.26452	0.347946	0.246852	0.380486	0.251879	0.340802	0.331425	0.258355	0.152333	0.332182	0.363522	0.312754	0.249277	0.302941	0.294312	0.260702	0.280636	0.321506	0.168094	-0.131168	0.396375	0.207949	0.243439	0.275034	0.226703	0.255535	0.305335	0.256008	0.315206	0.148761	0.165057	0.267269	0.302683	0.292925	0.274264	0.30145	0.302087	0.334404	0.301176	0.382032	-0.267498	0.303847	0.274653
TCGA-4Z-AA87	BLCA	0	0.199485	0.3229	0.150921	0.298564	0.292206	0.35778	0.255144	0.209855	0.0442481	0.36174	0.191217	0.358342	0.242565	0.338487	0.245223	0.238949	0.193103	0.200795	0.060332	-0.146073	0.437646	0.162371	0.223798	0.24187	0.20216	0.207261	0.268482	0.217833	0.298682	0.135456	0.114813	0.252277	0.254937	0.249203	0.248917	0.2443	0.290169	0.357857	0.324912	0.0344064	-0.314774	0.165223	0.163306
TCGA-4Z-AA89	BLCA	0	0.243905	0.286379	0.186925	0.3744	0.256201	0.273917	0.279554	0.25718	0.0612296	0.258484	0.124318	0.356878	0.243929	0.329164	0.29242	0.239373	0.231488	0.137836	0.0746203	-0.10914	0.398485	0.212258	0.244103	0.234418	0.2143	0.218326	0.298307	0.228736	0.310354	0.149432	0.137108	0.241596	0.265102	0.25053	0.247225	0.264263	0.183329	0.364099	0.143317	0.0190653	-0.268725	0.209163	0.168289
TCGA-50-5044	LUAD	0	0.279727	0.303804	0.195523	0.401042	0.2614	0.293973	0.334544	0.241858	0.159506	0.280161	0.372887	0.349243	0.273666	0.357952	0.302597	0.262173	0.292366	0.318068	0.169573	-0.15091	0.397443	0.212158	0.234374	0.256071	0.217006	0.256257	0.302903	0.228923	0.323084	0.153096	0.141755	0.259289	0.279557	0.300118	0.239965	0.303478	0.18028	0.322018	0.234729	0.287614	-0.198488	0.299315	0.202677
TCGA-50-5045	LUAD	0	0.274867	0.256359	0.17256	0.391096	0.257724	0.224618	0.346353	0.265693	0.109443	0.226445	0.38086	0.365375	0.264439	0.357733	0.277485	0.273095	0.276974	0.32651	0.221265	-0.123967	0.376357	0.213805	0.244566	0.276486	0.210749	0.248466	0.29386	0.233234	0.316258	0.135271	0.153288	0.241936	0.256528	0.280865	0.255016	0.288839	0.169313	0.317312	0.0287763	0.291796	-0.208815	0.339878	0.305298
TCGA-50-5049	LUAD	0	0.269208	0.279277	0.179604	0.370551	0.240495	0.248349	0.335267	0.237055	0.143591	0.240719	0.370466	0.342182	0.253689	0.344333	0.264861	0.265131	0.283092	0.304594	0.203392	-0.131866	0.377124	0.212598	0.255813	0.285901	0.229921	0.269099	0.311138	0.256965	0.324858	0.150879	0.154253	0.266622	0.292019	0.300944	0.285581	0.302983	0.186851	0.320009	0.0649807	0.243805	-0.195086	0.313847	0.334593
TCGA-50-5051	LUAD	0	0.252785	0.297586	0.203786	0.362539	0.242415	0.278014	0.286401	0.238835	0.158063	0.258464	0.26916	0.357857	0.257191	0.363345	0.257875	0.263727	0.260884	0.281744	0.119731	-0.104092	0.382722	0.235131	0.232017	0.227949	0.2004	0.228147	0.292956	0.202734	0.302613	0.176672	0.128393	0.230431	0.25711	0.268699	0.247396	0.273986	0.177914	0.32666	0.160013	0.128881	-0.0145509	0.307741	0.131338
TCGA-50-5055	LUAD	0	0.251745	0.256899	0.19554	0.386121	0.237776	0.216538	0.341884	0.249317	0.114923	0.207552	0.369522	0.350493	0.242525	0.356633	0.278925	0.263213	0.291244	0.313672	0.221697	-0.113692	0.370437	0.220982	0.24945	0.292645	0.235392	0.267156	0.310654	0.253218	0.321387	0.144615	0.163977	0.270765	0.283065	0.295945	0.277774	0.29812	0.143081	0.326407	-0.0415305	0.235904	-0.186534	0.309713	0.323119
TCGA-50-5066	LUAD	0	0.289399	0.237459	0.129265	0.348809	0.299857	0.270542	0.340332	0.207863	0.0843577	0.301666	0.35572	0.396743	0.280739	0.370765	0.278034	0.290994	0.241492	0.261823	0.19146	-0.141686	0.413604	0.200869	0.232798	0.260025	0.179723	0.210345	0.276401	0.193187	0.313031	0.124691	0.152249	0.253736	0.221417	0.251271	0.21408	0.267566	0.240392	0.306084	0.229704	0.25766	-0.293515	0.300667	0.278209
TCGA-50-5068	LUAD	0	0.253593	0.202314	0.123216	0.344001	0.285306	0.208222	0.333392	0.21618	0.0827529	0.231117	0.29425	0.403029	0.260073	0.356108	0.269635	0.280499	0.233503	0.241335	0.182784	-0.131941	0.386555	0.198943	0.225979	0.242799	0.175543	0.207331	0.273905	0.192693	0.300224	0.122459	0.154681	0.232432	0.201113	0.225793	0.217696	0.279015	0.170984	0.311342	0.0454055	0.193726	-0.314775	0.277216	0.321653
TCGA-50-5072	LUAD	0	0.268309	0.328811	0.182124	0.363112	0.25162	0.341951	0.309852	0.246364	0.120497	0.328805	0.33432	0.335616	0.287159	0.36018	0.273802	0.267785	0.270158	0.296735	0.15622	-0.111185	0.407829	0.258659	0.239908	0.26665	0.231409	0.24686	0.302851	0.237868	0.316564	0.162212	0.138211	0.247359	0.28466	0.273314	0.257135	0.29147	0.286698	0.303999	0.3035	0.286293	-0.14722	0.322984	0.194379
TCGA-50-5930	LUAD	0	0.293107	0.291649	0.211122	0.383987	0.222693	0.240376	0.307734	0.250151	0.128506	0.216054	0.35822	0.327822	0.277706	0.334863	0.254903	0.249633	0.302236	0.289046	0.166425	-0.108321	0.356111	0.24235	0.244471	0.26547	0.238168	0.267851	0.303928	0.258484	0.327971	0.160128	0.137809	0.245409	0.283452	0.281472	0.269647	0.292981	0.174416	0.324389	0.0507009	0.190827	-0.236047	0.341406	0.201846
TCGA-50-5931	LUAD	0	0.263452	0.33728	0.222441	0.370489	0.267135	0.338412	0.294789	0.2304	0.187598	0.334172	0.313513	0.324285	0.259898	0.335918	0.255838	0.249768	0.262685	0.2633	0.101741	-0.0870597	0.415219	0.206799	0.229903	0.252495	0.219196	0.269208	0.303542	0.23595	0.310569	0.18175	0.109232	0.273162	0.30489	0.28322	0.257443	0.283798	0.303922	0.331639	0.240263	0.160161	-0.212371	0.256357	0.102018
TCGA-50-5932	LUAD	0	0.213793	0.295851	0.195075	0.349407	0.231317	0.226156	0.281003	0.261165	0.138192	0.203387	0.227614	0.324557	0.236544	0.313345	0.251923	0.236654	0.274244	0.235151	0.107255	-0.12487	0.350272	0.21622	0.228927	0.230402	0.223212	0.258272	0.288815	0.229683	0.313013	0.159694	0.128826	0.226231	0.293352	0.262627	0.259188	0.29245	0.181401	0.33468	0.0238748	0.148905	-0.0638496	0.263656	0.183188
TCGA-50-5933	LUAD	0	0.288049	0.323255	0.204056	0.390831	0.22268	0.28713	0.323467	0.276858	0.158901	0.266066	0.384184	0.293974	0.271992	0.340932	0.257845	0.249275	0.307691	0.344877	0.197275	-0.143053	0.37307	0.219411	0.254559	0.275427	0.248014	0.28399	0.309551	0.251773	0.314311	0.167991	0.16196	0.251829	0.318741	0.302702	0.266298	0.329	0.206628	0.323302	0.158872	0.284389	-0.188356	0.33511	0.319154
TCGA-50-5935	LUAD	0	0.250986	0.274114	0.193257	0.379976	0.212846	0.199868	0.305842	0.290249	0.168834	0.176251	0.295068	0.324754	0.26045	0.335247	0.269776	0.249631	0.294863	0.293943	0.164062	-0.107554	0.342749	0.235759	0.24385	0.253504	0.226152	0.263475	0.300686	0.234297	0.308476	0.165869	0.151003	0.233356	0.298425	0.27662	0.260993	0.297819	0.136166	0.317715	-0.0954492	0.174024	-0.155864	0.340419	0.23059
TCGA-50-5936	LUAD	0	0.268435	0.314607	0.218718	0.368798	0.232884	0.26159	0.297899	0.246914	0.140475	0.2402	0.340997	0.323634	0.281773	0.369874	0.275108	0.238592	0.286192	0.284045	0.172323	-0.14585	0.381866	0.23149	0.239555	0.263556	0.224422	0.262417	0.312174	0.249004	0.324725	0.157009	0.136082	0.251526	0.29764	0.293705	0.281341	0.287366	0.214687	0.338709	0.10546	0.221742	-0.113751	0.322683	0.205538
TCGA-50-5941	LUAD	0	0.247949	0.31572	0.192142	0.380998	0.229598	0.271388	0.327976	0.227769	0.155122	0.247815	0.317305	0.310778	0.257889	0.350131	0.256826	0.251831	0.284123	0.300023	0.186641	-0.131221	0.366001	0.222557	0.256943	0.283207	0.248297	0.279381	0.313621	0.262468	0.321431	0.169662	0.156755	0.261814	0.318148	0.29336	0.29056	0.315093	0.198508	0.332874	0.118695	0.20917	-0.164401	0.303106	0.302416
TCGA-50-5942	LUAD	0	0.229749	0.281625	0.209887	0.390825	0.209495	0.177206	0.291604	0.295562	0.161681	0.141426	0.295258	0.288638	0.224683	0.305563	0.265864	0.236471	0.316376	0.280154	0.149652	-0.0872495	0.318396	0.222423	0.25389	0.264147	0.251242	0.28243	0.291174	0.268658	0.316541	0.17844	0.151056	0.252357	0.322909	0.286554	0.291442	0.301943	0.125852	0.32202	-0.18308	0.100776	-0.219928	0.308206	0.255994
TCGA-50-5944	LUAD	0	0.233093	0.294393	0.194978	0.386507	0.202448	0.213191	0.309411	0.279681	0.173118	0.181929	0.341097	0.297543	0.244115	0.318003	0.25078	0.235908	0.317698	0.288638	0.151818	-0.119629	0.331373	0.223424	0.239754	0.259473	0.235553	0.270367	0.297454	0.251198	0.309236	0.165273	0.135507	0.244723	0.301318	0.271285	0.262614	0.315833	0.148339	0.327767	-0.0466962	0.164725	-0.0766871	0.304599	0.244975
TCGA-50-5946	LUAD	0	0.22828	0.359608	0.190346	0.353609	0.247812	0.357792	0.278605	0.282743	0.120112	0.338386	0.247204	0.285383	0.243954	0.272055	0.219211	0.231312	0.256089	0.264599	0.0890598	-0.102211	0.378379	0.205787	0.225175	0.224717	0.213469	0.249963	0.286634	0.229635	0.310527	0.163885	0.102505	0.21574	0.287539	0.264227	0.253497	0.28513	0.301958	0.318131	0.32539	0.165286	-0.143464	0.257681	0.134873
TCGA-50-6590	LUAD	0	0.26179	0.340021	0.207719	0.380575	0.235368	0.345383	0.326308	0.229733	0.151471	0.324274	0.355131	0.310909	0.257678	0.360191	0.263848	0.255998	0.286708	0.32529	0.158321	-0.131302	0.404609	0.209719	0.243491	0.270625	0.221885	0.266233	0.306104	0.257764	0.316488	0.164624	0.150166	0.27505	0.310058	0.29939	0.284794	0.31503	0.260664	0.322311	0.286401	0.25142	-0.233175	0.323033	0.265506
TCGA-50-6591	LUAD	0	0.236882	0.365151	0.250422	0.367846	0.250758	0.371111	0.244066	0.248618	0.1786	0.362411	0.317748	0.288585	0.254518	0.27724	0.1942	0.231649	0.286315	0.274279	0.0923104	-0.127863	0.408906	0.16146	0.221943	0.232786	0.195967	0.25858	0.285763	0.210763	0.311129	0.163173	0.0968506	0.252661	0.296525	0.270439	0.244591	0.311888	0.310162	0.326682	0.348344	0.144029	-0.185279	0.226191	0.154283
TCGA-50-6592	LUAD	0	0.287525	0.326132	0.189172	0.388318	0.22716	0.291649	0.320883	0.236767	0.146023	0.279228	0.333777	0.293531	0.280706	0.355819	0.288821	0.267091	0.278954	0.274557	0.189945	-0.107739	0.380812	0.223574	0.241572	0.267264	0.229637	0.252133	0.313608	0.25677	0.319617	0.161351	0.148023	0.247428	0.289275	0.287192	0.27641	0.292057	0.247046	0.31776	0.218733	0.200188	-0.0923189	0.358955	0.238543
TCGA-50-6593	LUAD	0	0.247646	0.316193	0.182172	0.382649	0.216657	0.255208	0.313873	0.262863	0.15712	0.233585	0.360045	0.316445	0.257036	0.348673	0.250776	0.247066	0.294853	0.321556	0.178529	-0.122836	0.364137	0.225387	0.236846	0.254256	0.224856	0.265533	0.302639	0.235417	0.314082	0.159262	0.141811	0.232836	0.28275	0.274055	0.254366	0.304427	0.18441	0.316888	0.113126	0.193785	-0.0887783	0.290238	0.246979
TCGA-50-6594	LUAD	0	0.237753	0.308675	0.133709	0.330011	0.254846	0.281844	0.30486	0.228312	0.104943	0.287956	0.293059	0.357634	0.286978	0.343253	0.249697	0.249219	0.239685	0.277541	0.127769	-0.137543	0.38981	0.194797	0.23827	0.255853	0.239423	0.23497	0.298757	0.227793	0.304799	0.175009	0.134531	0.237676	0.284214	0.269042	0.24681	0.278377	0.248924	0.333264	0.187631	0.117833	0.0601874	0.262215	0.181657
TCGA-50-6595	LUAD	0	0.286216	0.324672	0.220415	0.409428	0.249367	0.317065	0.3329	0.282591	0.189497	0.301416	0.406671	0.308693	0.278814	0.33219	0.287289	0.250388	0.317268	0.339731	0.209261	-0.130495	0.39854	0.22029	0.235858	0.275233	0.224284	0.269949	0.308588	0.249548	0.319108	0.162376	0.152351	0.25961	0.288719	0.302273	0.260162	0.309303	0.240732	0.361993	0.261796	0.414951	-0.125361	0.348951	0.312944
TCGA-50-6597	LUAD	0	0.227775	0.232813	0.131807	0.322925	0.240111	0.200995	0.299877	0.205328	0.0798	0.187433	0.244131	0.377472	0.25002	0.331659	0.268167	0.247877	0.232742	0.213543	0.140864	-0.123085	0.356674	0.221187	0.219458	0.238041	0.202495	0.224367	0.275393	0.216209	0.290428	0.135644	0.129461	0.230062	0.240137	0.226519	0.231818	0.27307	0.0978328	0.308056	-0.0152541	0.17416	-0.215682	0.229646	0.224887
TCGA-50-6673	LUAD	0	0.259111	0.303817	0.203052	0.383331	0.194167	0.232421	0.314386	0.270891	0.136835	0.196543	0.337198	0.291639	0.267276	0.333652	0.267595	0.239735	0.290464	0.309269	0.183555	-0.0965145	0.345826	0.245701	0.24659	0.264155	0.249305	0.27748	0.304472	0.258102	0.304293	0.168693	0.152393	0.248501	0.315053	0.287397	0.273813	0.307954	0.124654	0.298156	0.0368271	0.240293	-0.123188	0.35629	0.239323
TCGA-50-7109	LUAD	0	0.232464	0.293732	0.225773	0.374954	0.241797	0.282793	0.289319	0.254537	0.147435	0.264581	0.292231	0.327718	0.245331	0.328411	0.236884	0.249526	0.263552	0.303444	0.12672	-0.147377	0.379323	0.208387	0.243547	0.250036	0.215789	0.255257	0.304077	0.232548	0.313486	0.18859	0.129987	0.245616	0.287894	0.280114	0.274593	0.284525	0.181085	0.331887	0.12623	0.13725	0.0694698	0.271452	0.192507
TCGA-50-8457	LUAD	0	0.243428	0.28835	0.20442	0.378154	0.207159	0.182264	0.31369	0.272731	0.168311	0.149612	0.302617	0.282841	0.222699	0.315567	0.275304	0.233426	0.303253	0.281682	0.175167	-0.114666	0.324408	0.220247	0.248248	0.271084	0.233511	0.284626	0.312418	0.250612	0.315709	0.167054	0.145506	0.249277	0.31962	0.295198	0.28925	0.306525	0.123684	0.327292	-0.185574	0.151097	-0.0311123	0.326736	0.293285
TCGA-50-8459	LUAD	0	0.287395	0.298644	0.235997	0.41112	0.196619	0.187543	0.321592	0.302544	0.202432	0.146352	0.430735	0.280705	0.249939	0.328605	0.276004	0.223341	0.335356	0.35901	0.227363	-0.117694	0.312213	0.223998	0.252389	0.282479	0.238519	0.291399	0.313372	0.275024	0.324602	0.161366	0.143947	0.25938	0.312039	0.314662	0.290873	0.300186	0.0928477	0.311191	-0.0949022	0.243943	-0.242554	0.320598	0.294421
TCGA-50-8460	LUAD	0	0.245274	0.27606	0.210945	0.345464	0.225695	0.206357	0.325288	0.241673	0.140969	0.187494	0.297812	0.33357	0.244277	0.35316	0.278183	0.245866	0.279538	0.288221	0.168528	-0.107417	0.349395	0.22547	0.24113	0.256764	0.225385	0.253601	0.298209	0.234483	0.309665	0.155354	0.161692	0.235835	0.289265	0.276622	0.260337	0.293519	0.137197	0.341929	-0.042544	0.144339	-0.158447	0.290238	0.267884
[truncated: 8,475 more rows]
