# Supplementary material for: Positive regulation of oxidative phosphorylation by nuclear myosin 1 protects cells from metabolic reprogramming and tumorigenesis in mice
Source: Nat Commun. 2023 Oct 10;14:6328. doi: 10.1038/s41467-023-42093-w (PMC10564744; doi:10.1038/s41467-023-42093-w)
Supplement: Supplementary file 9 — Supplementary Data 6 [file 41467_2023_42093_MOESM9_ESM.xlsx]

## Sheet: Sheet1
estimate - Beta coefficient	std.error	statistic	p.value	gene_name	Cancer	adjusted p-value (B-H FDR)
-0.00192	0.0031221	-0.615311	0.538364	[HM] Hypoxia	Pancancer	0.643046
0.01216	0.00279881	4.34551	1.404e-05	[HM] Mitotic spindle	Pancancer	0.000195865
-9e-05	0.00308374	-0.030663	0.975539	[HM] Wnt beta catenin signaling	Pancancer	0.990294
-9e-05	0.00347131	-0.0249701	0.980079	[HM] TGF beta signaling	Pancancer	0.990294
0.00565	0.0023967	2.35915	0.0183369	[HM] DNA repair	Pancancer	0.0657072
0.02823	0.0061853	4.56336	5.1e-06	[HM] G2M checkpoint	Pancancer	0.00010965
0.00658	0.00290756	2.26327	0.0236417	[HM] Apoptosis	Pancancer	0.0781994
0.00171	0.00320645	0.534198	0.593217	[HM] Notch signaling	Pancancer	0.671272
-0.01059	0.00496698	-2.13237	0.0330022	[HM] Hedgehog signaling	Pancancer	0.101364
0.02991	0.00697472	4.2878	1.822e-05	[HM] E2F targets	Pancancer	0.000195865
-0.00046	0.00650478	-0.0701978	0.944038	[HM] Epithelial mesenchymal transition	Pancancer	0.990294
0.0027	0.00337183	0.801382	0.422931	[HM] Oxidative phosphorylation	Pancancer	0.586646
0.01047	0.00255276	4.10138	4.141e-05	[HM] Glycolysis	Pancancer	0.000356126
0.00653	0.00258802	2.52201	0.0116851	[HM] Reactive oxigen species pathway	Pancancer	0.045678
0.00432	0.00292745	1.47423	0.140452	[HM] p53 pathway	Pancancer	0.301973
0.00278	0.00155295	1.79026	0.0734436	[HM] UV response up	Pancancer	0.175449
-0.0054	0.00297732	-1.8131	0.0698477	[HM] UV response down	Pancancer	0.175449
0.00557	0.00535561	1.04003	0.298354	[HM] Angiogenesis	Pancancer	0.452387
0.0022	0.00380736	0.577533	0.563594	[HM] KRAS signaling up	Pancancer	0.654987
-0.00941	0.0024314	-3.87163	0.00010884	[HM] KRAS signaling down	Pancancer	0.00078002
0.01202	0.00326174	3.68653	0.0002286	[HM] Myc targets	Pancancer	0.00140426
0.0051	0.00413276	1.23354	0.217407	[HM] Estrogen response	Pancancer	0.389521
0.00299	0.00155139	1.92835	0.0538415	[IPA] ERK MAPK Signaling	Pancancer	0.144699
-0.00192	0.00221775	-0.864547	0.38731	[IPA] HMGB1 Signaling	Pancancer	0.555144
0.00142	0.00204483	0.694288	0.487519	[IPA] ErbB Signaling	Pancancer	0.604499
-0.00253	0.0021991	-1.15205	0.249329	[IPA] PTEN Signaling	Pancancer	0.412351
0.00406	0.00152282	2.66394	0.00773623	[IPA] PI3K AKT Signaling	Pancancer	0.0332658
0.00465	0.00240524	1.93127	0.0534796	[IPA] HER 2 Signaling in Breast Cancer	Pancancer	0.144699
-0.00277	0.000954402	-2.9075	0.00365183	[IPA] mTOR Signaling	Pancancer	0.0174476
-0.00168	0.00156764	-1.07447	0.282642	[IPA] AMPK Signaling	Pancancer	0.450133
0.00312	0.00246979	1.2618	0.20705	[IPA] p38 MAPK Signaling	Pancancer	0.387094
0.00207	0.0016291	1.2725	0.203228	[IPA] Myc Mediated Apoptosis Signaling	Pancancer	0.387094
-3e-05	0.00227185	-0.0121653	0.990294	[IPA] EGF Signaling	Pancancer	0.990294
-0.00152	0.00199024	-0.761959	0.446104	[IPA] VEGF Signaling	Pancancer	0.599452
0.00338	0.00202885	1.66569	0.0958073	[IPA] ErbB2 ErbB3 Signaling	Pancancer	0.216827
0.00073	0.00216211	0.338982	0.734631	[IPA] ERK5 Signaling	Pancancer	0.809977
0.01917	0.006265	3.0594	0.00222404	[IPA] Mismatch Repair in Eukaryotes	Pancancer	0.0119542
-0.00126	0.00183982	-0.687104	0.492034	[IPA] Telomere Extension by Telomerase	Pancancer	0.604499
0.07891	0.0160855	4.90579	9.5e-07	[LM] Proliferation	Pancancer	4.085e-05
0.00951	0.00820587	1.15932	0.246355	[TPW] PI3Kgamma Signature	Pancancer	0.412351
0.01289	0.0089852	1.43451	0.151461	[TPW] NOS1 Signature	Pancancer	0.310135
-0.00363	0.00508162	-0.714271	0.475077	[TPW] SHC1/pSTAT3 Signature	Pancancer	0.604499
0.00579	0.0056437	1.02562	0.305098	[TPW] Immunogenic Cell Death (ICD)	Pancancer	0.452387
-0.00308	0.00593287	-0.519884	0.603393	[HM] Hypoxia	SKCM	0.76897
0.00418	0.00529167	0.789551	0.430194	[HM] Mitotic spindle	SKCM	0.711475
-0.00042	0.00645434	-0.0650719	0.948145	[HM] Wnt beta catenin signaling	SKCM	0.971772
0.00875	0.00848812	1.03131	0.302935	[HM] TGF beta signaling	SKCM	0.68518
-0.00786	0.00476303	-1.65007	0.0996063	[HM] DNA repair	SKCM	0.529067
0.00318	0.00966982	0.329105	0.742225	[HM] G2M checkpoint	SKCM	0.862586
0.00615	0.00703566	0.874267	0.382426	[HM] Apoptosis	SKCM	0.68518
0.01398	0.00738409	1.89376	0.0588801	[HM] Notch signaling	SKCM	0.529067
-0.00421	0.00817673	-0.51441	0.607211	[HM] Hedgehog signaling	SKCM	0.76897
-0.00113	0.0111988	-0.100462	0.920021	[HM] E2F targets	SKCM	0.971772
0.01386	0.0147798	0.937801	0.348836	[HM] Epithelial mesenchymal transition	SKCM	0.68518
-0.01025	0.00788751	-1.29906	0.194569	[HM] Oxidative phosphorylation	SKCM	0.678723
-0.00241	0.00467714	-0.516243	0.605931	[HM] Glycolysis	SKCM	0.76897
-0.00736	0.0073783	-0.997513	0.319036	[HM] Reactive oxigen species pathway	SKCM	0.68518
-0.00283	0.0057927	-0.487824	0.625906	[HM] p53 pathway	SKCM	0.76897
0.00071	0.00354634	0.20123	0.840607	[HM] UV response up	SKCM	0.938419
0.00504	0.00605855	0.831495	0.406123	[HM] UV response down	SKCM	0.698531
0.01356	0.0144349	0.939166	0.348135	[HM] Angiogenesis	SKCM	0.68518
0.01833	0.0114375	1.60287	0.109644	[HM] KRAS signaling up	SKCM	0.529067
-0.00301	0.00599588	-0.502666	0.615438	[HM] KRAS signaling down	SKCM	0.76897
-0.00521	0.0057735	-0.903109	0.366938	[HM] Myc targets	SKCM	0.68518
0.00285	0.00650908	0.43783	0.661714	[HM] Estrogen response	SKCM	0.79038
0.00866	0.00353136	2.45325	0.0145248	[IPA] ERK MAPK Signaling	SKCM	0.312284
0.00919	0.00594917	1.54523	0.122974	[IPA] HMGB1 Signaling	SKCM	0.529067
0.00515	0.00423989	1.21487	0.225034	[IPA] ErbB Signaling	SKCM	0.68518
0.00676	0.00483244	1.39857	0.162612	[IPA] PTEN Signaling	SKCM	0.635667
0.00255	0.0036769	0.692996	0.48866	[IPA] PI3K AKT Signaling	SKCM	0.750442
0.01272	0.00511674	2.48686	0.0132387	[IPA] HER 2 Signaling in Breast Cancer	SKCM	0.312284
0.00206	0.00232822	0.886496	0.375811	[IPA] mTOR Signaling	SKCM	0.68518
0.00175	0.00305279	0.573366	0.566675	[IPA] AMPK Signaling	SKCM	0.76897
0.00557	0.00550063	1.01341	0.311393	[IPA] p38 MAPK Signaling	SKCM	0.68518
0.00245	0.00381446	0.643136	0.520455	[IPA] Myc Mediated Apoptosis Signaling	SKCM	0.76897
0.00902	0.00477171	1.89112	0.0592327	[IPA] EGF Signaling	SKCM	0.529067
0.0051	0.00442989	1.15096	0.250343	[IPA] VEGF Signaling	SKCM	0.68518
0.00576	0.0050747	1.13438	0.25722	[IPA] ErbB2 ErbB3 Signaling	SKCM	0.68518
0.00684	0.00428689	1.59444	0.11152	[IPA] ERK5 Signaling	SKCM	0.529067
0.00052	0.0128232	0.0407641	0.967502	[IPA] Mismatch Repair in Eukaryotes	SKCM	0.971772
-0.00327	0.00433415	-0.753731	0.451394	[IPA] Telomere Extension by Telomerase	SKCM	0.718887
-0.00088	0.024861	-0.0354054	0.971772	[LM] Proliferation	SKCM	0.971772
0.02982	0.0193015	1.54496	0.123039	[TPW] PI3Kgamma Signature	SKCM	0.529067
-0.00315	0.0167586	-0.187789	0.851125	[TPW] NOS1 Signature	SKCM	0.938419
0.014	0.0110359	1.26867	0.205195	[TPW] SHC1/pSTAT3 Signature	SKCM	0.678723
0.03189	0.0178099	1.7903	0.0740596	[TPW] Immunogenic Cell Death (ICD)	SKCM	0.529067
-0.00126	0.010177	-0.123691	0.901611	[HM] Hypoxia	THCA	0.977572
0.00094	0.00931396	0.101196	0.919437	[HM] Mitotic spindle	THCA	0.977572
-0.01101	0.00990099	-1.11151	0.266899	[HM] Wnt beta catenin signaling	THCA	0.977572
-0.0078	0.0121767	-0.640304	0.522276	[HM] TGF beta signaling	THCA	0.977572
0.00112	0.00774318	0.144499	0.885166	[HM] DNA repair	THCA	0.977572
0.0001	0.00821354	0.0124952	0.990036	[HM] G2M checkpoint	THCA	0.990856
0.0021	0.0133907	0.156489	0.875713	[HM] Apoptosis	THCA	0.977572
-0.00177	0.0109464	-0.161407	0.87184	[HM] Notch signaling	THCA	0.977572
-0.00569	0.0146512	-0.38852	0.697802	[HM] Hedgehog signaling	THCA	0.977572
-0.00011	0.00935989	-0.0114665	0.990856	[HM] E2F targets	THCA	0.990856
0.00588	0.0293764	0.200074	0.841507	[HM] Epithelial mesenchymal transition	THCA	0.977572
-0.00261	0.018391	-0.142074	0.887081	[HM] Oxidative phosphorylation	THCA	0.977572
-0.00117	0.00664212	-0.176464	0.860003	[HM] Glycolysis	THCA	0.977572
0.00852	0.00814175	1.04642	0.295887	[HM] Reactive oxigen species pathway	THCA	0.977572
-0.00227	0.0123284	-0.183756	0.854282	[HM] p53 pathway	THCA	0.977572
-0.00384	0.00672059	-0.572078	0.567534	[HM] UV response up	THCA	0.977572
0.00298	0.0105066	0.28339	0.776998	[HM] UV response down	THCA	0.977572
0.00277	0.0247085	0.112239	0.91068	[HM] Angiogenesis	THCA	0.977572
0.01619	0.020834	0.776939	0.437573	[HM] KRAS signaling up	THCA	0.977572
-0.00219	0.00547555	-0.399898	0.689408	[HM] KRAS signaling down	THCA	0.977572
-0.00225	0.00701835	-0.320877	0.748442	[HM] Myc targets	THCA	0.977572
-0.01012	0.00943107	-1.07315	0.283736	[HM] Estrogen response	THCA	0.977572
-0.00052	0.00609854	-0.0852423	0.932104	[IPA] ERK MAPK Signaling	THCA	0.977572
-0.00245	0.00869672	-0.281902	0.778139	[IPA] HMGB1 Signaling	THCA	0.977572
-0.00163	0.00759315	-0.215143	0.829746	[IPA] ErbB Signaling	THCA	0.977572
-0.00123	0.00791927	-0.155074	0.876827	[IPA] PTEN Signaling	THCA	0.977572
0.00324	0.00701813	0.461538	0.644619	[IPA] PI3K AKT Signaling	THCA	0.977572
0.00643	0.00955595	0.672664	0.50148	[IPA] HER 2 Signaling in Breast Cancer	THCA	0.977572
-0.00097	0.00345108	-0.280217	0.77943	[IPA] mTOR Signaling	THCA	0.977572
-0.00352	0.00761737	-0.462001	0.644288	[IPA] AMPK Signaling	THCA	0.977572
-0.00205	0.00906824	-0.225638	0.821578	[IPA] p38 MAPK Signaling	THCA	0.977572
0.0011	0.00735171	0.149862	0.880936	[IPA] Myc Mediated Apoptosis Signaling	THCA	0.977572
-0.00379	0.00951453	-0.398405	0.690507	[IPA] EGF Signaling	THCA	0.977572
0.00242	0.00697138	0.347427	0.728421	[IPA] VEGF Signaling	THCA	0.977572
-0.00526	0.00837177	-0.628778	0.52979	[IPA] ErbB2 ErbB3 Signaling	THCA	0.977572
-0.00311	0.0087894	-0.353727	0.723697	[IPA] ERK5 Signaling	THCA	0.977572
-0.00531	0.0138046	-0.384455	0.70081	[IPA] Mismatch Repair in Eukaryotes	THCA	0.977572
0.00083	0.00489552	0.169245	0.865674	[IPA] Telomere Extension by Telomerase	THCA	0.977572
0.01385	0.0236115	0.586473	0.55783	[LM] Proliferation	THCA	0.977572
-0.00694	0.0431681	-0.160832	0.872292	[TPW] PI3Kgamma Signature	THCA	0.977572
0.05069	0.0287694	1.76188	0.0787186	[TPW] NOS1 Signature	THCA	0.977572
-0.00649	0.0252395	-0.257063	0.797239	[TPW] SHC1/pSTAT3 Signature	THCA	0.977572
0.02347	0.0243292	0.964662	0.335194	[TPW] Immunogenic Cell Death (ICD)	THCA	0.977572
-0.00354	0.0150313	-0.235681	0.813775	[HM] Hypoxia	LGG	0.975165
0.0091	0.0107711	0.845225	0.398384	[HM] Mitotic spindle	LGG	0.9677
-0.01201	0.014041	-0.855209	0.392839	[HM] Wnt beta catenin signaling	LGG	0.9677
-0.00226	0.013822	-0.163586	0.870122	[HM] TGF beta signaling	LGG	0.975165
0.00262	0.0106598	0.2455	0.806169	[HM] DNA repair	LGG	0.975165
0.03238	0.0243944	1.32728	0.185013	[HM] G2M checkpoint	LGG	0.9677
0.01087	0.0163825	0.663447	0.507346	[HM] Apoptosis	LGG	0.9677
-0.00639	0.0146364	-0.436372	0.662753	[HM] Notch signaling	LGG	0.9677
-0.00554	0.0157994	-0.350479	0.726124	[HM] Hedgehog signaling	LGG	0.975165
0.03677	0.026673	1.37871	0.168591	[HM] E2F targets	LGG	0.9677
0.02462	0.0276982	0.889014	0.374417	[HM] Epithelial mesenchymal transition	LGG	0.9677
0.00491	0.0132377	0.370689	0.711024	[HM] Oxidative phosphorylation	LGG	0.975165
0.00721	0.00824464	0.87483	0.38208	[HM] Glycolysis	LGG	0.9677
0.00941	0.0139563	0.674305	0.500425	[HM] Reactive oxigen species pathway	LGG	0.9677
-0.00158	0.0108303	-0.145517	0.884361	[HM] p53 pathway	LGG	0.975165
0.01011	0.00748296	1.35171	0.17707	[HM] UV response up	LGG	0.9677
0.0072	0.0119716	0.601395	0.547846	[HM] UV response down	LGG	0.9677
0.02261	0.0286948	0.788036	0.431044	[HM] Angiogenesis	LGG	0.9677
0.00769	0.014166	0.543159	0.587259	[HM] KRAS signaling up	LGG	0.9677
0.00596	0.0101569	0.586905	0.557528	[HM] KRAS signaling down	LGG	0.9677
0.00645	0.0117453	0.549033	0.583225	[HM] Myc targets	LGG	0.9677
0.00476	0.00822751	0.578405	0.563248	[HM] Estrogen response	LGG	0.9677
0.00347	0.00620928	0.559413	0.576127	[IPA] ERK MAPK Signaling	LGG	0.9677
0.00061	0.0112343	0.0547169	0.956386	[IPA] HMGB1 Signaling	LGG	0.979157
0.00552	0.0101579	0.543584	0.586967	[IPA] ErbB Signaling	LGG	0.9677
0.00186	0.00833466	0.223303	0.82339	[IPA] PTEN Signaling	LGG	0.975165
2e-05	0.0060379	0.00369267	0.997055	[IPA] PI3K AKT Signaling	LGG	0.997055
-0.00586	0.00844053	-0.694222	0.487861	[IPA] HER 2 Signaling in Breast Cancer	LGG	0.9677
-0.00464	0.00481563	-0.962524	0.336245	[IPA] mTOR Signaling	LGG	0.9677
-0.00304	0.0063989	-0.475305	0.634774	[IPA] AMPK Signaling	LGG	0.9677
-0.00568	0.0116033	-0.489324	0.624824	[IPA] p38 MAPK Signaling	LGG	0.9677
-0.00055	0.00557103	-0.098367	0.92168	[IPA] Myc Mediated Apoptosis Signaling	LGG	0.975165
0.00383	0.00913361	0.419348	0.67514	[IPA] EGF Signaling	LGG	0.9677
-0.00413	0.0078854	-0.524029	0.600488	[IPA] VEGF Signaling	LGG	0.9677
-0.00068	0.0077693	-0.0881298	0.929808	[IPA] ErbB2 ErbB3 Signaling	LGG	0.975165
0.00086	0.00697012	0.122744	0.902358	[IPA] ERK5 Signaling	LGG	0.975165
0.03304	0.0245501	1.34593	0.178927	[IPA] Mismatch Repair in Eukaryotes	LGG	0.9677
-0.00756	0.00921601	-0.819908	0.412654	[IPA] Telomere Extension by Telomerase	LGG	0.9677
0.12753	0.0679464	1.87694	0.0611007	[LM] Proliferation	LGG	0.9677
0.02785	0.0400086	0.696023	0.486733	[TPW] PI3Kgamma Signature	LGG	0.9677
0.02367	0.038242	0.61887	0.53628	[TPW] NOS1 Signature	LGG	0.9677
0.00674	0.0262896	0.256542	0.797637	[TPW] SHC1/pSTAT3 Signature	LGG	0.975165
-0.0165	0.0341542	-0.48315	0.629198	[TPW] Immunogenic Cell Death (ICD)	LGG	0.9677
-0.00394	0.0152455	-0.258237	0.796415	[HM] Hypoxia	KIRP	0.933686
0.0139	0.0110186	1.26128	0.208267	[HM] Mitotic spindle	KIRP	0.639677
0.02048	0.0135681	1.50968	0.132262	[HM] Wnt beta catenin signaling	KIRP	0.639677
0.04067	0.0182114	2.23295	0.0263483	[HM] TGF beta signaling	KIRP	0.566488
-0.00996	0.00926917	-1.07443	0.283561	[HM] DNA repair	KIRP	0.648389
0.00147	0.0176568	0.0829802	0.933927	[HM] G2M checkpoint	KIRP	0.947212
-0.00149	0.0126896	-0.117199	0.906787	[HM] Apoptosis	KIRP	0.947212
0.02343	0.0162316	1.44338	0.150041	[HM] Notch signaling	KIRP	0.639677
0.01602	0.0150035	1.06789	0.286498	[HM] Hedgehog signaling	KIRP	0.648389
-0.00124	0.0186532	-0.0662678	0.947212	[HM] E2F targets	KIRP	0.947212
0.02199	0.0262495	0.837817	0.402853	[HM] Epithelial mesenchymal transition	KIRP	0.743441
-0.03743	0.0218674	-1.71172	0.0880637	[HM] Oxidative phosphorylation	KIRP	0.639677
-0.01005	0.0100151	-1.0037	0.316398	[HM] Glycolysis	KIRP	0.662517
-0.03715	0.0164659	-2.25642	0.0248211	[HM] Reactive oxigen species pathway	KIRP	0.566488
-0.01017	0.0102854	-0.988935	0.323555	[HM] p53 pathway	KIRP	0.662517
-0.00684	0.00870264	-0.78652	0.432233	[HM] UV response up	KIRP	0.743441
0.01975	0.0134326	1.47047	0.142565	[HM] UV response down	KIRP	0.639677
0.01445	0.0226929	0.636906	0.52471	[HM] Angiogenesis	KIRP	0.816915
0.00268	0.0170386	0.157494	0.87497	[HM] KRAS signaling up	KIRP	0.940593
0.00781	0.00677059	1.15386	0.249549	[HM] KRAS signaling down	KIRP	0.648389
-0.01583	0.0119273	-1.32681	0.18566	[HM] Myc targets	KIRP	0.639677
0.01182	0.00920181	1.28411	0.200171	[HM] Estrogen response	KIRP	0.639677
0.00297	0.00862443	0.344211	0.730947	[IPA] ERK MAPK Signaling	KIRP	0.911044
0.00496	0.00971323	0.510446	0.610144	[IPA] HMGB1 Signaling	KIRP	0.846329
0.01421	0.00933352	1.52262	0.12899	[IPA] ErbB Signaling	KIRP	0.639677
0.01371	0.0104238	1.31544	0.189445	[IPA] PTEN Signaling	KIRP	0.639677
0.00209	0.00839962	0.249182	0.803404	[IPA] PI3K AKT Signaling	KIRP	0.933686
0.01096	0.0102651	1.06807	0.286416	[IPA] HER 2 Signaling in Breast Cancer	KIRP	0.648389
-0.00705	0.0046538	-1.5147	0.130985	[IPA] mTOR Signaling	KIRP	0.639677
0.005	0.00799497	0.625823	0.531945	[IPA] AMPK Signaling	KIRP	0.816915
-0.00485	0.00905385	-0.535416	0.59279	[IPA] p38 MAPK Signaling	KIRP	0.846329
0.00245	0.00742886	0.330134	0.741548	[IPA] Myc Mediated Apoptosis Signaling	KIRP	0.911044
0.01367	0.0124964	1.09422	0.274803	[IPA] EGF Signaling	KIRP	0.648389
-0.00184	0.0103689	-0.177588	0.859176	[IPA] VEGF Signaling	KIRP	0.940593
0.00772	0.00952503	0.810786	0.418182	[IPA] ErbB2 ErbB3 Signaling	KIRP	0.743441
0.01443	0.00991908	1.45527	0.146723	[IPA] ERK5 Signaling	KIRP	0.639677
0.01721	0.0189413	0.908475	0.364414	[IPA] Mismatch Repair in Eukaryotes	KIRP	0.712264
0.00508	0.00783999	0.647526	0.517826	[IPA] Telomere Extension by Telomerase	KIRP	0.816915
-0.02244	0.0483775	-0.46391	0.643076	[LM] Proliferation	KIRP	0.864133
0.04212	0.0305065	1.38058	0.168517	[TPW] PI3Kgamma Signature	KIRP	0.639677
0.02088	0.0350146	0.596439	0.551367	[TPW] NOS1 Signature	KIRP	0.817545
0.00985	0.0236497	0.416594	0.677297	[TPW] SHC1/pSTAT3 Signature	KIRP	0.882538
-0.00534	0.0300085	-0.177969	0.858877	[TPW] Immunogenic Cell Death (ICD)	KIRP	0.940593
0.01361	0.0079083	1.72109	0.0858426	[HM] Hypoxia	LUAD	0.217131
0.01046	0.00897221	1.16535	0.244424	[HM] Mitotic spindle	LUAD	0.389268
0.01028	0.00831756	1.23556	0.21719	[HM] Wnt beta catenin signaling	LUAD	0.364129
0.01329	0.00839394	1.5838	0.11386	[HM] TGF beta signaling	LUAD	0.257683
-0.01882	0.00775011	-2.42824	0.0155178	[HM] DNA repair	LUAD	0.14894
0.00199	0.0170311	0.116659	0.907176	[HM] G2M checkpoint	LUAD	0.928775
0.00908	0.00701861	1.29352	0.196419	[HM] Apoptosis	LUAD	0.351917
0.00619	0.00883795	0.700076	0.4842	[HM] Notch signaling	LUAD	0.630927
0.0198	0.00986222	2.00793	0.0451783	[HM] Hedgehog signaling	LUAD	0.188083
-0.00773	0.0195453	-0.395389	0.692721	[HM] E2F targets	LUAD	0.800579
0.01088	0.0176558	0.616449	0.537874	[HM] Epithelial mesenchymal transition	LUAD	0.660816
-0.02693	0.0109701	-2.45519	0.0144145	[HM] Oxidative phosphorylation	LUAD	0.14894
0.00251	0.00669757	0.375442	0.707488	[HM] Glycolysis	LUAD	0.800579
-0.00702	0.00762641	-0.921119	0.357424	[HM] Reactive oxigen species pathway	LUAD	0.522422
0.00257	0.00622679	0.412282	0.680307	[HM] p53 pathway	LUAD	0.800579
-0.00157	0.00450224	-0.347952	0.72802	[HM] UV response up	LUAD	0.802689
0.01547	0.00879947	1.75758	0.0794198	[HM] UV response down	LUAD	0.213441
0.00891	0.0115054	0.774056	0.439257	[HM] Angiogenesis	LUAD	0.590252
0.0108	0.0122087	0.884897	0.37663	[HM] KRAS signaling up	LUAD	0.522422
0.00127	0.00542246	0.23347	0.81549	[HM] KRAS signaling down	LUAD	0.876652
-0.01292	0.00966163	-1.33726	0.181734	[HM] Myc targets	LUAD	0.349618
0.00633	0.00516023	1.22758	0.220171	[HM] Estrogen response	LUAD	0.364129
0.00884	0.00373301	2.3671	0.0183013	[IPA] ERK MAPK Signaling	LUAD	0.14894
0.0099	0.00643016	1.53978	0.124235	[IPA] HMGB1 Signaling	LUAD	0.267106
0.0123	0.00581577	2.11463	0.0349473	[IPA] ErbB Signaling	LUAD	0.187842
0.01299	0.00694207	1.87063	0.06197	[IPA] PTEN Signaling	LUAD	0.188083
0.0097	0.00442695	2.19138	0.0288765	[IPA] PI3K AKT Signaling	LUAD	0.177384
0.01658	0.00714739	2.31914	0.0207823	[IPA] HER 2 Signaling in Breast Cancer	LUAD	0.14894
0.00347	0.00262739	1.32127	0.187005	[IPA] mTOR Signaling	LUAD	0.349618
0.00616	0.00437663	1.40644	0.160204	[IPA] AMPK Signaling	LUAD	0.328038
0.00972	0.00521838	1.86235	0.0631302	[IPA] p38 MAPK Signaling	LUAD	0.188083
0.00919	0.00497838	1.84505	0.0656104	[IPA] Myc Mediated Apoptosis Signaling	LUAD	0.188083
0.01421	0.00716027	1.98483	0.0476994	[IPA] EGF Signaling	LUAD	0.188083
0.00996	0.00599305	1.66142	0.0972456	[IPA] VEGF Signaling	LUAD	0.232309
0.0118	0.00619918	1.90363	0.0575227	[IPA] ErbB2 ErbB3 Signaling	LUAD	0.188083
0.01539	0.0054278	2.83612	0.00474838	[IPA] ERK5 Signaling	LUAD	0.14894
-0.01228	0.0193655	-0.633913	0.526423	[IPA] Mismatch Repair in Eukaryotes	LUAD	0.660816
0.0053	0.00516682	1.02534	0.305692	[IPA] Telomere Extension by Telomerase	LUAD	0.469455
0.003	0.0466402	0.0643193	0.948741	[LM] Proliferation	LUAD	0.948741
0.04583	0.0239991	1.90954	0.0567545	[TPW] PI3Kgamma Signature	LUAD	0.188083
0.00473	0.0304263	0.155485	0.8765	[TPW] NOS1 Signature	LUAD	0.919256
0.02944	0.0124375	2.36705	0.0183039	[TPW] SHC1/pSTAT3 Signature	LUAD	0.14894
0.01705	0.0189354	0.900358	0.368356	[TPW] Immunogenic Cell Death (ICD)	LUAD	0.522422
0.00946	0.00622968	1.51875	0.129615	[HM] Hypoxia	COAD	0.424986
0.00556	0.00509497	1.09113	0.275872	[HM] Mitotic spindle	COAD	0.657203
-0.01933	0.00687748	-2.81018	0.00519458	[HM] Wnt beta catenin signaling	COAD	0.0558417
-0.00364	0.00734912	-0.495965	0.620192	[HM] TGF beta signaling	COAD	0.804649
-0.00442	0.00576775	-0.766024	0.444114	[HM] DNA repair	COAD	0.777839
-1e-05	0.00809917	-0.000778124	0.99938	[HM] G2M checkpoint	COAD	0.99938
0.00635	0.00523147	1.21447	0.225287	[HM] Apoptosis	COAD	0.605458
-0.00642	0.00527173	-1.21743	0.224159	[HM] Notch signaling	COAD	0.605458
0.00547	0.00899647	0.60855	0.543168	[HM] Hedgehog signaling	COAD	0.804649
-0.00527	0.0102779	-0.51305	0.608199	[HM] E2F targets	COAD	0.804649
0.0126	0.0168077	0.749911	0.453749	[HM] Epithelial mesenchymal transition	COAD	0.777839
-0.00382	0.00876154	-0.435596	0.663365	[HM] Oxidative phosphorylation	COAD	0.804649
0.00416	0.00399732	1.04038	0.298793	[HM] Glycolysis	COAD	0.657203
0.01435	0.00439869	3.26325	0.00119605	[HM] Reactive oxigen species pathway	COAD	0.0171434
0.01452	0.00424237	3.42314	0.00068292	[HM] p53 pathway	COAD	0.0146828
-0.00065	0.00351259	-0.185416	0.852996	[HM] UV response up	COAD	0.940483
0.00106	0.00757652	0.139578	0.889064	[HM] UV response down	COAD	0.955744
0.01389	0.0117911	1.17815	0.239438	[HM] Angiogenesis	COAD	0.605638
0.01449	0.00865405	1.67475	0.0947644	[HM] KRAS signaling up	COAD	0.370443
0.00136	0.003121	0.436997	0.662349	[HM] KRAS signaling down	COAD	0.804649
-0.00982	0.00661269	-1.48486	0.138368	[HM] Myc targets	COAD	0.424986
0.00468	0.00310012	1.50944	0.131975	[HM] Estrogen response	COAD	0.424986
0.00595	0.0031146	1.9099	0.0568611	[IPA] ERK MAPK Signaling	COAD	0.305628
0.00932	0.00529625	1.76002	0.0791689	[IPA] HMGB1 Signaling	COAD	0.370443
-0.00217	0.00368684	-0.587291	0.55734	[IPA] ErbB Signaling	COAD	0.804649
0.00307	0.00493878	0.621977	0.534311	[IPA] PTEN Signaling	COAD	0.804649
0.00759	0.003211	2.36456	0.0185282	[IPA] PI3K AKT Signaling	COAD	0.159343
0.00421	0.00449139	0.937263	0.349189	[IPA] HER 2 Signaling in Breast Cancer	COAD	0.692962
0.001	0.00179974	0.557551	0.577463	[IPA] mTOR Signaling	COAD	0.804649
-9e-05	0.00282784	-0.0311335	0.975179	[IPA] AMPK Signaling	COAD	0.998397
0.01362	0.00392468	3.46924	0.00057869	[IPA] p38 MAPK Signaling	COAD	0.0146828
0.00719	0.00346416	2.07432	0.0386885	[IPA] Myc Mediated Apoptosis Signaling	COAD	0.243625
0.0026	0.00506203	0.514452	0.60722	[IPA] EGF Signaling	COAD	0.804649
0.00428	0.00461598	0.926897	0.354539	[IPA] VEGF Signaling	COAD	0.692962
0.00413	0.00402352	1.02565	0.305676	[IPA] ErbB2 ErbB3 Signaling	COAD	0.657203
0.00303	0.00419483	0.722644	0.470321	[IPA] ERK5 Signaling	COAD	0.777839
-0.01996	0.011637	-1.71528	0.0870676	[IPA] Mismatch Repair in Eukaryotes	COAD	0.370443
0.0016	0.00405418	0.394854	0.693161	[IPA] Telomere Extension by Telomerase	COAD	0.805566
0.00383	0.0190758	0.200783	0.84097	[LM] Proliferation	COAD	0.940483
-0.00134	0.0177169	-0.0758289	0.939593	[TPW] PI3Kgamma Signature	COAD	0.985427
0.01068	0.0253497	0.42144	0.67366	[TPW] NOS1 Signature	COAD	0.804649
0.00921	0.0119425	0.771	0.441162	[TPW] SHC1/pSTAT3 Signature	COAD	0.777839
0.02684	0.0130034	2.06402	0.0396599	[TPW] Immunogenic Cell Death (ICD)	COAD	0.243625
-0.01743	0.0141271	-1.23398	0.217813	[HM] Hypoxia	LUSC	0.517473
-0.0095	0.0127581	-0.744703	0.456815	[HM] Mitotic spindle	LUSC	0.613846
-0.00582	0.0159864	-0.364308	0.715788	[HM] Wnt beta catenin signaling	LUSC	0.831862
-0.01229	0.0156103	-0.787115	0.431603	[HM] TGF beta signaling	LUSC	0.601596
0.02471	0.0120692	2.04744	0.0411591	[HM] DNA repair	LUSC	0.382614
0.01179	0.0197432	0.597221	0.550641	[HM] G2M checkpoint	LUSC	0.696399
-0.00243	0.0121751	-0.199372	0.842056	[HM] Apoptosis	LUSC	0.928421
-0.01444	0.0134554	-1.0732	0.283719	[HM] Notch signaling	LUSC	0.580949
-0.01985	0.0220575	-0.899949	0.368599	[HM] Hedgehog signaling	LUSC	0.595193
0.02	0.023903	0.836645	0.403208	[HM] E2F targets	LUSC	0.601596
-0.04288	0.0329659	-1.30081	0.193947	[HM] Epithelial mesenchymal transition	LUSC	0.517473
0.03389	0.0164678	2.058	0.0401296	[HM] Oxidative phosphorylation	LUSC	0.382614
-0.00057	0.0101892	-0.0561294	0.955262	[HM] Glycolysis	LUSC	0.978006
0.02391	0.0140187	1.70538	0.0887696	[HM] Reactive oxigen species pathway	LUSC	0.382614
0.01324	0.0114331	1.15767	0.247576	[HM] p53 pathway	LUSC	0.532289
0.01093	0.00840362	1.30033	0.194112	[HM] UV response up	LUSC	0.517473
-0.03026	0.0159365	-1.89861	0.0582153	[HM] UV response down	LUSC	0.382614
-0.01997	0.0224315	-0.890346	0.373726	[HM] Angiogenesis	LUSC	0.595193
-0.01851	0.0236232	-0.78352	0.433708	[HM] KRAS signaling up	LUSC	0.601596
-0.00597	0.0109877	-0.543528	0.587019	[HM] KRAS signaling down	LUSC	0.721194
0.01775	0.0129163	1.37412	0.170045	[HM] Myc targets	LUSC	0.517473
0.00387	0.0101691	0.3802	0.703965	[HM] Estrogen response	LUSC	0.831862
-0.01119	0.006342	-1.76377	0.0784076	[IPA] ERK MAPK Signaling	LUSC	0.382614
-0.00967	0.0118761	-0.814601	0.415705	[IPA] HMGB1 Signaling	LUSC	0.601596
-0.01642	0.00916055	-1.79237	0.0737035	[IPA] ErbB Signaling	LUSC	0.382614
-0.01765	0.0114361	-1.54319	0.123443	[IPA] PTEN Signaling	LUSC	0.442337
-0.0075	0.00763288	-0.982429	0.326384	[IPA] PI3K AKT Signaling	LUSC	0.595193
-0.01925	0.0112961	-1.70426	0.0889799	[IPA] HER 2 Signaling in Breast Cancer	LUSC	0.382614
-0.00727	0.0044241	-1.6435	0.100935	[IPA] mTOR Signaling	LUSC	0.394564
-0.01124	0.00619838	-1.814	0.0703026	[IPA] AMPK Signaling	LUSC	0.382614
0.01429	0.011855	1.20538	0.228651	[IPA] p38 MAPK Signaling	LUSC	0.517473
-0.00947	0.00776885	-1.21863	0.223585	[IPA] Myc Mediated Apoptosis Signaling	LUSC	0.517473
-0.02711	0.011063	-2.45076	0.0146112	[IPA] EGF Signaling	LUSC	0.382592
-0.0242	0.0101753	-2.37805	0.017795	[IPA] VEGF Signaling	LUSC	0.382592
-0.0148	0.00997024	-1.4841	0.138438	[IPA] ErbB2 ErbB3 Signaling	LUSC	0.45791
-0.00863	0.00950451	-0.908462	0.36409	[IPA] ERK5 Signaling	LUSC	0.595193
0.02595	0.0274697	0.944603	0.345337	[IPA] Mismatch Repair in Eukaryotes	LUSC	0.595193
-0.00154	0.00940909	-0.164042	0.869767	[IPA] Telomere Extension by Telomerase	LUSC	0.934999
0.04598	0.0470773	0.976657	0.329231	[LM] Proliferation	LUSC	0.595193
0.03134	0.0450341	0.695924	0.486813	[TPW] PI3Kgamma Signature	LUSC	0.634332
0.00103	0.0713448	0.0144026	0.988515	[TPW] NOS1 Signature	LUSC	0.988515
-0.00292	0.0238051	-0.122779	0.902333	[TPW] SHC1/pSTAT3 Signature	LUSC	0.946349
0.00948	0.0352583	0.268868	0.788146	[TPW] Immunogenic Cell Death (ICD)	LUSC	0.89185
-0.01362	0.0136145	-1.00008	0.317949	[HM] Hypoxia	LIHC	0.511255
-0.03273	0.0163649	-2.00018	0.0462401	[HM] Mitotic spindle	LIHC	0.358481
-0.01664	0.0198901	-0.836643	0.403354	[HM] Wnt beta catenin signaling	LIHC	0.547738
-0.0166	0.0192884	-0.860487	0.3901	[HM] TGF beta signaling	LIHC	0.547738
0.02435	0.0112362	2.16719	0.030883	[HM] DNA repair	LIHC	0.358481
-0.02309	0.0279595	-0.825924	0.409401	[HM] G2M checkpoint	LIHC	0.547738
-0.0159	0.0130873	-1.21454	0.225346	[HM] Apoptosis	LIHC	0.460625
-0.02522	0.0178258	-1.41462	0.158053	[HM] Notch signaling	LIHC	0.45066
-0.01864	0.0179806	-1.03692	0.300478	[HM] Hedgehog signaling	LIHC	0.511255
-0.01629	0.0308644	-0.527933	0.597875	[HM] E2F targets	LIHC	0.694827
-0.04105	0.0311938	-1.31588	0.189061	[HM] Epithelial mesenchymal transition	LIHC	0.451645
0.02763	0.0138532	1.99478	0.0468295	[HM] Oxidative phosphorylation	LIHC	0.358481
-0.01632	0.0087747	-1.85964	0.063761	[HM] Glycolysis	LIHC	0.391675
-0.00643	0.011585	-0.55538	0.578984	[HM] Reactive oxigen species pathway	LIHC	0.691564
-0.00231	0.00910311	-0.25353	0.800005	[HM] p53 pathway	LIHC	0.83903
-0.00942	0.00757642	-1.24306	0.214663	[HM] UV response up	LIHC	0.460625
-0.02376	0.0152709	-1.55566	0.120678	[HM] UV response down	LIHC	0.432429
-0.01368	0.0328809	-0.415937	0.677707	[HM] Angiogenesis	LIHC	0.747215
-0.02031	0.0160794	-1.26298	0.207422	[HM] KRAS signaling up	LIHC	0.460625
-0.00419	0.00732382	-0.572414	0.567403	[HM] KRAS signaling down	LIHC	0.691564
0.0061	0.0131883	0.462834	0.643766	[HM] Myc targets	LIHC	0.728472
-0.01796	0.00913072	-1.96647	0.0500206	[HM] Estrogen response	LIHC	0.358481
-0.01829	0.00852568	-2.14493	0.0326345	[IPA] ERK MAPK Signaling	LIHC	0.358481
-0.01962	0.0113779	-1.72433	0.0855166	[IPA] HMGB1 Signaling	LIHC	0.408579
-0.01559	0.0112749	-1.38249	0.167687	[IPA] ErbB Signaling	LIHC	0.45066
-0.01905	0.0126908	-1.50126	0.134174	[IPA] PTEN Signaling	LIHC	0.439197
-0.00818	0.00848258	-0.964522	0.335439	[IPA] PI3K AKT Signaling	LIHC	0.515138
0.00012	0.0113881	0.0103528	0.991746	[IPA] HER 2 Signaling in Breast Cancer	LIHC	0.998826
-0.0066	0.00449391	-1.46797	0.142994	[IPA] mTOR Signaling	LIHC	0.439197
-0.00871	0.00876934	-0.993747	0.321021	[IPA] AMPK Signaling	LIHC	0.511255
-0.01156	0.00874163	-1.32237	0.186893	[IPA] p38 MAPK Signaling	LIHC	0.451645
-0.01386	0.00882047	-1.57081	0.117115	[IPA] Myc Mediated Apoptosis Signaling	LIHC	0.432429
-0.02261	0.0128712	-1.75643	0.0798744	[IPA] EGF Signaling	LIHC	0.408579
-0.02012	0.00957345	-2.10213	0.0362436	[IPA] VEGF Signaling	LIHC	0.358481
-0.01215	0.0102297	-1.18789	0.235669	[IPA] ErbB2 ErbB3 Signaling	LIHC	0.460625
-0.01835	0.0111019	-1.6527	0.0992735	[IPA] ERK5 Signaling	LIHC	0.426876
-0.02413	0.0295098	-0.817538	0.414168	[IPA] Mismatch Repair in Eukaryotes	LIHC	0.547738
2e-05	0.0102036	0.00147256	0.998826	[IPA] Telomere Extension by Telomerase	LIHC	0.998826
-0.04702	0.0715775	-0.656968	0.511626	[LM] Proliferation	LIHC	0.647056
-0.03158	0.0317415	-0.995022	0.320402	[TPW] PI3Kgamma Signature	LIHC	0.511255
0.01384	0.0406256	0.34075	0.733492	[TPW] NOS1 Signature	LIHC	0.788504
-0.02632	0.02413	-1.09085	0.276077	[TPW] SHC1/pSTAT3 Signature	LIHC	0.511255
-0.02099	0.0260164	-0.806737	0.420357	[TPW] Immunogenic Cell Death (ICD)	LIHC	0.547738
-0.00496	0.00742561	-0.667395	0.504936	[HM] Hypoxia	STAD	0.620349
0.00266	0.00567602	0.468275	0.639864	[HM] Mitotic spindle	STAD	0.743626
-0.01337	0.00835593	-1.60053	0.110334	[HM] Wnt beta catenin signaling	STAD	0.238229
-0.01688	0.00748615	-2.25532	0.0246971	[HM] TGF beta signaling	STAD	0.174031
0.01401	0.00757749	1.84847	0.0653326	[HM] DNA repair	STAD	0.222412
0.02703	0.0134779	2.00569	0.0456174	[HM] G2M checkpoint	STAD	0.196155
-0.00467	0.00601127	-0.777519	0.437349	[HM] Apoptosis	STAD	0.553118
-0.00588	0.00677906	-0.867316	0.386331	[HM] Notch signaling	STAD	0.506957
-0.02866	0.0103712	-2.76303	0.00601286	[HM] Hedgehog signaling	STAD	0.164658
0.03607	0.0166355	2.16803	0.030793	[HM] E2F targets	STAD	0.174031
-0.0205	0.0179955	-1.13923	0.255343	[HM] Epithelial mesenchymal transition	STAD	0.422298
0.0269	0.0100316	2.68146	0.0076585	[HM] Oxidative phosphorylation	STAD	0.164658
0.00827	0.00559702	1.47829	0.140181	[HM] Glycolysis	STAD	0.273991
0.0107	0.00626274	1.70923	0.0882477	[HM] Reactive oxigen species pathway	STAD	0.238229
0.00502	0.00582184	0.862338	0.38906	[HM] p53 pathway	STAD	0.506957
0.00896	0.00426627	2.09978	0.0364251	[HM] UV response up	STAD	0.174031
-0.02317	0.00988425	-2.34446	0.0195829	[HM] UV response down	STAD	0.174031
-0.01002	0.0116091	-0.862835	0.388787	[HM] Angiogenesis	STAD	0.506957
-0.01273	0.0101244	-1.25739	0.209406	[HM] KRAS signaling up	STAD	0.375185
-0.00972	0.00608115	-1.59841	0.110804	[HM] KRAS signaling down	STAD	0.238229
0.0223	0.00965277	2.31045	0.0214128	[HM] Myc targets	STAD	0.174031
0.00243	0.00585451	0.414955	0.678415	[HM] Estrogen response	STAD	0.753598
-0.00364	0.00367217	-0.990649	0.322505	[IPA] ERK MAPK Signaling	STAD	0.462256
-0.01279	0.00693865	-1.8426	0.066188	[IPA] HMGB1 Signaling	STAD	0.222412
-0.00649	0.00528723	-1.22664	0.220739	[IPA] ErbB Signaling	STAD	0.379672
-0.01028	0.00624598	-1.64551	0.100713	[IPA] PTEN Signaling	STAD	0.238229
-0.00022	0.00456038	-0.0493094	0.960699	[IPA] PI3K AKT Signaling	STAD	0.960699
-0.01056	0.00655555	-1.61087	0.10806	[IPA] HER 2 Signaling in Breast Cancer	STAD	0.238229
-0.00531	0.00313126	-1.69644	0.0906432	[IPA] mTOR Signaling	STAD	0.238229
-0.00189	0.00464377	-0.408019	0.683496	[IPA] AMPK Signaling	STAD	0.753598
-0.00567	0.00523546	-1.0837	0.279203	[IPA] p38 MAPK Signaling	STAD	0.444656
-0.00183	0.00540064	-0.339347	0.734541	[IPA] Myc Mediated Apoptosis Signaling	STAD	0.78177
-0.00958	0.00631838	-1.51649	0.130249	[IPA] EGF Signaling	STAD	0.266701
-0.01105	0.00602199	-1.83545	0.0672409	[IPA] VEGF Signaling	STAD	0.222412
-0.0081	0.00599482	-1.35048	0.177687	[IPA] ErbB2 ErbB3 Signaling	STAD	0.332197
-0.00517	0.0050744	-1.01812	0.309287	[IPA] ERK5 Signaling	STAD	0.458598
0.03013	0.0175665	1.71541	0.0871072	[IPA] Mismatch Repair in Eukaryotes	STAD	0.238229
0.00304	0.00537887	0.564773	0.57257	[IPA] Telomere Extension by Telomerase	STAD	0.683904
0.0773	0.0341223	2.26527	0.0240735	[LM] Proliferation	STAD	0.174031
-0.00526	0.0223305	-0.235751	0.813756	[TPW] PI3Kgamma Signature	STAD	0.833131
-0.01098	0.0337821	-0.324942	0.745408	[TPW] NOS1 Signature	STAD	0.78177
-0.02858	0.0133631	-2.13863	0.0331202	[TPW] SHC1/pSTAT3 Signature	STAD	0.174031
-0.01617	0.0154668	-1.04539	0.296526	[TPW] Immunogenic Cell Death (ICD)	STAD	0.45538
0.0053	0.0133951	0.395795	0.692466	[HM] Hypoxia	BLCA	0.918914
-0.0016	0.0105047	-0.151934	0.879315	[HM] Mitotic spindle	BLCA	0.945263
-0.01099	0.0124501	-0.882459	0.378055	[HM] Wnt beta catenin signaling	BLCA	0.918914
0.00762	0.0129821	0.587065	0.557489	[HM] TGF beta signaling	BLCA	0.918914
-0.0061	0.00852455	-0.715592	0.474658	[HM] DNA repair	BLCA	0.918914
-0.0119	0.0196576	-0.605313	0.545312	[HM] G2M checkpoint	BLCA	0.918914
0.01077	0.0127767	0.842715	0.399888	[HM] Apoptosis	BLCA	0.918914
-0.0151	0.0112601	-1.34067	0.180783	[HM] Notch signaling	BLCA	0.915885
0.00854	0.0168581	0.506795	0.612576	[HM] Hedgehog signaling	BLCA	0.918914
-0.01191	0.0233825	-0.509163	0.610917	[HM] E2F targets	BLCA	0.918914
0.03789	0.0364259	1.04006	0.298935	[HM] Epithelial mesenchymal transition	BLCA	0.918156
-0.00314	0.011295	-0.278368	0.780873	[HM] Oxidative phosphorylation	BLCA	0.929682
-0.00148	0.00745626	-0.19793	0.843199	[HM] Glycolysis	BLCA	0.929682
-0.00461	0.00935417	-0.492918	0.622339	[HM] Reactive oxigen species pathway	BLCA	0.918914
-0.00624	0.0112077	-0.556313	0.578306	[HM] p53 pathway	BLCA	0.918914
0.0128	0.00676146	1.89341	0.0590192	[HM] UV response up	BLCA	0.915885
0.01763	0.0136495	1.29167	0.197212	[HM] UV response down	BLCA	0.915885
0.02872	0.0263122	1.09138	0.275758	[HM] Angiogenesis	BLCA	0.915885
0.02126	0.0191041	1.11277	0.26647	[HM] KRAS signaling up	BLCA	0.915885
-0.01897	0.00980965	-1.93421	0.0537873	[HM] KRAS signaling down	BLCA	0.915885
-0.00658	0.0102017	-0.644563	0.519577	[HM] Myc targets	BLCA	0.918914
0.00254	0.0102489	0.247358	0.804757	[HM] Estrogen response	BLCA	0.929682
0.00247	0.00617268	0.399957	0.6894	[IPA] ERK MAPK Signaling	BLCA	0.918914
0.01276	0.0105139	1.21404	0.225442	[IPA] HMGB1 Signaling	BLCA	0.915885
0.00645	0.00796485	0.809217	0.418868	[IPA] ErbB Signaling	BLCA	0.918914
0.00329	0.00868816	0.378561	0.705213	[IPA] PTEN Signaling	BLCA	0.918914
0.00177	0.00652804	0.271325	0.78628	[IPA] PI3K AKT Signaling	BLCA	0.929682
0.00338	0.00838679	0.402739	0.687353	[IPA] HER 2 Signaling in Breast Cancer	BLCA	0.918914
0.00086	0.00428847	0.201322	0.840548	[IPA] mTOR Signaling	BLCA	0.929682
-0.00245	0.00600325	-0.407394	0.683935	[IPA] AMPK Signaling	BLCA	0.918914
0.00093	0.00984936	0.0945765	0.924698	[IPA] p38 MAPK Signaling	BLCA	0.969805
0.00307	0.00702514	0.437503	0.661981	[IPA] Myc Mediated Apoptosis Signaling	BLCA	0.918914
0.00041	0.00974674	0.0422381	0.96633	[IPA] EGF Signaling	BLCA	0.975208
0.01026	0.00884848	1.15932	0.24701	[IPA] VEGF Signaling	BLCA	0.915885
-0.00025	0.00804366	-0.0310964	0.975208	[IPA] ErbB2 ErbB3 Signaling	BLCA	0.975208
0.01534	0.0100224	1.53044	0.126693	[IPA] ERK5 Signaling	BLCA	0.915885
-0.00605	0.0257116	-0.235143	0.814217	[IPA] Mismatch Repair in Eukaryotes	BLCA	0.929682
-0.01315	0.0076883	-1.70999	0.0880377	[IPA] Telomere Extension by Telomerase	BLCA	0.915885
-0.0224	0.0494221	-0.453222	0.650633	[LM] Proliferation	BLCA	0.918914
0.08456	0.0480512	1.75978	0.0792032	[TPW] PI3Kgamma Signature	BLCA	0.915885
0.01297	0.0315734	0.41078	0.681453	[TPW] NOS1 Signature	BLCA	0.918914
0.03867	0.025964	1.48955	0.137125	[TPW] SHC1/pSTAT3 Signature	BLCA	0.915885
0.02979	0.0273561	1.08879	0.276895	[TPW] Immunogenic Cell Death (ICD)	BLCA	0.915885
-0.00377	0.00522902	-0.721277	0.47106	[HM] Hypoxia	UCEC	0.57873
0.00599	0.00465508	1.2868	0.198729	[HM] Mitotic spindle	UCEC	0.363267
-0.01042	0.00832416	-1.2513	0.21138	[HM] Wnt beta catenin signaling	UCEC	0.363267
-0.00481	0.00614885	-0.782474	0.434288	[HM] TGF beta signaling	UCEC	0.569135
0.00729	0.00390453	1.8682	0.0622899	[HM] DNA repair	UCEC	0.271297
0.01504	0.00903819	1.66455	0.0965987	[HM] G2M checkpoint	UCEC	0.316196
0.00519	0.00427277	1.21502	0.224904	[HM] Apoptosis	UCEC	0.363267
-0.00425	0.00562212	-0.755956	0.450014	[HM] Notch signaling	UCEC	0.569135
-0.01829	0.0070324	-2.60152	0.00954256	[HM] Hedgehog signaling	UCEC	0.102583
0.01839	0.0107466	1.7116	0.087559	[HM] E2F targets	UCEC	0.313753
-0.00701	0.00926174	-0.757129	0.449312	[HM] Epithelial mesenchymal transition	UCEC	0.569135
0.00724	0.00518147	1.39659	0.163126	[HM] Oxidative phosphorylation	UCEC	0.363267
0.00213	0.00377847	0.563785	0.573141	[HM] Glycolysis	UCEC	0.648554
0.01346	0.0044626	3.01572	0.00268754	[HM] Reactive oxigen species pathway	UCEC	0.0577821
0.00429	0.00389827	1.10065	0.271551	[HM] p53 pathway	UCEC	0.417024
0.00203	0.00308076	0.658257	0.510661	[HM] UV response up	UCEC	0.609956
-0.00667	0.0052177	-1.27854	0.201622	[HM] UV response down	UCEC	0.363267
-0.00429	0.00828682	-0.517538	0.604998	[HM] Angiogenesis	UCEC	0.66705
-0.00573	0.00647605	-0.885026	0.376547	[HM] KRAS signaling up	UCEC	0.522307
-0.01197	0.00369299	-3.24241	0.00126039	[HM] KRAS signaling down	UCEC	0.0541968
0.00755	0.00492455	1.53396	0.125642	[HM] Myc targets	UCEC	0.337663
-0.00584	0.00472692	-1.23613	0.21696	[HM] Estrogen response	UCEC	0.363267
0.00367	0.00270335	1.35936	0.174615	[IPA] ERK MAPK Signaling	UCEC	0.363267
0.00501	0.00359415	1.39364	0.164015	[IPA] HMGB1 Signaling	UCEC	0.363267
0.00204	0.00343466	0.594323	0.552552	[IPA] ErbB Signaling	UCEC	0.642155
0.0016	0.00371508	0.430942	0.666687	[IPA] PTEN Signaling	UCEC	0.716689
0.00795	0.00300871	2.64266	0.00847098	[IPA] PI3K AKT Signaling	UCEC	0.102583
0.00564	0.00389924	1.44572	0.148851	[IPA] HER 2 Signaling in Breast Cancer	UCEC	0.363267
0.00216	0.00167214	1.29294	0.196598	[IPA] mTOR Signaling	UCEC	0.363267
0.00595	0.00268883	2.21371	0.0272771	[IPA] AMPK Signaling	UCEC	0.22887
0.0068	0.00352038	1.93129	0.0539846	[IPA] p38 MAPK Signaling	UCEC	0.271297
0.00329	0.00272801	1.20668	0.228098	[IPA] Myc Mediated Apoptosis Signaling	UCEC	0.363267
0.0088	0.0043698	2.01292	0.0446316	[IPA] EGF Signaling	UCEC	0.271297
0.0061	0.00327282	1.86248	0.0630922	[IPA] VEGF Signaling	UCEC	0.271297
0.00623	0.0038138	1.63357	0.102948	[IPA] ErbB2 ErbB3 Signaling	UCEC	0.316196
-3e-05	0.00404215	-0.00821916	0.993445	[IPA] ERK5 Signaling	UCEC	0.993445
0.02129	0.0117108	1.81775	0.0696712	[IPA] Mismatch Repair in Eukaryotes	UCEC	0.272351
0.00814	0.00378426	2.15095	0.0319353	[IPA] Telomere Extension by Telomerase	UCEC	0.22887
0.03491	0.0222049	1.57238	0.116464	[LM] Proliferation	UCEC	0.333864
-0.01339	0.013674	-0.979347	0.327859	[TPW] PI3Kgamma Signature	UCEC	0.469931
-0.00368	0.0153218	-0.240447	0.810077	[TPW] NOS1 Signature	UCEC	0.829365
-0.00863	0.0087093	-0.990943	0.322169	[TPW] SHC1/pSTAT3 Signature	UCEC	0.469931
-0.00331	0.00926709	-0.357616	0.720774	[TPW] Immunogenic Cell Death (ICD)	UCEC	0.755934
-0.00177	0.00755756	-0.234017	0.815069	[HM] Hypoxia	HNSC	0.98155
0.00199	0.00688394	0.288685	0.772944	[HM] Mitotic spindle	HNSC	0.977547
0.01705	0.00786577	2.16708	0.0307069	[HM] Wnt beta catenin signaling	HNSC	0.440132
-0.00306	0.00861285	-0.354814	0.722881	[HM] TGF beta signaling	HNSC	0.941936
-0.0099	0.00741853	-1.33391	0.18285	[HM] DNA repair	HNSC	0.886598
-0.00923	0.0110186	-0.837948	0.402466	[HM] G2M checkpoint	HNSC	0.886598
0.00023	0.00544138	0.0431648	0.965588	[HM] Apoptosis	HNSC	0.988578
0.00121	0.00798965	0.151331	0.879776	[HM] Notch signaling	HNSC	0.988578
0.0251	0.0112922	2.22307	0.0266638	[HM] Hedgehog signaling	HNSC	0.440132
-0.01084	0.0142523	-0.760843	0.447115	[HM] E2F targets	HNSC	0.886598
-0.02181	0.0197777	-1.10265	0.270718	[HM] Epithelial mesenchymal transition	HNSC	0.886598
-0.00647	0.0100268	-0.64487	0.519311	[HM] Oxidative phosphorylation	HNSC	0.886598
-0.00097	0.00484728	-0.199523	0.841936	[HM] Glycolysis	HNSC	0.98155
0.00325	0.00692989	0.469142	0.639175	[HM] Reactive oxigen species pathway	HNSC	0.886598
0.00322	0.00504872	0.638661	0.52334	[HM] p53 pathway	HNSC	0.886598
-0.00236	0.00391167	-0.603061	0.546746	[HM] UV response up	HNSC	0.886598
-0.00451	0.00929838	-0.484498	0.628247	[HM] UV response down	HNSC	0.886598
-0.00853	0.0140355	-0.607529	0.54378	[HM] Angiogenesis	HNSC	0.886598
-0.00652	0.0110864	-0.588015	0.556792	[HM] KRAS signaling up	HNSC	0.886598
0.01226	0.00751345	1.63222	0.103273	[HM] KRAS signaling down	HNSC	0.886598
-0.00863	0.00749456	-1.15184	0.249947	[HM] Myc targets	HNSC	0.886598
0.00817	0.00581549	1.40462	0.160764	[HM] Estrogen response	HNSC	0.886598
-3e-05	0.00500362	-0.00699294	0.994423	[IPA] ERK MAPK Signaling	HNSC	0.994423
0.00119	0.00608244	0.196129	0.84459	[IPA] HMGB1 Signaling	HNSC	0.98155
0.00525	0.00593871	0.88463	0.376788	[IPA] ErbB Signaling	HNSC	0.886598
0.00445	0.00697486	0.638127	0.523687	[IPA] PTEN Signaling	HNSC	0.886598
0.00263	0.00454019	0.578431	0.563237	[IPA] PI3K AKT Signaling	HNSC	0.886598
0.00416	0.00650793	0.639845	0.522571	[IPA] HER 2 Signaling in Breast Cancer	HNSC	0.886598
-0.00312	0.00256543	-1.21739	0.224039	[IPA] mTOR Signaling	HNSC	0.886598
0.00186	0.00457952	0.407015	0.684174	[IPA] AMPK Signaling	HNSC	0.919358
-0.00499	0.00753748	-0.661384	0.508675	[IPA] p38 MAPK Signaling	HNSC	0.886598
0.00395	0.00510704	0.772684	0.44008	[IPA] Myc Mediated Apoptosis Signaling	HNSC	0.886598
0.00411	0.00743754	0.55311	0.580439	[IPA] EGF Signaling	HNSC	0.886598
-0.00818	0.00741626	-1.10283	0.270637	[IPA] VEGF Signaling	HNSC	0.886598
0.00065	0.00612172	0.106724	0.915051	[IPA] ErbB2 ErbB3 Signaling	HNSC	0.988578
-0.00295	0.00627824	-0.470133	0.638468	[IPA] ERK5 Signaling	HNSC	0.886598
-0.00116	0.0170238	-0.0683111	0.945566	[IPA] Mismatch Repair in Eukaryotes	HNSC	0.988578
-0.00261	0.00467133	-0.558893	0.576489	[IPA] Telomere Extension by Telomerase	HNSC	0.886598
-0.01871	0.0252645	-0.740513	0.459341	[LM] Proliferation	HNSC	0.886598
-0.03038	0.0270821	-1.1217	0.262537	[TPW] PI3Kgamma Signature	HNSC	0.886598
0.07747	0.0332624	2.32895	0.020265	[TPW] NOS1 Signature	HNSC	0.440132
-0.00107	0.0128528	-0.0829018	0.933963	[TPW] SHC1/pSTAT3 Signature	HNSC	0.988578
-0.01265	0.0177348	-0.713227	0.476043	[TPW] Immunogenic Cell Death (ICD)	HNSC	0.886598
0.00078	0.0090895	0.0857097	0.931714	[HM] Hypoxia	BRCA	0.977961
0.00506	0.0090683	0.557822	0.577089	[HM] Mitotic spindle	BRCA	0.977961
-0.01378	0.00943278	-1.46111	0.144294	[HM] Wnt beta catenin signaling	BRCA	0.977961
0.00804	0.0100737	0.79843	0.424808	[HM] TGF beta signaling	BRCA	0.977961
0.00658	0.00774713	0.849581	0.395758	[HM] DNA repair	BRCA	0.977961
0.01201	0.0184177	0.652056	0.514513	[HM] G2M checkpoint	BRCA	0.977961
0.00322	0.0074504	0.432674	0.665344	[HM] Apoptosis	BRCA	0.977961
-0.01001	0.0106747	-0.938132	0.3484	[HM] Notch signaling	BRCA	0.977961
0.00399	0.0114933	0.346943	0.728706	[HM] Hedgehog signaling	BRCA	0.977961
0.0148	0.0210037	0.704829	0.481078	[HM] E2F targets	BRCA	0.977961
0.00754	0.0198291	0.380212	0.703868	[HM] Epithelial mesenchymal transition	BRCA	0.977961
0.00279	0.0108255	0.258107	0.796377	[HM] Oxidative phosphorylation	BRCA	0.977961
0.00043	0.00606026	0.0701628	0.944078	[HM] Glycolysis	BRCA	0.977961
0.00311	0.0081076	0.384061	0.701014	[HM] Reactive oxigen species pathway	BRCA	0.977961
0.00695	0.00641164	1.0838	0.278712	[HM] p53 pathway	BRCA	0.977961
0.00301	0.00517389	0.581516	0.561022	[HM] UV response up	BRCA	0.977961
0.00769	0.0109958	0.699731	0.484256	[HM] UV response down	BRCA	0.977961
0.00337	0.0126761	0.266073	0.790237	[HM] Angiogenesis	BRCA	0.977961
-0.00604	0.0138661	-0.435499	0.663293	[HM] KRAS signaling up	BRCA	0.977961
0.00049	0.00556169	0.0873866	0.930381	[HM] KRAS signaling down	BRCA	0.977961
0.0022	0.0101934	0.215979	0.829047	[HM] Myc targets	BRCA	0.977961
0.01246	0.0130893	0.95186	0.341395	[HM] Estrogen response	BRCA	0.977961
0.00041	0.00518409	0.0793458	0.936773	[IPA] ERK MAPK Signaling	BRCA	0.977961
-0.00208	0.00803653	-0.259199	0.795534	[IPA] HMGB1 Signaling	BRCA	0.977961
0.00211	0.00697583	0.3025	0.762333	[IPA] ErbB Signaling	BRCA	0.977961
0.00242	0.00811288	0.29849	0.76539	[IPA] PTEN Signaling	BRCA	0.977961
0.001	0.00484807	0.205579	0.837161	[IPA] PI3K AKT Signaling	BRCA	0.977961
0.00374	0.0081395	0.459976	0.645632	[IPA] HER 2 Signaling in Breast Cancer	BRCA	0.977961
-0.00089	0.00341877	-0.261051	0.794106	[IPA] mTOR Signaling	BRCA	0.977961
0.00158	0.00549287	0.287896	0.773485	[IPA] AMPK Signaling	BRCA	0.977961
-0.00292	0.00637448	-0.457759	0.647223	[IPA] p38 MAPK Signaling	BRCA	0.977961
-0.00015	0.00526867	-0.027632	0.977961	[IPA] Myc Mediated Apoptosis Signaling	BRCA	0.977961
0.00037	0.0082055	0.0456141	0.963627	[IPA] EGF Signaling	BRCA	0.977961
-0.00302	0.0067948	-0.444494	0.65678	[IPA] VEGF Signaling	BRCA	0.977961
-0.00145	0.00703185	-0.205956	0.836866	[IPA] ErbB2 ErbB3 Signaling	BRCA	0.977961
0.0026	0.00724677	0.358146	0.720308	[IPA] ERK5 Signaling	BRCA	0.977961
0.01352	0.0197353	0.685222	0.493361	[IPA] Mismatch Repair in Eukaryotes	BRCA	0.977961
0.00279	0.00601093	0.46421	0.642597	[IPA] Telomere Extension by Telomerase	BRCA	0.977961
0.03624	0.0499027	0.726273	0.467839	[LM] Proliferation	BRCA	0.977961
0.00146	0.0217517	0.0671617	0.946466	[TPW] PI3Kgamma Signature	BRCA	0.977961
-0.00829	0.0189272	-0.437799	0.661625	[TPW] NOS1 Signature	BRCA	0.977961
0.0069	0.0170429	0.404757	0.685742	[TPW] SHC1/pSTAT3 Signature	BRCA	0.977961
-0.00713	0.0184303	-0.386829	0.698964	[TPW] Immunogenic Cell Death (ICD)	BRCA	0.977961
