# Supplementary material for: Positive regulation of oxidative phosphorylation by nuclear myosin 1 protects cells from metabolic reprogramming and tumorigenesis in mice
Source: Nat Commun. 2023 Oct 10;14:6328. doi: 10.1038/s41467-023-42093-w (PMC10564744; doi:10.1038/s41467-023-42093-w)
Supplement: Supplementary file 12 — Source Data [file 41467_2023_42093_MOESM12_ESM.xlsx]

## Sheet: Figure 1
Figure 1B																																									p-value
		WT													KO													KO+NM1													WTvs KO	WTvsKO+NM1	KOvsKO+NM1
	mt-Nd1	0.834464	1.03926	1.09706	0.985686	0.995375	1.09465	0.978678	0.811938	1.04135	1.03093	0.844796	0.978016		0.644467	1.00698	0.462391	0.501059	1.31599	0.450044	0.736439	0.881491	0.620331	0.507268	0.863569	0.771404		1.57559	2.2882	2.31348	2.44875	2.76208	2.87869	2.10206	1.04956	2.56312	1.51492	2.23524	1.48288		0.00515232	0.125745	3.75316e-05
	mt-Cyb	0.932022	1.02982	1.03928	0.986657	0.946511	0.982968	1.11039	0.98349	0.981718	1.18715	1.03445	0.979505		1.25487	0.792184	0.838665	0.712092	0.946756	0.860894	1.06479	1.1674	0.661007	0.733487	0.842204	0.981373		1.14679	1.23188	0.994222	0.996909	0.943065	1.59766	1.34892	1.1907	1.1638	0.989303	1.05459	1.0272		0.0636562	0.169664	0.00134342
	m-Co1	0.845129	0.810105	1.31919	0.949735	0.934746	1.17496	0.886718	1.19708	0.891495	1.20694	0.874687	0.970408		0.783996	0.948661	0.90984	0.856783	0.611169	0.553678	0.728328	0.919458	0.898655	0.923974	0.614887	0.65327		1.89878	1.94161	1.5629	1.35478	1.2199	1.26215	1.40727	1.90662	2.02624	2.02722	2.30038	1.96449		0.00243389	0.0388888	2.81364e-07
Figure 1C
		WT													KO													KO+NM1													WTvs KO	WTvsKO+NM1	KOvsKO+NM1
	Ndufs3	1.05284	0.923891	1.08747	0.962164	1.01323	0.969714	0.970591	1.10241	0.965033	1.02287	0.946806	0.793655		0.673601	0.686202	0.809636	0.769319	0.807954	0.473298	0.716474	0.699022	0.821664	0.75963	0.783453	0.566058		0.983609	1.11658	1.14338	1.16881	1.16519	1.15577	0.977967	1.13774	1.18996	1.21178	1.19874	1.01716		4.89582e-07	0.000474905	4.43872e-10
	Sdha	0.947942	1.03991	1.06981	1.08342	0.997286	0.877605	0.828799	1.18966	0.877225	1.08304	1.05755	1.00942		0.596984	0.640723	0.634999	0.701036	0.689867	0.580718	0.568375	0.656707	0.654082	0.655488	0.678782	0.634433		1.37993	1.50834	1.81083	1.41755	1.03352	1.10979	1.51161	1.94251	1.85172	1.07441	0.766652	1.11306		1.58096e-10	0.0028353	6.6766e-07
	Uqcrb	1.05078	1.09239	1.0579	0.828992	0.958386	1.03651	0.9325	0.985879	1.14171	0.952737	0.935731	1.02068		0.980103	0.853018	0.839606	0.964032	0.676421	0.689813	0.87426	0.979713	0.796775	0.858224	0.802357	0.789598		1.34149	1.48163	1.53975	1.48227	1.17056	1.47595	1.94875	1.524	1.6797	1.88694	1.69061	1.64994		0.000413209	1.95881e-08	4.13832e-10
	Cox5a	0.890959	1.03838	1.09116	0.87648	0.999771	1.13046	0.987901	1.07077	1.31393	1.02754	0.845798	0.827851		0.87396	0.671684	0.820656	0.980196	0.769086	0.676156	0.800119	0.795508	0.769011	0.878094	0.874677	0.680702		2.08469	1.93772	1.94484	2.0668	2.17029	2.20067	1.95491	1.81506	1.94414	2.16959	2.30346	2.21786		0.000272766	1.06152e-14	1.17028e-17
	Atp5d	1.0047	0.979249	0.971921	1.04823	0.997657	1.28108	0.750602	1.02116	1.34764	0.968113	1.11601	0.870491		0.808262	0.914029	0.989567	0.855595	0.998758	0.978566	1.04662	0.705351	0.899108	0.876652	0.839392	0.856822		1.07622	1.1781	1.14119	1.25925	1.09229	1.12519	1.10895	1.17392	1.25506	1.20617	1.07211	1.05604		0.0229551	0.0327964	2.72882e-07
	Ucp2	0.989414	1.02914	1.09166	0.947881	1.00585	0.943564	1.05248	1.11579	1.0052	0.83806	1.0003	1.01053		0.843033	0.644931	0.687006	0.565414	0.706229	0.769578	0.698782	0.705513	0.781711	0.666069	0.555384	0.861342		1.56174	1.51442	1.57562	1.37716	1.41977	1.54167	1.57776	1.59164	1.45438	1.29853	1.46304	1.60502		2.03486e-08	1.41145e-12	1.12794e-15
Figure 1D
		Ndufb4	Ndufa7	Ndufa11	Ndufb11	Ndufa13	Ndufb9	Ndufb7	Ndufb10	Ndufb8	Ndufs8	Ndufb6	Ndufs2	Ndufa2	Ndufa10	Ndufa6	Ndufs7	Ndufv1	Ndufa12	Ndufs3	Ndufv3	Ndufs6	Ndufa3	Ndufa9	Ndufa8	Ndufs1	Sdhb	Sdhc	Sdhd	Uqcr11	Uqcrq	Uqcrh	Cyc1	Uqcr10	Uqcrb	Cox6a2	Cox8b	Cox7a1	Cox6b2	Cox7a2l	Cox4i1	Cox6a1	Cox10	Cox6b1	Cox5b	Cox5a	Cox7b	Cox17	Atp5c1
	WT	0.200004	0.176674	0.159151	0.159538	0.145978	0.15331	0.139622	0.127471	0.126744	0.103361	0.0903193	0.102267	0.0928985	0.0923062	0.087613	0.0803381	0.0792606	0.0606196	0.0578232	0.0700472	0.0554111	0.0554841	0.0495004	0.0358816	-0.488683	0.144475	0.127845	0.0552184	0.148185	0.135078	0.110778	0.102322	0.0865962	-0.626186	0.343264	0.346063	0.315179	0.185898	0.168655	0.155113	0.108292	0.0723041	0.0712701	0.0476717	0.0319943	-0.546539	-0.854982	0.157502
	KO	-0.290391	-0.254255	-0.22208	-0.219545	-0.206639	-0.202078	-0.182831	-0.157732	-0.153245	-0.123406	-0.115835	-0.111062	-0.110373	-0.107055	-0.106752	-0.100998	-0.0863064	-0.0638244	-0.0618024	-0.0551816	-0.0544361	-0.0334573	-0.0329121	-0.0222786	0.48483	-0.207446	-0.174156	-0.0699138	-0.205744	-0.178701	-0.143481	-0.131505	-0.0991184	0.582926	-0.786694	-0.753473	-0.537979	-0.24495	-0.230626	-0.198995	-0.132849	-0.0884662	-0.073953	-0.0344499	-0.016768	0.51408	0.670109	-0.214675
Figure 1E
	Names	total	elements
	MGI Mitochondrion vs Up regulated	250	ENSMUSG00000021287	ENSMUSG00000063450	ENSMUSG00000026492	ENSMUSG00000038872	ENSMUSG00000023921	ENSMUSG00000001870	ENSMUSG00000020516	ENSMUSG00000038518	ENSMUSG00000041440	ENSMUSG00000042410	ENSMUSG00000042225	ENSMUSG00000029911	ENSMUSG00000058258	ENSMUSG00000054942	ENSMUSG00000040483	ENSMUSG00000028261	ENSMUSG00000020256	ENSMUSG00000032883	ENSMUSG00000071253	ENSMUSG00000032932	ENSMUSG00000028603	ENSMUSG00000032047	ENSMUSG00000022048	ENSMUSG00000029486	ENSMUSG00000024581	ENSMUSG00000032902	ENSMUSG00000020280	ENSMUSG00000028412	ENSMUSG00000026618	ENSMUSG00000062373	ENSMUSG00000004127	ENSMUSG00000040459	ENSMUSG00000036943	ENSMUSG00000089682	ENSMUSG00000006494	ENSMUSG00000044783	ENSMUSG00000025086	ENSMUSG00000027722	ENSMUSG00000041328	ENSMUSG00000025220	ENSMUSG00000028282	ENSMUSG00000049038	ENSMUSG00000024378	ENSMUSG00000021710	ENSMUSG00000043613	ENSMUSG00000026103	ENSMUSG00000022200
	Down regulated vs MGI Mitochondrion	505	ENSMUSG00000041241	ENSMUSG00000036199	ENSMUSG00000037022	ENSMUSG00000009614	ENSMUSG00000035674	ENSMUSG00000009863	ENSMUSG00000039640	ENSMUSG00000030741	ENSMUSG00000026433	ENSMUSG00000028398	ENSMUSG00000032171	ENSMUSG00000006782	ENSMUSG00000022551	ENSMUSG00000040048	ENSMUSG00000052738	ENSMUSG00000027637	ENSMUSG00000025877	ENSMUSG00000007891	ENSMUSG00000019969	ENSMUSG00000067847	ENSMUSG00000002661	ENSMUSG00000028756	ENSMUSG00000033488	ENSMUSG00000031812	ENSMUSG00000007950	ENSMUSG00000003438	ENSMUSG00000029545	ENSMUSG00000020935	ENSMUSG00000006519	ENSMUSG00000038717	ENSMUSG00000029596	ENSMUSG00000025212	ENSMUSG00000062683	ENSMUSG00000023827	ENSMUSG00000078695	ENSMUSG00000039648	ENSMUSG00000050608	ENSMUSG00000024158	ENSMUSG00000073155	ENSMUSG00000005514	ENSMUSG00000035891	ENSMUSG00000057411	ENSMUSG00000030905	ENSMUSG00000078572	ENSMUSG00000028982	ENSMUSG00000020869	ENSMUSG00000048142
	Up regulated only	3083	ENSMUSG00000056019	ENSMUSG00000042428	ENSMUSG00000078899	ENSMUSG00000042460	ENSMUSG00000096054	ENSMUSG00000045903	ENSMUSG00000025326	ENSMUSG00000085028	ENSMUSG00000021392	ENSMUSG00000030965	ENSMUSG00000023074	ENSMUSG00000070544	ENSMUSG00000056342	ENSMUSG00000052155	ENSMUSG00000035958	ENSMUSG00000036792	ENSMUSG00000015002	ENSMUSG00000087153	ENSMUSG00000024163	ENSMUSG00000020152	ENSMUSG00000024576	ENSMUSG00000029647	ENSMUSG00000090063	ENSMUSG00000043885	ENSMUSG00000020564	ENSMUSG00000042197	ENSMUSG00000034297	ENSMUSG00000033439	ENSMUSG00000039671	ENSMUSG00000051278	ENSMUSG00000047454	ENSMUSG00000022016	ENSMUSG00000046876	ENSMUSG00000024095	ENSMUSG00000025154	ENSMUSG00000024242	ENSMUSG00000097633	ENSMUSG00000025094	ENSMUSG00000026872	ENSMUSG00000029213	ENSMUSG00000052854	ENSMUSG00000052920	ENSMUSG00000029328	ENSMUSG00000019792	ENSMUSG00000102602	ENSMUSG00000036501	ENSMUSG00000033186
	MGI Mitochondrion only	1063	ENSMUSG00000037196	ENSMUSG00000032942	ENSMUSG00000058979	ENSMUSG00000025479	ENSMUSG00000019942	ENSMUSG00000031516	ENSMUSG00000009013	ENSMUSG00000047565	ENSMUSG00000026163	ENSMUSG00000054894	ENSMUSG00000034442	ENSMUSG00000026664	ENSMUSG00000024592	ENSMUSG00000027983	ENSMUSG00000031960	ENSMUSG00000044986	ENSMUSG00000032191	ENSMUSG00000015247	ENSMUSG00000029918	ENSMUSG00000040740	ENSMUSG00000033429	ENSMUSG00000018995	ENSMUSG00000037514	ENSMUSG00000029199	ENSMUSG00000032860	ENSMUSG00000026036	ENSMUSG00000045374	ENSMUSG00000019232	ENSMUSG00000021486	ENSMUSG00000024900	ENSMUSG00000040018	ENSMUSG00000041431	ENSMUSG00000020321	ENSMUSG00000073422	ENSMUSG00000021792	ENSMUSG00000036875	ENSMUSG00000029632	ENSMUSG00000007029	ENSMUSG00000031173	ENSMUSG00000027305	ENSMUSG00000021079	ENSMUSG00000096458	ENSMUSG00000021919	ENSMUSG00000028959	ENSMUSG00000031299	ENSMUSG00000027599	ENSMUSG00000001380
	Down regulated only	2701	ENSMUSG00000026547	ENSMUSG00000017817	ENSMUSG00000035765	ENSMUSG00000022540	ENSMUSG00000034981	ENSMUSG00000041889	ENSMUSG00000020307	ENSMUSG00000027333	ENSMUSG00000019297	ENSMUSG00000044876	ENSMUSG00000025237	ENSMUSG00000006299	ENSMUSG00000042357	ENSMUSG00000029608	ENSMUSG00000001524	ENSMUSG00000054889	ENSMUSG00000030144	ENSMUSG00000052712	ENSMUSG00000042797	ENSMUSG00000004937	ENSMUSG00000021610	ENSMUSG00000026307	ENSMUSG00000060803	ENSMUSG00000022510	ENSMUSG00000078812	ENSMUSG00000055633	ENSMUSG00000001510	ENSMUSG00000038236	ENSMUSG00000059895	ENSMUSG00000091475	ENSMUSG00000001053	ENSMUSG00000049686	ENSMUSG00000028479	ENSMUSG00000022594	ENSMUSG00000044813	ENSMUSG00000028671	ENSMUSG00000042694	ENSMUSG00000039230	ENSMUSG00000021866	ENSMUSG00000018931	ENSMUSG00000042659	ENSMUSG00000059409	ENSMUSG00000053279	ENSMUSG00000049988	ENSMUSG00000034165	ENSMUSG00000028643	ENSMUSG00000005107
Figure 1F
	GO:0055114	oxidation-reduction process	30.5929
	GO:0006412	translation	26.6035
	GO:0032543	mitochondrial translation	17.4801
	GO:0006810	transport	15.8831
	GO:0008152	metabolic process	14.783
	GO:0006754	ATP biosynthetic process	13.1405
	GO:0015986	ATP synthesis coupled proton transport	11.567
	GO:0006979	response to oxidative stress	9.59032
	GO:0006099	tricarboxylic acid cycle	8.43266
	GO:0007005	mitochondrion organization	8.34878
	GO:0015992	proton transport	8.15996
	GO:0051881	regulation of mitochondrial membrane potential	7.47786
Figure 1G
		WT																	KO																	KO+NM1
	mt-Cyb	0.95262	1.20231	1.08269	0.946861	0.877442	1.13161	0.961738	1.04795	0.913018	0.954125	0.975254	1.00174	0.977774	1.01117	1.05393	0.959685		0.861403	0.854776	0.933028	0.90622	0.727436	0.896774	0.823059	0.882627	0.843595	0.662973	0.826664	0.777978	0.946464	0.720333	0.758277	0.779381		1.00623	1.09343	0.98237	0.974102	0.954379	1.01576	0.74005	0.90558	0.950335	0.998913	0.89517	0.945508	0.96164	0.938264
	mt-Nd1	0.934848	0.764884	1.21795	0.89825	1.11663	1.01002	1.00741	0.874743	1.27582	1.00814	0.83891	1.00037	1.15538	1.03134				0.595529	0.576527	0.915945	0.771843	0.757551	0.734189	0.888229	0.768977	0.902187	0.658847	0.904889	0.825698	0.887231	0.941952	0.920128	0.655818		0.997849	0.924419	0.908283	0.971553	0.953987	0.746371	0.978109	1.12526	0.815397	0.784301	0.991383	1.05821	1.08082	0.972472
	mt-ATP6	0.835934	1.05342	1.16667	1.00787	0.823144	1.01293	1.09417	0.92642	0.955547	1.01915	1.03332	0.894309	0.833486	1.09522	1.15672	1.20251		0.768466	0.786964	0.849236	0.749027	0.755921	0.780234	0.762942	0.770444	0.779367	0.806796	0.802468	0.799738	0.763046	0.714861	0.820531	0.779485		0.946909	1.01333	0.96268	0.760495	0.941937	0.883591	1.00837	0.810377	1.074	0.980654	0.9569	0.864273	0.968526	0.954288
Figure 1A
[truncated: 3,036 more columns]

## Sheet: Figure 2
Figure 2A																							p-value
	WT	0.7906	0.865362	0.991332	1.00629	1.06975	0.910034	0.734484	0.95016	1.0593	1.00308	1.16686	1.08017	0.922084	1.17088	1.00852	0.917916	1.27992	1.11897	1.04469	1.02239		WTvs KO	WTvsKO+NM1	KOvsKO+NM1
	KO	0.838681	0.854031	0.636481	0.689933	0.688571	0.750073	0.804495	0.683355	0.86368	0.868525	0.67881	0.554689	0.572834	0.722843	0.779204	0.712587	0.550331	0.57705	0.687954	0.711354		1.24757e-09	0.8233	0.0005
	KO+NM1	0.762462	0.754892	0.843064	0.886438	0.705973	0.962952	1.14829	1.01734	1.35457	1.54609	1.50649	1.59123	1.10741	0.892875	1.06668	0.769665	0.529918	0.603371	0.81512	0.912411
																							p-value
Figure 2B																							WTvs KO	WTvsKO+NM1	KOvsKO+NM1
	WT	0.765438	0.765826	0.826326	0.809974	0.754342	0.948383	0.769746	0.969103	1.08249	1.26488	1.32149	1.17197	1.23073	1.18912	1.00444	0.885613	1.03929	1.07063	1.00868	1.09517		0.005	0.2431	0.0609
	KO	1.11374	0.872223	1.01108	0.988936	0.703256	0.934099	0.856786	0.620399	0.613525	0.579091	0.818594	0.626861	0.844446	1.0448	0.70955	0.846546	1.09614	0.830222	0.757925	0.86348
	KO+NM1	0.903632	0.708178	0.773411	0.804863	0.767971	0.900012	0.95689	0.976558	0.867139	0.889388	1.20063	1.12159	1.00509	0.839571	0.70991	0.832395	1.26679	1.06095	0.974659	1.13643
Figure 2C																																			p-value
	mean average area																																		WTvs KO	WTvsKO+NM1	KOvsKO+NM1
	WT	545.492	753.676	663.591	767.621	628.643	698.277	579.121	574.432	708.466	604.859	587.735	661.606	620.076	619.149	588.06	642.007	642.305	654.496	670.051	644.252	751.558	715.631	666.781	736.515	732.766	706.546	653.9	634.665	631.202	657.547	654.1	535.95		0.0058	0.4782	0.0477
	KO	787.81	562.284	581.984	563.189	746.178	511.199	786.992	723.923	636.557	724.373	727.681	639.744	632.773	610.287	682.851	674.526	624.114	464.808	595.533	474.453	452.879	329.99	567.904	625.751	740.14	545.943	530.882	384.634	449.277	448.861	534.492	311.131
	KO+NM1	706.828	733.437	600.397	754.61	845.114	780.721	751.529	657.704	695.55	592.505	538.566	710.843	629.891	662.901	552.934	525.25	593.85	744.355	613.063	596.763	722.175	719.938	642.506	648.287	701.558	561.307	495.092	558.475	660.121	453.369	491.38	537.725
																																			p-value
	mean average intensity																																		WTvs KO	WTvsKO+NM1	KOvsKO+NM1
	WT	3658.98	3168.84	2664.17	3202.43	3308.18	3300.65	3470.15	3082.66	3054.02	3099.71	3030.5	3260.96	3531.13	3270.7	3368.05	2668.98	2917.35	2976.45	2806.06	2865.79	2997.43	3237.79	2739.26	3002.39	3487.8	3167.96	2982.32	2925.8	3145.66	2793.7	3226.04	2519.64		1.11322e-07	0.0011	6.04408e-11
	KO	3284.32	3053.87	2376.65	2805.25	2603.07	2765.26	2577.47	2633.49	2776.84	2841.5	2456.77	2695.63	2536.27	2680.6	2580.22	2921.81	3219.07	3010.84	2621.4	2734.26	2827.46	2630.17	2705.25	2675.45	2556.32	2806.83	2854.98	2402.86	2790.73	2517.76	2843.19	2388.33
	KO+NM1	3889.48	3955.73	3076.52	3531.78	3777.59	3533.95	3866.94	3382.52	3043.23	3815.27	3881.03	3719.18	3577.13	3985.74	3588.2	3988.49	3196.08	3335.25	3055.84	3092.17	2805.74	3230.03	3360.71	3718.08	3145.4	2547.55	2780.91	3697.39	3344.25	2740.56	3586.24	2485.05
Figure 2D																																			p-value
	cytoplasmic to perinuclear area ratio																																		WTvs KO	WTvsKO+NM1	KOvsKO+NM1
	WT	1.21049	1.06784	0.996491	1.10635	1.20183	1.03521	1.1489	1.1118	1.22153	1.36709	1.0517	1.06912	1.01714	1.09414	1.04654	1.25814	1.03263	1.12514	0.977983	1.06246	1.10616	1.03557	1.0958	1.02449	1.05838	1.10211	1.18486	1.03776	1.11556	0.988065	1.0328	1.17661		1.2472e-12	0.2457	6.39223e-10
	KO	1.10106	0.623067	0.981929	0.667325	1.06557	0.665065	0.857625	0.85598	0.932042	0.821881	1.067	0.84665	0.915151	0.654583	0.880616	1.021	0.854867	0.622446	1.08669	0.625082	0.708935	0.759723	0.77727	0.756251	1.00027	0.804149	0.699167	0.648585	0.515475	0.535154	0.662536	0.611759
	KO+NM1	1.23845	1.01438	1.05517	1.13552	1.1638	1.06664	1.09106	1.35912	1.12053	1.08296	1.63934	0.962437	0.966694	1.14473	1.05286	1.07983	1.10495	1.17017	1.09598	1.08926	1.04501	1.13524	1.20464	1.18934	1.551	0.955717	1.27198	1.05783	1.84332	0.976774	0.945039	0.833031
																																			p-value
	cytoplasmic to perinuclear intensity ratio																																		WTvs KO	WTvsKO+NM1	KOvsKO+NM1
	WT	1.24544	1.10806	0.983478	1.11864	1.23466	1.07885	1.21356	1.17085	1.26438	1.41673	1.05997	1.116	1.02512	1.13677	1.06684	1.31404	1.02986	1.15598	0.97487	1.07599	1.15032	1.08267	1.15779	1.05919	1.10882	1.12497	1.22374	1.08166	1.1564	1.02599	1.06038	1.22019		9.01855e-13	0.418	8.1558e-10
	KO	1.1247	0.504325	1.0044	0.63429	1.06317	0.639391	0.854969	0.86656	0.865702	0.766251	1.11622	0.844258	0.930206	0.590526	0.905528	1.01351	0.826699	0.516205	1.07619	0.579192	0.740324	0.676109	0.750147	0.726021	1.0516	0.802143	0.636486	0.63748	0.465039	0.374573	0.565968	0.61504
	KO+NM1	1.25294	1.02699	1.12915	1.17595	1.22761	1.01475	1.15152	1.40934	1.18095	1.08967	1.66959	0.97896	1.00122	1.20539	1.07061	1.08924	1.09993	1.22679	1.08465	1.12149	1.05758	1.15442	1.24979	1.2567	1.64884	0.976361	1.25393	1.06398	1.91619	0.990963	0.904181	0.716716
Figure 2G
	WT	0.757219	0.49069	0.54339	1.50551	0.392059	0.918667	0.677343	1.00927	0.700739	0.786301	0.605392	1.35467	0.277968	0.67244	0.991793	1.44049	1.40448	0.380229	1.14466	1.08696	0.597072	1.28992	1.14775	1.15861	0.174397	0.335696	0.865969	0.846909	1.07775	0.871377	0.658686	0.375453	0.527943	0.404216	0.798026	1.06238	0.892903	0.780286	1.38505	0.390981	1.03673	0.464708	1.33485	0.650371	0.670521	1.01858	0.505394	0.385632
	KO	0.588323	0.654901	0.64018	0.785099	0.160934	0.335895	1.6752	0.26357	0.496631	0.725848	0.582573	0.746196	0.951675	0.980186	0.450547	0.462315	0.617251	0.477613	0.949401	0.395778	0.007528	0.007438	0.002063	0.581201	0.272964	0.182745	0.447768	0.733782	0.31107	0.033448	0.003618	0.28142	0.339964	0.569681	0.586451	0.299933	0.37884	0.063937	0.186118	0.047684	0.290377	0.495402	0.008668	0.051634	0.011922	0.011382	0.003261	0.011265
	KO+NM1	0.470566	0.761651	0.357526	0.277009	0.00261	0.615461	0.315111	0.647544	1.45654	0.204144	0.418698	0.673164	0.006805	0.402917	0.626007	1.04806	0.152145	0.511266	1.13943	1.3533	1.33911	0.706396	0.746048	1.04004	0.906797	1.20072	0.927253	0.942847	1.26762	0.243106	1.23142	0.668188	0.608205	0.891148	1.52321	1.13597	0.688842	0.00338	0.656429	0.363128	0.672944	0.237703	0.014754	0.954614	1.13638	0.481041	0.575013	0.809786
Figure 2H
	WT	1.045	1.286	1.055	1.056	1.096	1.029	1.082	1.072	1.173	1.041	1.453	1.238	1.051	1.465	1.357	1.023	1.278	1.47	1.111	1.039	1.085	1.082	1.046	1.05	1.032	1.018	1.105	1.07	1.069	1.203	1.149	1.411	1.462	1.445	1.071	1.147	1.32	1.043	1.039	1.56	1.108	1.041	1.038	1.053	1.218	1.094	1.079	1.516
	KO	1.194	1.106	1.053	1.073	1.065	1.068	1.339	1.193	1.157	1.18	1.092	1.075	1.036	1.021	1.038	1.055	1.068	1.024	1.059	1.048	1.074	1.032	1.107	1.096	1.078	1.12	1.026	1.059	1.041	1.314	1.121	1.124	1.037	1.056	1.211	1.035	1.032	1.056	1.045	1.036	1.033	1.05	1.093	1.091	1.139	1.111	1.138	1.08
	KO+NM1	1.108	1.206	1.308	1.411	1.551	1.203	1.404	1.294	1.069	1.763	1.331	1.376	1.207	1.634	1.365	1.069	1.723	1.548	1.275	1.033	1.294	1.21	1.452	1.32	1.548	1.272	1.419	1.179	1.216	1.086	1.288	1.592	1.457	1.214	1.059	1.109	1.191	1.094	1.29	1.219	1.071	1.051	1.069	1.345	1.041	1.127	1.243	1.072
[truncated: 57 more columns]

## Sheet: Figure 3
Figure 3A																																									p-value
		WT													KO													KO+NM1													WTvs KO	WTvsKO+NM1	KOvsKO+NM1
	Fis	1.06125	1.12413	1.02951	0.98678	0.892818	0.936661	1.0326	0.955519	1.08568	1.20187	1.22902	0.891191		1.23599	1.10645	1.21632	1.03139	0.507844	0.739193	1.19412	1.24016	1.11831	1.09602	0.740201	0.710213		1.60403	1.41621	1.49527	1.59093	1.49054	1.08848	1.19486	1.32529	1.29	1.2309	1.25185	1.25766		0.611277	1.4267e-05	0.000434951
	Dnm1L	1.00087	1.08766	1.04099	0.749415	1.02924	1.08361	0.952068	1.10894	1.09183	1.08604	1.21247	0.957016		1.12817	1.25531	0.90636	0.898186	1.02524	0.711652	0.933828	1.43078	1.04178	0.64919	1.35306	0.592604		1.99734	2.16424	2.16834	1.45189	1.73387	2.02638	2.04967	2.17813	2.07442	1.6767	1.96201	2.4535		0.643121	8.96228e-11	5.5493e-09
	Mfn1	1.22456	1.02754	1.21436	0.766598	0.899221	0.930833	1.04456	1.25132	0.987584	1.23216	0.813387	0.64656		1.54611	1.45461	1.28821	1.51777	0.892793	1.13245	1.47253	1.68292	1.04573	1.25365	1.46664	0.920097		1.04394	1.20697	1.27039	1.10655	1.19762	1.29025	1.31514	1.46329	1.40164	1.32387	1.20781	1.19259		0.00418103	0.00128068	0.514972
	Opa1	1.2677	0.915763	1.00326	0.866034	0.99965	1.11638	1.08155	1.39075	0.598955	1.15869	0.750465	1.19436		0.968079	0.835559	0.767136	1.2136	0.741694	1.02226	1.01325	0.761071	0.909275	0.914209	1.0797	0.721415		1.04468	0.958652	1.14181	0.917236	1.26684	0.699236	0.757161	0.984773	1.00279	0.969783	0.95912	0.823363		0.150422	0.394229	0.453451
	Pink1	0.93957	1.33764	0.809965	1.14196	0.796414	0.628354	1.11124	0.904443	1.2379	0.722044	1.00807	0.588807		0.205833	0.231817	0.309551	0.181297	0.256106	0.312844	0.229668	0.204502	0.290436	0.268392	0.225178	0.340297		1.07721	0.943235	1.01717	1.30282	1.36625	1.62698	1.18255	1.25857	1.26781	1.11991	1.07307	1.09066		2.25248e-09	0.00723392	4.05156e-14
	Snca	1.15598	0.829189	1.28633	1.13556	0.641038	1.13695	1.18579	0.831236	0.947542	1.59112	0.72175	0.88126		0.14519	0.344682	0.380452	0.319571	0.296028	0.259227	0.309698	0.355351	0.234107	0.161015	0.307515	0.258113		0.769796	0.827853	0.748097	0.704027	0.797646	0.580072	0.589517	0.521988	0.751654	0.815618	0.505339	0.653569		4.62662e-09	0.000575844	6.31854e-10
	Becn	1.28642	0.884002	1.19935	0.968227	1.03294	0.971034	0.791625	0.953702	0.90611	0.999659	1.01676	1.15703		0.800068	0.650267	0.589015	0.605021	0.780997	0.617964	0.712141	0.776038	0.600709	0.591852	0.687893	0.658062		0.531378	0.536232	0.759858	0.569502	0.584955	0.508572	0.613545	0.513226	0.499585	0.703827	0.57669	0.71434		2.19763e-07	1.10824e-08	0.0283356
	Sqstm	0.971787	0.986684	1.00389	0.967246	0.953063	1.03431	1.02239	1.06571	1.08568	1.20187	1.22902	0.891191		1.23599	1.10645	1.21632	1.03139	0.507844	0.739193	1.19412	1.24016	1.11831	1.09602	0.740201	0.710213		1.06171	1.10646	1.03498	1.00958	1.49056	1.02977	1.39625	1.00917	0.898509	1.04664	0.898648	1.02029		0.615682	0.415566	0.329747
Figure 3B																																												p-value
		WT																KO													KO+NM1													WTvs KO	WTvsKO+NM1	KOvsKO+NM1
	Hk2	0.949237	1.34315	0.993511	1.04983	0.868204	0.820021	1.30208	0.811198	0.820818	0.844511	1.07593	1.3408					1.09314	1.41136	1.00859	0.697962	0.820315	0.909586	1.09417	1.12177	1.28496	0.798205	0.918526	0.899512		0.988724	0.992807	1.22264	0.843397	0.97767	0.888038	1.11312	1.22653	0.866039	0.88356	1.0581	1.01149		0.875353	0.863845	0.986937
	Aldoa	0.898642	0.999364	1.10796	1.02337	0.97604	0.968682	1.03847	1.00021	0.87234	1.12501	0.964182	1.05682					0.827614	0.803746	0.986644	1.09768	1.04635	1.17079	1.0874	0.764181	0.82515	1.11661	0.896866	1.02357		0.925114	0.758612	0.97216	1.02587	1.05133	0.82734	0.913558	0.711849	0.871789	0.89846	1.25192	0.738162		0.49341	0.0782418	0.339627
	Pkm	0.945871	1.09161	1.03452	0.949532	1.02268	0.992724	0.987414	0.983521	0.886091	1.03005	1.12645	0.972641					0.899719	1.4771	1.15853	0.94646	0.673838	1.08735	0.777361	1.44283	1.08884	1.18395	0.68749	1.09681		0.967558	1.22353	1.14494	0.976352	0.901508	0.731782	1.18418	0.924144	1.29526	0.750175	0.87111	1.04671		0.599513	0.993073	0.652647
	Ldha	0.965766	0.96415	0.930823	0.845059	0.992027	0.930639	0.985749	1.01868	1.06225	1.03278	0.933362	1.03782	0.923783	1.01442			1.27531	1.41492	1.28925	1.31735	0.908267	1.61636	1.34874	1.12284	1.41346	1.31347	1.0949	1.36277		0.567137	0.591482	0.714976	0.678241	0.591804	0.598687	0.679662	0.639231	0.573107	0.484367	0.613726	0.498895		2.13951e-06	1.35099e-13	2.47071e-11
	Eno3	1.06831	1.10348	0.723953	1.10433	1.06103	0.851954	0.86724	0.949467	1.11552	1.08869	0.972939	1.03409					1.48599	1.13208	1.32001	1.28508	1.15845	1.26094	1.37735	1.31237	1.22136	1.02964	1.36889	1.25923		1.10726	1.18096	1.10905	1.01714	0.736195	0.906275	0.89765	1.07954	0.779509	0.859033	1.34576	1.08045		1.97799e-05	0.835369	0.000393511
	Slc2a1	1.00415	1.04031	1.0522	0.889923	1.00573	1.0165	1.16458	1.10766	0.82717	0.937188	0.96161	1.03075					1.2418	1.27543	1.22724	1.31019	1.04105	1.05454	1.31939	1.13735	1.16302	1.13825	1.35162	0.967215		1.05068	1.02917	0.983916	1.10587	1.02758	0.871224	0.822486	0.736666	0.797659	0.953935	0.64083	0.779711		0.000428625	0.0494835	3.25823e-05
																					p-value
Figure 3C																					WTvs KO	WTvsKO+NM1	KOvsKO+NM1
	WT	0.89776	1.23092	1.29869	1.02919	0.803555	1.10971	1.0156	0.805855	1.21267	1.21156	0.771724	0.755179	0.828094	1.12274	1.25199	0.90957	0.919913	0.825288		0.0102	0.2268	0.0609
	KO	1.05461	0.772434	0.77294	0.981913	0.656424	0.688657	0.947265	0.843284	0.620452	0.502176	0.62446	0.757383	0.778663	0.9311	0.95591	0.949788	1.10441	1.0884
	KO+NM1	1.54002	1.10199	1.13938	0.949231	1.27077	1.58146	1.69898	0.817498	0.979515	0.771266	0.81274	1.19778	1.30496	0.901764	0.641494	0.711913	0.888746	1.7437
																					p-value
Figure 3D																					WTvs KO	WTvsKO+NM1	KOvsKO+NM1
	WT	0.963113	0.90153	0.957779	1.05573	1.04051	1.007	0.982454	0.920527	0.956966	1.04346	1.02198	0.98514	0.986662	1.03846	1.02505	1.15273	1.1813	1.01122		0.3726	0.3676	0.1902
	KO	0.986239	1.16108	1.11763	1.01558	1.17254	1.08088	0.97131	1.16969	1.10712	0.99888	1.20112	1.12254	0.935227	0.977082	0.973326	0.958837	0.890689	0.870648
	KO+NM1	0.701927	0.700931	1.11654	1.27749	0.987625	1.24419	1.25276	1.13488	1.00237	0.90373	0.701927	0.706175	0.898975	0.607564	1.01324	0.83145	1.14858	1.11754
																					p-value
Figure 3E																					WTvs KO	WTvsKO+NM1	KOvsKO+NM1
	WT	0.912373	0.9049	1.02822	1.12153	1.0751	0.996176	0.907614	0.902428	1.04353	1.12432	1.06455	1.01425	0.999244	0.923046	0.954706	0.940754	0.967584	1.02552		0.0015	0.2615	0.3372
	KO	1.0999	1.11775	1.11642	1.05931	1.11563	1.15569	1.13746	1.18543	1.1848	1.12415	1.14974	1.07804	1.39046	1.24445	0.896855	0.852169	0.988681	1.06295
	KO+NM1	0.936622	0.845211	0.950891	0.769097	1.08623	1.21514	0.825272	1.18184	1.19041	1.27253	1.24002	1.00133	0.625272	1.18184	1.29051	1.27253	1.24002	0.845625
																					p-value
Figure 3F																					WTvs KO	WTvsKO+NM1	KOvsKO+NM1
	WT	1.2139	1.00428	0.962415	1.19248	0.929285	0.700555	0.815566	1.04506	1.00322	0.990698	1.04031	1.03094	0.820291	0.688273	0.568221	1.21357	1.49172	1.17906		0.0051	0.938	0.0053
	KO	1.40514	1.056	0.891488	1.18746	1.11017	0.893649	0.923906	0.955667	1.32952	1.5202	1.21509	1.21026	1.11785	1.29547	1.43358	1.48137	1.4589	1.28559
	KO+NM1	1.38252	1.07757	1.03781	1.14926	1.24848	0.852742	0.673978	0.77279	1.09075	1.13045	0.955477	1.03952	0.841272	0.699667	0.631681	1.02037	1.13444	1.25404
																					p-value
Figure 3G																					WTvs KO	WTvsKO+NM1	KOvsKO+NM1
	WT	0.878669	0.905061	1.05188	0.886533	0.987636	0.930867	0.910278	0.982824	1.00545	1.17503	1.07729	1.05126	1.29914	1.1473	0.873555	0.965508	0.937042	0.97656		0.7318	0.9334	0.8065
	KO	1.20104	1.2407	1.05573	0.781174	0.910791	1.21851	1.14691	0.952589	0.990788	0.937619	0.793336	0.919136	1.15807	1.34906	0.976098	0.750161	0.938447	1.02228
	KO+NM1	1.08304	1.44879	1.36312	1.59616	1.56408	0.386947	0.695617	0.488386	0.917989	0.550253	0.777254	0.674863	0.549864	0.995153	1.28309	1.41021	1.16426	0.947565
																					p-value
Figure 3H																					WTvs KO	WTvsKO+NM1	KOvsKO+NM1
	WT	0.89821	0.939134	0.949747	0.880203	0.907826	1.02559	0.835514	0.909481	1.15949	1.08575	0.94123	0.904572	1.2587	1.26607	0.874108	1.04371	1.17518	0.945481		0.0004	0.5746	4.22974e-05
	KO	0.99786	1.13442	1.35859	1.38259	1.25776	1.25111	1.53328	1.60807	1.56333	1.34286	1.55816	1.48133	1.21983	0.889366	1.02584	0.860359	0.995944	1.16048
	KO+NM1	1.03282	1.16045	1.13855	1.02437	0.957305	0.954632	1.00824	0.932147	0.888318	0.959253	0.965507	0.943462	0.913315	0.921113	0.934316	1.00085	0.976942	0.919043
																					p-value
Figure 3I																					WTvs KO	WTvsKO+NM1	KOvsKO+NM1
	WT	1.35939	1.56698	1.27026	1.28274	1.25686	1.10795	1.06968	1.1117	1.02656	1.00959	1.12913	1.05247	0.907646	0.997557	0.834852	0.864768	0.752211	0.612845		0.0109	0.0507	2.72591e-05
	KO	1.63096	1.52555	1.32355	1.44656	1.58917	1.6857	1.29283	0.976567	1.27575	1.10635	1.08363	1.20657	1.05271	1.08438	1.25538	1.15242	0.942587	1.26246
	KO+NM1	0.800568	0.988977	1.05133	1.41693	1.14073	0.768191	1.0152	0.870378	0.729785	0.826134	0.746554	0.820126	0.824136	0.632817	0.636445	0.986334	1.30982	0.944672
																					p-value
Figure 3J																					WTvs KO	WTvsKO+NM1	KOvsKO+NM1
	WT	0.820438	0.897211	0.933524	0.999656	0.946006	0.969625	1.10235	1.04918	0.899936	0.928016	0.980782	0.932868	0.796618	0.837136	1.33928	1.44509	1.13249	0.892647		0.0012	0.0346	4.95913e-07
	KO	0.84699	0.863837	0.796452	0.757144	0.869452	0.818913	0.729067	0.717836	0.695374	0.644836	0.768375	0.948068	0.942452	0.903144	0.891914	0.964914	0.948068	0.869452
	KO+NM1	0.993131	0.818074	0.914815	1.08712	1.21406	1.18599	1.3903	1.15043	1.17825	1.30535	1.00396	1.12194	1.02023	0.979691	1.36038	1.4417	1.00945	0.994278
Figure 3M
		Steroid hormone biosynthesis	Biosynthesis of unsaturated fatty acids	Phenylalanine metabolism	Phenylalanine, tyrosine and tryptophan biosynthesis	D-Arginine and D-ornithine metabolism	Pantothenate and CoA biosynthesis	Tyrosine metabolism	Arachidonic acid metabolism	Caffeine metabolism	Aminoacyl-tRNA biosynthesis	Linoleic acid metabolism	Cysteine and methionine metabolism	Primary bile acid biosynthesis	Histidine metabolism	beta-Alanine metabolism	Valine, leucine and isoleucine degradation	Drug metabolism - cytochrome P450	Glycine, serine and threonine metabolism	Sphingolipid metabolism	Pyruvate metabolism	Valine, leucine and isoleucine biosynthesis	Arginine and proline metabolism	Glutathione metabolism	D-Glutamine and D-glutamate metabolism	Butanoate metabolism	Terpenoid backbone biosynthesis	Pentose phosphate pathway	Steroid biosynthesis	Tryptophan metabolism	Arginine biosynthesis	Pentose and glucuronate interconversions	Nitrogen metabolism	Glycolysis or Gluconeogenesis	alpha-Linolenic acid metabolism	Ubiquinone and other terpenoid-quinone biosynthesis	Purine metabolism	Lysine degradation	Inositol phosphate metabolism	Phosphatidylinositol signaling system	Fatty acid elongation	Fatty acid degradation	Alanine, aspartate and glutamate metabolism	Glyoxylate and dicarboxylate metabolism	Galactose metabolism	Fructose and mannose metabolism	Starch and sucrose metabolism	Glycerophospholipid metabolism	Retinol metabolism
	NES	1.78	1.683	1.49	1.449	1.436	1.373	1.315	1.242	1.201	1.177	1.173	1.146	1.141	1.135	1.105	1.081	1.057	1.012	1.012	0.976	0.9721	0.9503	0.9441	0.9142	0.9142	0.9054	0.8584	0.8556	0.8124	0.8055	0.7897	0.7879	0.7212	0.6967	0.6276	0.4975	-0.654	-0.6679	-0.6679	-0.6744	-0.6744	-0.7656	-0.7656	-0.7681	-0.7769	-0.7769	-0.7916	-0.794
Figure 3N
	AA metabolism		WT	WT	WT	WT	WT	KO	KO	KO	KO	KO
		Phenethylamine	1.81642	1.9967	2.14608	2.05962	1.91104	1.76613	1.96888	2.28313	2.09548	2.11829
		Creatine	0.853048	1.01882	1.09651	1.10392	1.0794	0.961266	1.06405	1.20899	1.05753	1.21676
		Epinephrine	0.809542	0.990482	0.956623	1.01906	0.982997	1.01879	1.10619	1.28436	1.16781	1.20161
		Homovanillic acid	0.688885	0.792416	0.884187	0.818475	0.795951	0.698854	0.75124	0.878706	0.820982	0.854725
		N-Acetylaspartylglutamate	0.686917	0.687054	0.767022	0.726724	0.684046	0.696858	0.688279	0.858521	0.773691	0.798845
		Phenylalanine	0.514126	0.606624	0.645542	0.639422	0.623277	0.726623	0.742039	0.896196	0.815021	0.824964
		Carnitine	0.364977	0.556079	0.598124	0.689362	0.609249	0.563434	0.645812	0.745804	0.688565	0.760184
		Tyrosine	0.393251	0.509245	0.551344	0.613175	0.539169	0.538355	0.612089	0.686524	0.592767	0.668944
		Leucine	0.320535	0.537377	0.312136	0.617736	0.539488	0.423724	0.442668	0.718495	0.698868	0.57415
		Arginine	0.336966	0.302147	0.387391	0.212931	0.238698	0.25852	0.239935	0.392116	0.365322	0.24547
		Urocanate	0.169333	0.167262	0.160225	0.197419	0.10034	0.666381	0.25864	0.725747	1.25101	0.347438
		Phenylacetylglycine	-0.00415477	0.168711	-0.0446334	0.0359168	0.0878849	0.0360923	-0.00338132	0.14902	0.172463	-0.0232792
		Glutathione	-0.312385	-0.223369	0.00618502	0.265405	0.138513	0.110393	0.150917	0.162865	0.198092	0.344403
		Pantothenate	-0.261401	-0.0384595	-0.240491	0.0896963	0.0873773	0.217636	0.190003	0.332108	0.25886	0.32404
		S-Adenosylhomocysteine	-0.202177	-0.0371317	-0.131748	-0.032813	0.0369475	-0.366209	-0.252954	-0.155667	-0.0163569	0.23612
		Oxiglutatione	-0.75686	-0.140429	-0.36826	0.282596	0.265902	0.408866	0.100157	0.192551	0.88368	0.27043
		Tryptophan	-0.33518	-0.0722251	-0.616026	-0.175846	-0.115591	-0.0542459	-0.311101	0.0762219	-0.0279984	-0.279564
		Dicysteine	-0.282469	-0.274804	-0.00724139	-0.879319	-0.0347222	0.0541474	-0.0214766	0.210277	0.190397	-0.363791
		Dopamine	-0.24956	-0.346754	-0.312471	-0.329923	-0.300753	0.453544	-0.233639	-0.637403	0.157109	-0.0332897
		5-Oxoproline	-0.489835	-0.355426	-0.349927	-0.442728	-0.428361	-0.602456	-0.366999	-0.334343	-0.291407	-0.37761
		Cysteinylglycine	-0.453483	-0.583725	-0.495175	-0.333934	-0.368228	-0.31474	-0.407406	-0.491662	-0.498569	-0.183963
		Homovanillin	-0.696133	-0.36117	-0.569486	-0.439799	-0.459408	-0.447609	-0.51289	-0.350402	-0.364254	-0.385282
		L-Formylkynurenine	-0.592276	-0.527283	-0.560564	-0.499367	-0.443777	-0.22139	-0.372395	-0.265702	0.0331446	-0.242319
		Glutamic acid	-0.875514	-1.07415	-0.551157	-0.183715	-0.467745	-0.444481	-0.265596	-0.231294	-0.285007	-0.0772782
		Phenylpyruvate	-1.07666	-0.716253	-0.604787	-0.738517	-0.871282	-0.660796	-0.916572	-0.79863	-0.83385	-0.693921
		Methylthioadenosine	-1.16731	-1.41324	-1.36599	0.320608	-0.466629	1.32269	1.40088	1.42299	1.29299	1.44434
		4-Imidazolone-5-propanoate	-1.33024	-1.60257	-1.55302	-1.58612	-1.47483	-0.38142	-1.48876	-0.376168	0.757897	-0.866728
		Histidine	-1.33024	-1.60257	-1.55302	-1.58612	-1.47483	-0.38142	-1.48876	-0.376168	0.757897	-0.866728
		4-Guanidinobutanoate	-1.50541	-1.80613	-1.7541	-1.36939	-1.28514	-0.864948	-1.1694	-1.21549	-0.817645	-0.967373
		Metanephrine	-1.88322	-2.24517	-2.18781	-2.22892	-0.348206	-0.0417962	0.294856	-0.264832	-0.285659	-0.167144
		Valine	-2.00509	-2.38679	-2.3277	-0.612957	-2.208	-0.879799	-1.18779	-0.689674	-0.533436	-0.582928
		Phenylacetaldehyde	-1.03819	-0.659299	-0.710151	-0.754409	-0.77544	-0.73451	-0.820395	-0.774285	-0.733419	-1.01246
		5-Methoxyindoleacetate	-0.400759	-0.414257	-0.32511	-0.50995	-0.417057	-0.768593	-0.656871	-0.446155	-0.579365	-0.570526
		L-Dopa	-0.135268	-0.0998187	-0.134013	-0.390996	-0.204745	-0.83989	-0.352104	-0.376381	-0.519724	-0.680605
		5-Hydroxy-L-tryptophan	-0.0997864	-0.16011	-0.0909905	-0.300491	-0.257492	-0.0714625	-0.268826	-0.0103664	-0.404322	-0.242797
		Methylimidazoleacetic acid	0.142738	0.180323	0.299172	0.101617	0.14834	0.0359879	0.0679719	0.187301	0.135991	0.186855
		Indole-3-acetaldehyde	0.19832	0.224863	0.238718	0.148455	0.210524	0.160163	0.0599567	0.224827	0.190158	0.0448718
		Ophthalmic acid	0.183544	0.227575	0.340196	0.416901	0.350769	0.130025	0.189715	0.23366	0.174749	0.307472
		4-Hydroxyphenylacetaldehyde	0.318901	0.379038	0.494028	0.373917	0.419267	0.358315	0.290507	0.454607	0.428832	0.370167
		L-gamma-Glutamylcysteine;	0.282578	0.548628	0.580266	0.768079	0.69333	0.389551	0.687227	0.597382	0.260215	0.838529
		Norepinephrine	0.771271	0.758769	0.929772	0.596611	0.635347	0.706141	0.554181	0.826519	0.63558	0.736113
		Ophthalmate	0.565088	0.747385	0.716727	0.870846	0.818333	0.500987	0.597744	0.615451	0.553141	0.711353
		N6,N6,N6-Trimethyl-L-lysine	1.06832	1.20603	1.279	1.00413	1.01271	0.0170292	0.93187	0.851891	0.53916	0.696656
	Fatty acid metabolism
		3-Oxotetradecanoyl-CoA	0.528094	0.612092	0.669615	0.694733	0.646703	0.594839	0.655915	0.763849	0.710919	0.766507
		Palmityl-CoA	0.13663	0.211267	0.253814	0.181571	0.233868	0.153274	0.145462	0.239152	0.239107	0.261479
		Palmitic acid	0.0986931	0.0974262	0.0915426	0.140723	0.166778	0.206942	0.272486	0.215803	0.301874	0.0209399
		Docosahexaenoic acid	-0.452777	-0.0753041	0.434283	-0.193553	0.352906	0.652392	0.388909	0.545765	0.616916	0.16158
		3-Oxo-OPC8-CoA	-0.283312	-0.156325	-0.301922	-0.161445	-0.0684089	-0.0956919	-0.0796197	-0.0777639	0.12336	0.0219693
		Gamolenic acid	-0.615482	-0.275639	-0.184746	-0.0787502	-0.224592	0.0301157	-0.194151	0.0330776	-0.0638666	-0.136267
		Docosahexaenoic acid	-0.761611	-0.74135	0.070864	-0.925139	-0.0657801	0.303751	-0.198972	0.130591	0.272913	-0.759253
		Oleate	-0.389678	-0.724077	-0.192262	-0.610399	-0.529566	-0.251079	-0.461591	-0.224782	-0.119155	-0.279407
		Eicosapentaenoic acid	-1.09274	-1.19844	-0.966652	-0.609798	-0.911585	-0.489522	-0.692253	-0.721598	-0.665628	-0.443045
		9,10-Epoxyoctadecenoic acid	-3.04589	-1.01155	-1.24558	-0.629179	-3.33875	-0.92192	-1.06008	-1.29044	-1.04815	-1.00079
		Stearic acid	0.0969162	0.0733103	0.139122	0.14501	-0.0161237	-0.261099	-0.016325	0.27616	0.26658	-0.214092
		trans-2-Enoyl-OPC8-CoA	0.636616	0.718654	0.651579	0.477587	0.571727	0.440168	0.495	0.524941	0.506326	0.501213
		Tetradecanoyl-CoA; Myristoyl-CoA	1.31662	1.41777	1.39676	1.12978	1.17571	1.07634	1.14741	1.40064	1.1701	1.20567
	Sugar metabolism
		Uridine diphosphate glucuronic acid	1.24953	1.48785	1.5793	1.73847	1.55395	1.4457	1.65709	1.8241	1.71266	1.6968
		Sucrose	1.15578	1.30787	1.39802	1.31846	1.25835	1.08479	1.15449	1.39696	1.81388	1.25314
		beta-D-Fructose 1,6-bisphosphate	0.222269	1.35617	0.941761	1.49419	1.41063	1.29325	1.47564	1.61376	1.43548	1.57647
		Galactosylglycerol	1.04328	1.16099	1.10073	1.02605	0.982568	1.13816	1.05482	1.4853	1.22891	1.13743
		Uridine diphosphate glucose	0.344316	0.448742	0.60522	0.785374	0.65017	0.655892	0.7623	0.812726	0.775577	0.943824
		S-Lactoylglutathione	0.165593	0.44375	0.563592	0.839231	0.756517	0.515183	0.539804	0.837943	0.832396	0.857904
		UDP-glucuronate	-0.615874	-0.0123167	-0.193602	0.076147	0.0405625	-0.173442	0.151203	0.0264781	0.0483893	0.280783
		S-D-Lactoylglutathione	-0.954308	0.0214436	-1.12147	0.461114	0.428469	0.314899	0.291765	0.439531	0.446569	0.569148
		Gluconic acid	-0.878247	-1.07733	-0.480912	-0.0540057	-0.381548	-0.196648	-0.366971	-0.310943	-0.274913	-0.352369
		UDP-N-acetylglucosamine	-0.889279	-0.309349	-1.04682	-0.00297878	-0.032263	-1.62534	-0.0810577	-2.21583	-2.11693	0.141351
		UDP-glucose	-0.976114	-0.0913014	-1.14651	0.00689901	0.0420332	-0.813013	-0.196639	-0.606466	-1.11385	-0.0107677
		Sorbitol	0.89998	0.838114	0.606279	0.203201	0.204885	0.908668	0.203102	0.340317	0.461948	0.292793
		Glucose	1.79436	1.95824	2.04126	1.85016	1.8076	1.59101	1.82268	2.09048	1.89865	1.894
	TCA cycle and OxPhos
		ADP	-0.440248	0.200225	0.120542	0.508009	0.401507	0.319559	0.441733	0.41111	0.337755	0.503225
		Riboflavin	-1.23964	-1.49729	-1.11414	-0.909858	-0.916916	-0.801692	-0.642936	-1.13227	-0.902331	-0.443455
		Succinyl-CoA	-0.788493	-0.306853	-0.93113	-0.426158	-0.330084	-0.45151	-0.549793	-0.446883	-0.667455	-0.649189
		Succinate semialdehyde-thiamin diphosphate	-0.11288	0.215938	0.0484428	-0.115058	-0.0265656	-0.0604368	-0.140757	0.240704	-0.660855	-0.180282
		Flavin Mononucleotide	0.291162	0.270657	0.298211	0.131304	0.255365	-0.260626	-0.538772	0.0830664	0.0470201	-0.633827
		Citric acid	0.528701	0.658808	0.781776	0.84155	0.726677	0.608312	0.400538	0.716792	0.650367	0.370075
		FAD	0.643868	0.785652	0.803205	0.96893	0.859766	0.783289	0.704433	0.754422	0.727479	0.756594
		Folic acid	1.01214	1.10913	1.10531	0.965092	0.96276	0.788714	0.952912	1.02033	0.849391	0.850845
[truncated: 15 more columns]

## Sheet: Figure 4
Figure 4A																																									p-value
		WT													KO													KO+NM1													WTvs KO	WTvsKO+NM1	KOvsKO+NM1
	Essra	0.966713	0.976183	1.02468	1.03949	1.00814	1.00377	1.05427	0.932517	0.96065	1.1327	0.85177	1.07894		1.06542	1.28144	1.13125	0.784063	1.46397	0.790731	1.05278	1.44964	0.914676	1.10492	0.836409	1.18417		1.50618	1.16326	1.79388	1.22127	1.98735	1.14707	1.15215	2.13128	2.18735	1.61944	1.74106	1.56324		0.236126	2.19234e-05	0.000619533
	YY1	1.13978	0.937938	0.955901	0.978569	1.02745	1.48912	1.12146	1.14377	0.937349	0.987861	1.03342	1.04502		0.773609	1.12572	1.01432	0.918455	1.14327	1.04434	0.78343	1.12893	0.959576	1.09794	0.884804	1.07262		0.972676	0.935199	1.23316	1.51083	0.932078	0.977905	1.28582	1.36521	1.21246	1.20312	1.09274	1.09158		0.235011	0.232056	0.0259566
	Srebf1	0.722171	1.29253	0.851217	0.851706	1.05552	1.12002	1.00117	0.955214	1.01543	1.03097	1.09655	0.831502		0.749991	0.796186	0.673128	0.44694	0.698641	0.640933	0.654757	0.79825	0.683633	0.558523	0.64671	0.581972		0.813332	1.21679	1.01015	0.947718	0.874464	1.28595	0.899446	0.795155	0.77975	1.26204	1.01878	1.10302		3.81746e-06	0.827054	1.04067e-05
	Pgc1a	1.06194	0.729197	0.942511	1.0095	1.19294	1.13774	1.06169	0.941893	0.97924	1.0212	1.17804	0.833095		0.301891	0.258887	0.568367	0.305896	0.542525	0.980965	0.538275	0.158463	0.610526	0.387221	0.485867	0.58429		1.86459	1.61999	1.96388	1.33201	1.41486	1.64453	1.84461	1.94389	1.65591	1.10689	1.41941	1.86914		3.38549e-07	3.3929e-07	8.25306e-11
	Nrf1	0.915556	0.843142	1.3363	0.969413	1.16303	0.903838	0.8355	1.0023	0.926063	1.0223	1.05948	0.991755		0.856974	0.793649	0.904069	0.595332	1.02573	0.85011	0.876256	0.863493	0.827776	0.790918	0.683177	1.07033		1.0138	1.09667	0.86499	0.895187	0.927017	0.936872	0.830856	0.770975	0.734223	0.795781	0.961408	0.828799		0.0112206	0.0424571	0.377971
	Nrf2	1.3184	0.971165	1.02371	1.11533	0.781264	0.909428	0.962749	0.971769	1.0975	1.22192	0.922307	0.83745		1.05749	0.613315	1.30058	1.42173	0.895539	0.828604	1.01198	0.792451	0.942633	1.55015	0.867413	0.920797		1.32152	1.0959	0.922352	1.12709	0.904236	1.22821	0.884696	0.968829	0.93427	0.804041	0.92615	0.909773		0.949753	0.890559	0.873952
	Tfam	0.993533	0.856835	1.01617	1.09228	0.999731	1.05177	0.859335	1.02867	1.11369	1.01577	0.8341	1.00845		0.715427	0.6522	0.551518	0.699872	0.515936	0.538141	0.860621	0.591062	0.551411	0.596457	0.664196	0.542018		0.918976	1.43525	1.47708	1.37561	1.1503	1.06194	2.11454	2.19437	1.80235	1.76306	1.87243	2.04894		4.1114e-09	7.56216e-05	1.06773e-07
	Tfb2m	1.1188	1.04341	0.951801	0.90001	1.10385	1.00262	1.00863	0.895818	1.02527	0.892932	1.31431	0.831081		0.468237	0.417269	0.953736	0.767523	1.09212	0.802626	0.705067	0.352041	0.870154	0.859066	0.926993	0.901509		0.751558	0.843449	1.09395	1.03014	1.34164	1.08064	0.571445	0.913837	1.10053	1.34821	1.39871	0.808632		0.00393248	0.848033	0.0150562
Figure 4B																													p-value
		WT									KO									KO+NM1									WTvs KO	WTvsKO+NM1	KOvsKO+NM1
	NM1	1.3099	0.892604	1.20343	1.15535	0.788088	1.31057	1.18577	1.13945		0.13599	0.13558	0.143689	0.126248	0.133577	0.132615	0.142086	0.132669		0.94545	0.996381	1.16247	0.929165	0.88869	0.887846	1.09296	1.01364		5.76136e-10	0.0963	6.39357e-13
	H3K9Ac	4.67868	4.11202	4.31542	4.20623	4.14419	4.10622	4.14764	3.9161		0.780202	0.733518	0.796966	0.692314	0.719816	0.752356	0.771693	0.688519		5.69103	5.44419	6.36468	5.64817	5.45663	4.8083	5.91945	5.38415		2.52486e-16	1.78566e-06	3.50659e-14
	H3K4me3	5.31459	5.25083	5.78927	4.48366	4.35462	5.21928	6.98489	4.68463		1.11393	1.17267	1.15232	1.17218	1.3937	1.31656	1.39967	1.24513		5.35522	4.4933	2.93419	6.73436	6.73407	4.91871	3.44748	3.18819		2.47147e-09	0.395	1.31027e-05
Figure 4C																													p-value
		WT									KO									KO+NM1									WTvs KO	WTvsKO+NM1	KOvsKO+NM1
	NM1	0.363178	0.290927	0.329862	0.244945	0.341107	0.350888	0.468049	0.336599		0.060849	0.0435855	0.0584366	0.0358525	0.0591507	0.0413245	0.0381233	0.0364069		0.318946	0.385809	0.359733	0.674845	0.688351	0.389837	0.206479	0.396533		3.98599e-09	0.1941	1.70198e-05
	H3K9Ac	0.213784	0.21664	0.298316	0.3389	0.255348	0.375166	0.27247	0.330402		0.0243639	0.0273016	0.0288622	0.0283695	0.0255345	0.0304588	0.0246225	0.0599111		0.324637	0.451941	0.288275	0.409101	0.268296	0.294408	0.222306	0.278363		8.05829e-09	0.4003	5.33658e-08
	H3K4me3	0.153551	0.209434	0.195899	0.251205	0.252566	0.172952	0.288361			0.0619105	0.0845457	0.112669	0.0876149	0.0786666	0.0633493	0.0846366	0.122624		0.367333	0.219484	0.273963	0.341916	0.264956	0.27611	0.275108	0.251499		1.01426e-05	0.0199	4.51782e-08
Figure 4E																													p-value
TFAM			WT													KO													WT_normoVShypo	KO_normoVShypo	WTvsKO normo
	NM1	NC	0.707219	0.604025	0.825631	0.761575	0.93195	0.931682	1.10871	1.23298	0.951562	1.08414	1.0276	1.01905															5.0381e-13	x	x
		hypoxia	0.0681247	0.102257	0.123272	0.0696755	0.0447557	0.0713554	0.0457165	0.0839949	0.0751954	0.061629	0.0501294																x	x	x
	H3K9Ac	normoxia	4.37361	4.42264	4.85354	3.94955	4.2575	4.10809	3.69654	3.81142	5.82284	3.83492	4.12735	3.92637		0.460129	0.713782	0.740285	0.599835	0.508965	0.496629	0.55129	0.47309	0.638813	0.833936	0.620439	0.571637		3.62172e-12	3.14747e-14	3.7761e-16
		hypoxia	1.65228	1.26687	2.0356	1.47994	1.7075	1.77776	1.50743	1.66251	1.74488	2.15003	2.07044	1.92961		0.0234914	0.0407146	0.0327325	0.0225675	0.0220692	0.0253604	0.0187812	0.0315234	0.0243448	0.0191285	0.0291378	0.0295888		x	x	x
	H3K4me3	normoxia	4.21289	3.48626	4.07253	3.64964	5.84029	5.47862	5.41845	4.9611	6.20967	5.59344	5.70685	5.9989		0.875649	0.901902	0.106841	0.467894	0.728624	0.751947	0.653846	1.25187	1.01646	0.727187	1.2899	1.00515		2.31626e-09	2.03215e-07	8.68655e-13
		hypoxia	2.49173	2.94066	2.48953	2.49229	1.87229	1.77653	1.90121	1.67694	2.2599	2.11674	2.39922	2.00951		0.0312332	0.0323271	0.0207592	0.00879662	0.00905825	0.00879662	0.00879662	0.0120634	0.00879662	0.00997135				x	x	x
Figure 4F																													p-value
PGC1a			WT													KO													WT_normoVShypo	KO_normoVShypo	WTvsKO normo
	NM1	NC	0.215641	0.251232	0.331356	0.219094	0.261452	0.218174	0.327689	0.295987	0.272179	0.224609	0.261725																1.5063e-05	x	x
		hypoxia	0.0994146	0.116682	0.118954	0.186358	0.178794	0.221279	0.151584	0.156699	0.197715	0.167254																	x	x	x
	H3K9Ac	normoxia	0.18748	0.253892	0.261195	0.253467	0.221142	0.247084	0.225985	0.279279	0.247309	0.186417				0.037084	0.0387059	0.0250714	0.0157912	0.0157912	0.0157912	0.0157912	0.0148449	0.0157051	0.0158981	0.015454			2.42259e-13	5.22556e-06	4.43629e-15
		hypoxia	0.0555318	0.0693318	0.0675674	0.0532829	0.0803382	0.0877949	0.0949959	0.0756172	0.0718267	0.052213	0.0609528	0.0596478		0.000103715	0.000103715	0.000103715	0.000103715	0.00381708	0.0039428	0.00319121	0.00436976	0.00396863	0.00282384				x	x	x
	H3K4me3	normoxia	0.319025	0.253016	0.25371	0.298871	0.306144	0.296335	0.220914	0.328179	0.2357	0.354402	0.350404			0.14765	0.220433	0.185287	0.277451	0.154101	0.202837	0.209443	0.177369	0.254329	0.23339				4.54614e-09	2.63348e-12	0.0002
		hypoxia	0.168405	0.128862	0.129981	0.200753	0.0926687	0.0786505	0.101471	0.0932246	0.118558	0.0981596	0.11744			0.0106258	0.0101811	0.0101636	0.00902776	0.00902776	0.00902776	0.00902776	0.00889552	0.00902776	0.00916197	0.00902776			x	x	x
Figure 4G																													p-value
TFAM			WT													KO													WT_normoVSrapa	KO_normoVSrapa	WTvsKO normo
	NM1	NC	0.707219	0.604025	0.825631	0.761575	0.93195	0.931682	1.10871	1.23298	0.951562	1.08414	1.0276	1.01905															7.75683e-14	x	x
		Rapamycin	0.12016	0.0849672	0.0978843	0.0967306	0.0327522	0.0406506	0.0335617	0.0569848	0.0432092	0.0554512	0.0444728	0.041043															x	x	x
	H3K9Ac	NC	4.37361	4.42264	4.85354	3.94955	4.2575	4.10809	3.69654	3.81142	5.82284	3.83492	4.12735	3.92637		0.460129	0.713782	0.740285	0.599835	0.508965	0.496629	0.55129	0.47309	0.638813	0.833936	0.620439	0.571637		1.31495e-16	0.4074	3.7761e-16
		Rapamycin	0.0408251	0.0343818	0.041826	0.0352454	0.0381581	0.0328456	0.044874	0.129568	0.126866	0.112213	0.135729			0.396153	0.654059	0.493712	0.645659	0.548746	0.611868	0.610384	0.564435	0.536243					x	x	x
	H3K4me3	NC	4.21289	3.48626	4.07253	3.64964	5.84029	5.47862	5.41845	4.9611	6.20967	5.59344	5.70685	5.9989		0.875649	0.901902	0.106841	0.467894	0.728624	0.751947	0.653846	1.25187	1.01646	0.727187	1.2899	1.00515		1.20403e-14	0.0731	8.68655e-13
		Rapamycin	0.151678	0.103653	0.118625	0.116595	0.09251	0.130705	0.102393	0.0877738	0.0844037	0.111532	0.0767787	0.0698759		0.724585	0.937301	1.11246	0.92376	0.932047	1.42601	1.20116	1.03439	0.772511	1.35761	0.830336	1.09174		x	x	x
Figure 4H																													p-value
PGC1a			WT													KO													WT_normoVSrapa	KO_normoVSrapa	WTvsKO normo
	NM1	NC	0.215641	0.251232	0.331356	0.219094	0.261452	0.218174	0.327689	0.295987	0.272179	0.224609	0.261725																6.48063e-13	x	x
		Rapamycin	0.0603223	0.0717022	0.0526464	0.0513241	0.0548734	0.0556972	0.0534983	0.0511737	0.0477016	0.0481399	0.0498046																x	x	x
	H3K9Ac	NC	0.18748	0.253892	0.261195	0.253467	0.221142	0.247084	0.225985	0.279279	0.247309	0.186417				0.037084	0.0387059	0.0250714	0.0157912	0.0157912	0.0157912	0.0157912	0.0148449	0.0157051	0.0158981	0.015454			6.75731e-14	5.17251e-06	4.43629e-15
		Rapamycin	0.0092004	0.00922753	0.00815934	0.00809871	0.0100744	0.00974882	0.0125251	0.010715	0.0162207					0.0863849	0.0527627	0.0766192	0.0836133	0.0687118	0.0576603	0.0418713	0.0420929	0.0388512					x	x	x
	H3K4me3	NC	0.319025	0.253016	0.25371	0.298871	0.306144	0.296335	0.220914	0.328179	0.2357	0.354402	0.350404			0.14765	0.220433	0.185287	0.277451	0.154101	0.202837	0.209443	0.177369	0.254329	0.23339				7.19255e-15	0.2799	0.0002
		Rapamycin	0.0107562	0.00837894	0.0100546	0.00672966	0.0120115	0.00996328	0.0112043	0.0115911	0.0134739	0.00993684	0.0159896			0.176612	0.242907	0.234301	0.15795	0.154906	0.203379	0.186282	0.172133	0.150971					x	x	x
Figure 4I																																									p-value
		WT													KO													KO+NM1													WTvs KO	WTvsKO+NM1	KOvsKO+NM1
	Igf1	0.991622	1.01049	0.949541	1.05101	0.853418	1.29672	0.903629	0.7831	0.805562	1.1943	1.02781	1.01129		0.136734	0.137596	0.299959	0.10625	0.147647	0.251694	0.114969	0.195012	0.195309	0.211458	0.107112	0.31001		0.954967	1.00768	1.18217	0.978883	1.08075	0.917804	0.819101	1.3268	0.942274	1.16948	1.14068	1.03926		4.98033e-14	0.347734	4.1001e-15
	Igf1r	0.940528	1.06457	1.00496	0.993819	0.933357	0.987989	1.0357	1.04705	1.05344	0.88199	1.07628	1.08742		0.38875	0.303468	0.943738	0.663219	0.623527	0.58241	0.481363	0.242329	0.869169	0.865013	0.629923	0.580518		0.959296	0.859066	0.870929	0.87528	0.84693	0.884546	0.915275	0.843319	0.751223	0.932389	0.887355	0.724851		3.30685e-06	1.81063e-05	0.000674677
	Insr	0.853639	0.93364	1.12264	0.924406	1.0004	1.15482	1.1786	0.887945	0.996567	0.971977	0.968781	1.06564		0.697089	0.720455	0.87734	0.652661	0.693655	0.861965	0.737966	0.701852	0.77831	0.781063	0.676026	0.85054		1.0714	0.954692	0.921359	0.936198	0.953287	0.927564	0.919896	0.755873	1.00709	0.981334	0.887559	0.847334		9.0874e-07	0.0617987	1.28201e-05
	Pik3c2a	1.03607	1.06695	1.11216	1.13764	0.774975	0.737934	1.11543	1.12086	0.857611	0.812211	1.03042	1.39324		0.850075	0.401289	0.934833	0.947034	0.816332	0.871152	0.786727	0.683535	0.847736	0.889023	0.905503	0.774863		1.1656	1.10072	1.17083	1.08395	1.1517	1.15963	0.907734	1.03964	0.811645	0.803883	1.11117	1.17994		0.00673355	0.551565	0.000339031
	Pik3r1	1.03509	1.02144	1.02825	1.00759	0.953806	0.895117	1.03058	1.03752	0.833342	1.11178	1.07934	0.969209		0.50166	0.970517	0.648113	0.84721	0.945093	0.73463	0.704162	0.952978	0.80334	0.548488	0.949392	0.743973		1.3666	1.1953	1.37446	1.36414	1.59292	1.55197	1.55514	1.48522	1.0802	1.23785	1.28174	1.4377		0.000295674	1.99022e-07	5.51743e-09
	PTEN	0.970203	1.02515	1.03881	1.05526	0.949719	1.00339	0.952593	1.01038	0.792905	0.965158	1.30671	0.906117		1.04572	0.919075	0.956267	0.791795	1.06044	0.782327	0.939648	1.00255	1.02299	0.919354	0.772404	0.953843		1.76999	1.66439	1.89801	1.74192	1.87722	1.85519	1.95675	1.78788	1.82295	1.88441	1.75102	1.94651		0.149381	2.7718e-15	5.9734e-17
	Akt1	0.935663	1.08379	1.06877	0.971154	0.917337	1.01965	0.98985	1.02616	0.913112	1.10218	1.02844	0.966155		1.3565	1.41701	1.16383	1.24408	1.07416	0.99418	1.43527	1.22004	1.10677	1.22783	1.23043	0.915055		2.28712	2.16792	2.19137	2.21495	2.07315	1.93708	2.16538	1.90429	2.38237	2.20787	2.24948	2.206		0.000652058	2.74669e-18	1.41887e-13
	Tsc2	0.895943	0.984294	1.04453	1.08561	0.860059	1.29481	1.17246	0.765891	0.995832	0.936231	1.02215	1.04934		0.747559	0.763959	0.653784	0.475116	0.773764	0.803956	0.928828	0.774026	0.812564	0.454235	0.410995	0.686956		1.21874	0.987744	1.25679	1.16496	1.28269	1.27827	1.14982	1.11181	1.00828	1.04633	1.22355	1.24945		3.73799e-05	0.00552634	2.09704e-08
	mTor	0.850431	1.15968	1.20085	0.892676	0.907828	1.04192	0.973849	0.897048	1.13752	1.00632	1.04802	0.986916		0.4667	0.56223	0.803723	0.808596	0.619947	0.974293	0.643783	0.544725	0.764136	0.732418	0.706273	0.566147		1.0037	1.30102	0.993539	1.0951	0.827693	1.00626	1.55459	1.23787	1.44643	1.36481	1.07064	1.2744		3.16477e-06	0.0224629	1.03288e-06
	p70S60	0.937627	0.999588	1.0536	0.910478	0.816296	1.07538	1.10894	1.14258	0.956577	1.08845	0.902762	1.06389		0.615737	0.71174	0.713062	0.684304	0.688379	0.556607	0.744801	0.568072	0.715535	0.730605	0.698177	0.55348		1.40658	1.20052	1.3433	1.16091	1.28287	1.25512	1.45336	1.22264	1.34424	1.15406	1.41977	1.24529		2.50967e-09	5.54095e-07	2.2306e-14
																													p-value
Figure 4J		WT									KO									KO+NM1									WTvs KO	WTvsKO+NM1	KOvsKO+NM1
	NM1	0.18733	0.191653	0.20413	0.19095	0.203555	0.19581	0.190964	0.19236		0.00561174	0.00503843	0.00530697	0.0051061	0.00558842	0.00531969	0.00565981	0.00559052		0.187376	0.191336	0.190958	0.198797	0.173422	0.18289	0.183953	0.182363		1.58036e-20	0.0323	5.36438e-19
	H3K9Ac	0.250063	0.261046	0.237006	0.261061	0.25719	0.253843	0.248444	0.229496		0.0570165	0.0964155	0.104213	0.0529246	0.0988559	0.104806	0.0579284	0.0560801		0.15238	0.167358	0.14446	0.227336	0.158723	0.233657	0.155573			4.26753e-11	0.0001	3.43766e-05
	H3K4me3	0.646023	0.654363	0.622805	0.636578	0.600374	0.550115	0.544184	0.590622		0.239473	0.239505	0.255662	0.256261	0.211799	0.377745	0.202043	0.239192		0.626529	0.642653	0.564561	0.649744	0.594571	0.934683	0.617755	0.633551		7.40626e-10	0.2469	3.32988e-07
Figure 4K																													p-value
			WT													KO													WT_normoVSrapa	KO_normoVSrapa	WTvsKO normo
	NM1	NC	0.199259	0.152931	0.129487	0.122313	0.251137	0.267626	0.244601	0.229557	0.215777	0.112705	0.13858																5.30249e-06	x	x
		hypoxia	0.0795448	0.0845994	0.106228	0.090062	0.0778363	0.0924055	0.0999968	0.082537	0.0660826	0.0825188	0.0574767	0.0914328															x	x	x
	H3K9Ac	normoxia	0.222412	0.214538	0.254069	0.270021	0.259942	0.257881	0.373875	0.357429	0.179344	0.181594	0.300917	0.231013		0.0256161	0.0364273	0.0390481	0.0260671	0.0221094	0.0191553	0.0317298	0.0119359	0.014847	0.0152391	0.0107367			1.95615e-09	5.20597e-05	2.94576e-11
		hypoxia	0.0758678	0.0488626	0.0812237	0.0698879	0.074666	0.0632931	0.0780309	0.0838854	0.078486	0.107389	0.0985553	0.103095		0.00535552	0.00643123	0.00459146	0.00782615	0.00580412	0.00607096	0.0057442	0.0057577	0.00413697					x	x	x
	H3K4me3	normoxia	0.600895	0.57351	0.439142	0.536503	0.525304	0.574352	0.441349	0.376156	0.704515	0.51305	0.499313	0.667365		0.102835	0.157835	0.131197	0.116634	0.0370047	0.0331739	0.0312935	0.0294386	0.0475295	0.044099	0.0342729	0.0354792		8.27429e-10	0.0011	2.67089e-13
		hypoxia	0.21944	0.214504	0.180591	0.156563	0.19223	0.216703	0.247958	0.193589	0.167858	0.22105				0.00533377	0.00727338	0.00822778	0.0073663	0.00632008	0.00660329	0.00682695	0.0067364	0.00715734					x	x	x
Figure 4L																													p-value
			WT													KO													WT_normoVSrapa	KO_normoVSrapa	WTvsKO normo
	NM1	NC	0.199259	0.152931	0.129487	0.122313	0.251137	0.267626	0.244601	0.229557	0.215777	0.112705	0.13858																1.17186e-07	x	x
		Rapamycin	0.0524522	0.0526268	0.0625509	0.076612	0.0595422	0.0672153	0.0480299	0.0506877	0.0576259	0.0540844	0.0465016	0.037836															x	x	x
	H3K9Ac	NC	0.222412	0.214538	0.254069	0.270021	0.259942	0.257881	0.373875	0.357429	0.179344	0.181594	0.300917	0.231013		0.0256161	0.0364273	0.0390481	0.0260671	0.0221094	0.0191553	0.0317298	0.0119359	0.014847	0.0152391	0.0107367			6.22179e-11	0.0007	2.94576e-11
		Rapamycin	0.0174135	0.0136197	0.0124194	0.010885	0.0128214	0.0103864	0.0167447	0.020972	0.015656	0.0146299				0.0368727	0.0533672	0.0376791	0.027682	0.0858794	0.0935841	0.0735553	0.119336	0.0423542					x	x	x
	H3K4me3	NC	0.600895	0.57351	0.439142	0.536503	0.525304	0.574352	0.441349	0.376156	0.704515	0.51305	0.499313	0.667365		0.102835	0.157835	0.131197	0.116634	0.0370047	0.0331739	0.0312935	0.0294386	0.0475295	0.044099	0.0342729	0.0354792		1.07444e-12	0.0014	2.67089e-13
		Rapamycin	0.0143972	0.0150064	0.0140368	0.012784	0.0128118	0.0128626	0.016848	0.0188686	0.0165789					0.0779265	0.0990581	0.0782199	0.145017	0.190419	0.129915	0.166906	0.171978	0.189264	0.127714				x	x	x
Figure 4D

## Sheet: Figure 5
Figure 5A
	days	WT						KO						KO+NM1
	4	0.115907	0.137752	0.111924	0.037777	0.092725		1.47	0.0045	0.5	0.0875	0.45		2e-09	5e-10	2e-06	9e-06	1.35e-05
	6	1.52343	1.70793	1.38769	0.438513	1.14257		7.436	10.8	8.624	9.477	7.1875		2e-09	2e-09	3.2e-05	0.0005	0.001
	8	0.916354	1.31492	0.724278	0.518566	0.617136		11.25	13.9345	13.312	14.415	12.6		2e-09	0.000605	0.00072	0.054	0.4
	10	0.574197	0.904948	0.740412	0.507879	0.305987		17.34	20.808	17.918	20.825	20.2125		5e-10	0.00441	0.0032	0.5445	0.792
	12	0.278475	0.519992	0.243666	0.313285	0.16846		21.2195	23.8875	22.5885	25.992	25.857		5e-10	0.243	0.792	2.43	4.41
	14	0.204794	0.411416	0.134396	0.179195	0.115197		28.8	30.324	30.4	33.62	33.516		2e-09	0.792	1.792	4.356	6.048
	16	0.146072	0.254384	0.107318	0.125205	0.074527		36.162	43.5375	46.552	37.926	40.656		0.000405	1.575	3.4295	6.048	10.8
	18	0.082649	0.205703	0.099178	0.080353	0.068874		42.525	50.807	54.144	43.56	44.55		0.006	3.0685	4.84	10.5125	16.335
	20	0.113097	0.206806	0.09971	0.080783	0.069243		49.536	58.8245	60	58.8245	56.4235		0.192	4.598	12.493	22.032	25.992
	22	0.117359	0.214598	0.103467	0.083828	0.071852		57.5	70.225	75.816	68.952	70.225		0.9295	5.76	14.7015	24.642	30.4
	24	0.118167	0.216078	0.10418	0.084405	0.072347		67.626	77.1375	83.104	77.274	78.65		1.176	6.875	18.375	30.4	33.62
	26	0.115275	0.161385	0.10163	0.082339	0.070576		71.656	81.536	92.2465	84.672	83.104		3.249	8.748	21.904	33.62	37.044
	28	0.113576	0.159007	0.100133	0.081126	0.069536		83.1875	87.723	99	90.972	95.874		4.84	12.6	28	37.044	46.552
Figure 5D
	KO	KO+NM1
	456	180
	600	125
	410	68
	298	210
	567	160

## Sheet: Figure 6
Figure 6A
	Biological process
		cell cycle	cell division	DNA repair	cell. resp. to DNA damage stim.	DNA replication	rRNA processing	mRNA processing	RNA splicing	mRNA transport	ribosome biogenesis
		54.337	43.2469	37.9258	35.0138	23.8332	18.1803	17.6832	17.3716	16.012	15.5436
	Cellular component
		nucleus	cytoplasm	nucleoplasm	nucleolus	chromosome	cytosol	cytoskeleton	centrosome	centromeric region	kinetochore
		134.313	84.6924	76.0055	57.4059	48.5751	46.6549	36.1313	35.3899	25.6099	20.8349
	KEGG pathway
		Cell cycle	Nucleocytoplasmic transport	DNA replication	Spliceosome	Motor proteins	Ribosome biogenesis in eukaryotes	Mismatch repair	Homologous recombination	Proteasome	Cellular senescence
		19.4937	16.2514	9.84377	7.8176	7.8176	5.97714	5.60402	5.37268	5.3663	5.31891
Figure 6B
	Biological process
		lipid metabolic process	mito. ATP synthesis coupled proton transport	fatty acid metabolic process	cell adhesion	mito. resp. chain complex I assembly	aerobic respiration	fatty acid beta-oxidation	brown fat cell differentiation	mito. electron transport, NADH to ubiquinone	positive regulation of cell migration
		20.4926	15.1886	15.1529	12.3911	11.0215	11.0215	9.74225	9.57935	8.59484	6.36809
	Cellular component
		mitochondrion	membrane	mito. inner membrane	respiratory chain	mito. resp. chain complex I	extracellular matrix	peroxisome	mitochondrial matrix	extracellular region	mitochondrial membrane
		56.1688	27.9985	22.7843	17.2021	12.7572	12.3505	12.1945	11.4849	10.4432	8.25446
	KEGG pathway
		Metabolic pathways	Oxidative phosphorylation	Thermogenesis	Diabetic cardiomyopathy	Non-alcoholic fatty liver disease	Chemical carcinogenesis - ROX	Val, Leu and Isoleu degradation	Peroxisome	Propanoate metabolism	Retrograde endocannabinoid signaling
		51.3312	23.1347	16.9321	16.2998	15.0823	14.5424	13.9271	12.9692	12.5585	7.46662
Figure 6C
		KO 01	KO 02	KO 03	KO+NM1 01	KO+NM1 02	KO+NM1 03	KO+NM1 04
	Myog	0.039286	1.1884	0.985885	-1.22359	-1.22359	-1.22359	-1.22359
	Foxg1	0.852277	0.802446	0.828385	-1.6555	-1.6555	-0.91588	-0.97137
	Hmga2	0.719167	0.596082	0.652629	-1.12606	-0.94088	-0.82893	-0.45778
	Zic1	0.841035	0.758042	0.790684	-0.99423	-1.82954	-1.82954	-0.4682
	Spag5	0.6036	0.583559	0.583208	-0.36472	-1.38964	-0.73792	-0.46217
	Cdc25c	0.684418	0.627001	0.625182	-0.50928	-1.33495	-0.75241	-0.70463
	Kntc1	0.668896	0.613946	0.665193	-0.3072	-2.14107	-0.70491	-0.63146
	Bub1	0.630859	0.5801	0.561382	-0.31386	-1.39813	-0.80062	-0.46818
	Kif18b	0.592889	0.543207	0.556146	-0.44413	-0.85643	-0.86077	-0.46158
	Fam64a	0.590816	0.551849	0.539711	-0.31128	-0.75914	-0.74303	-0.78587
	Clspn	0.605209	0.552571	0.559761	-0.24373	-1.03636	-0.65118	-0.81299
	Kif11	0.562027	0.497204	0.517772	-0.2539	-0.67301	-1.00697	-0.47991
	Ccnb1	0.53371	0.512965	0.497619	-0.32135	-0.76561	-0.75524	-0.44906
	Sgol1	0.602641	0.561018	0.542974	-0.45383	-1.08707	-0.76163	-0.39864
	Cenpe	0.524268	0.462283	0.481625	-0.36627	-0.58119	-0.67684	-0.47788
	E2f8	0.591888	0.58045	0.562048	-0.19835	-0.87211	-1.04603	-0.6922
	Aspm	0.576555	0.529915	0.520915	-0.31737	-0.77623	-0.84723	-0.54008
	Ccna2	0.480383	0.473215	0.468891	-0.19379	-0.6322	-0.72174	-0.50068
	Tpx2	0.476461	0.45732	0.450622	-0.22021	-0.6972	-0.68258	-0.37558
	Fam83d	0.587099	0.539767	0.549266	-0.43258	-0.57496	-0.97831	-0.59754
	Ticrr	0.597921	0.553787	0.563889	-0.25422	-0.83949	-0.67049	-0.95818
	Prc1	0.467461	0.45164	0.43386	-0.27634	-0.63222	-0.518	-0.45465
	Sgol2a	0.579572	0.533145	0.54146	-0.46636	-0.77894	-0.52487	-0.73344
	Casc5	0.665401	0.594358	0.59783	-0.08126	-1.00808	-0.93384	-1.23498
	Kif2c	0.544174	0.478265	0.466482	-0.38078	-0.71681	-0.55639	-0.493
	Esco2	0.636114	0.608356	0.622118	-0.21365	-1.04878	-0.98174	-0.91564
	Ckap2	0.534564	0.525	0.497864	-0.28813	-0.7316	-0.63055	-0.65901
	Ect2	0.532918	0.499371	0.519203	-0.22861	-0.65422	-1.03206	-0.45699
	Melk	0.575762	0.489628	0.502227	-0.20801	-0.7831	-0.65062	-0.72452
	Cdkn2a	0.48531	0.408152	0.434723	-0.15183	-0.846	-0.53542	-0.36757
	Mki67	0.43514	0.376913	0.387859	-0.1502	-0.53582	-0.52861	-0.40194
	Cdc6	0.468406	0.445751	0.436566	-0.31216	-0.64161	-0.42005	-0.49983
	Mastl	0.523139	0.493503	0.467672	-0.57532	-0.52108	-0.44667	-0.57677
	Cep55	0.522465	0.479589	0.485895	-0.16191	-0.46858	-0.96656	-0.64261
	Ska3	0.533741	0.526409	0.545122	-0.28795	-1.00117	-0.67574	-0.49783
	Fanci	0.571061	0.520619	0.53577	-0.19695	-0.74145	-0.83543	-0.739
	Cdk1	0.411333	0.378649	0.38319	-0.28716	-0.45357	-0.43246	-0.36775
	Aurkb	0.483419	0.460377	0.440978	-0.1113	-0.67493	-0.79695	-0.43276
	Zic3	0.658113	0.489059	0.615166	-0.68576	-0.68576	-0.68576	-0.68576
	Birc5	0.433301	0.405483	0.408993	-0.19531	-0.54391	-0.5188	-0.43412
	Racgap1	0.391778	0.368458	0.381636	-0.17047	-0.4845	-0.4637	-0.38501
	Cdca5	0.533917	0.504588	0.481835	-0.10861	-1.10866	-0.58896	-0.55453
	Plk1	0.442659	0.412764	0.419245	-0.25005	-0.40443	-0.64739	-0.4391
	Sapcd2	0.596682	0.582512	0.519154	-0.07755	-1.16182	-0.77866	-0.78669
	Anln	0.415584	0.380757	0.363029	-0.55072	-0.3189	-0.3496	-0.30605
	Hells	0.454186	0.396403	0.414374	-0.09525	-0.5387	-0.66736	-0.46019
	Ccnb2	0.45142	0.448949	0.4296	-0.14987	-0.45924	-0.74624	-0.52315
	Cdca2	0.514926	0.481525	0.471532	-0.1799	-0.66834	-0.67919	-0.61757
	Dscc1	0.542357	0.52912	0.50613	-0.2026	-0.9625	-0.68592	-0.56361
	Kif23	0.437521	0.414177	0.393119	-0.1696	-0.59164	-0.51578	-0.41915
	Nuf2	0.480066	0.474883	0.462838	-0.13716	-0.56217	-0.50364	-0.87509
	Ube2c	0.404567	0.39216	0.35659	-0.24061	-0.47742	-0.40972	-0.38432
	Ska1	0.542155	0.528383	0.522869	-0.06087	-0.69647	-0.91344	-0.84154
	Foxm1	0.400392	0.374781	0.377286	-0.15395	-0.46691	-0.55483	-0.35558
	Spc24	0.432365	0.435731	0.410725	-0.21928	-0.4631	-0.55258	-0.50967
	Chek1	0.47582	0.438745	0.454015	-0.23595	-0.54009	-0.43258	-0.72205
	Mcidas	0.717619	0.351624	0.50417	-0.58791	-0.58791	-0.58791	-0.58791
	E2f7	0.413502	0.36811	0.40141	-0.47625	-0.43356	-0.26489	-0.3863
	Nusap1	0.408501	0.401386	0.374584	-0.1757	-0.44927	-0.52318	-0.43077
	Kif20b	0.484001	0.387822	0.430105	-0.0789	-0.52319	-0.92922	-0.36238
	Fancd2	0.465695	0.411802	0.43363	-0.1915	-0.50951	-0.68135	-0.44163
	Ccnf	0.428085	0.405231	0.377125	-0.11722	-0.54057	-0.41938	-0.56855
	Knstrn	0.407591	0.37301	0.368135	-0.16172	-0.47014	-0.42868	-0.45601
	Ndc80	0.454644	0.430614	0.415983	-0.05724	-0.49519	-0.60217	-0.69383
	Zwilch	0.412471	0.401976	0.3877	-0.20344	-0.41323	-0.53775	-0.45176
	Ercc6l	0.431036	0.369379	0.384671	-0.11194	-0.49188	-0.50268	-0.48964
	Cdca8	0.41823	0.349827	0.368075	-0.10127	-0.41025	-0.60419	-0.40329
	Chaf1a	0.359925	0.326024	0.315379	-0.24288	-0.43999	-0.33224	-0.24768
	Oip5	0.47217	0.442495	0.415246	-0.32262	-0.34127	-0.73554	-0.45252
	Spc25	0.416829	0.402568	0.366688	-0.15335	-0.57551	-0.48844	-0.37566
	Mlf1	0.470691	0.36932	0.480486	-0.3344	-0.61977	-0.54246	-0.32775
	Mcm6	0.327789	0.317176	0.319755	-0.05042	-0.42476	-0.42348	-0.33159
	Cdc20	0.398017	0.325885	0.338735	-0.06994	-0.47168	-0.53494	-0.3215
	Tmprss11a	-0.82063	-0.82063	-0.20849	-0.17743	0.433822	0.444273	0.492057
	Sycp2	-0.73459	-0.72438	-0.5517	-0.09452	0.554047	0.398224	0.473913
	Dmc1	-0.7385	-0.7385	-0.12636	1.05362	0.274128	0.00112	-0.7385
	Gnai1	-0.62144	-0.41855	-0.60102	0.00093	0.387397	0.41137	0.382824
	Sycp3	-0.96566	-0.85747	-0.79981	-0.01273	0.537587	0.612003	0.475576
	Brinp1	-1.08363	-0.45819	-1.08363	1.12912	-0.40127	-0.34401	0.674582
	Brinp3	-1.14724	-1.14724	-1.14724	0.792576	0.041932	0.037724	0.893275
Figure 6D
		KO 01	KO 02	KO 03	KO+NM1 01	KO+NM1 02	KO+NM1 03	KO+NM1 04
	Pif1	0.618988	0.61479	0.58041	-0.32061	-0.8343	-0.95959	-0.83187
	Clspn	0.605209	0.552571	0.559761	-0.24373	-1.03636	-0.65118	-0.81299
	Hrob	0.613329	0.542914	0.554362	-0.36801	-1.04941	-0.82909	-0.46617
	Ticrr	0.597921	0.553787	0.563889	-0.25422	-0.83949	-0.67049	-0.95818
	Eme1	0.608032	0.558392	0.547199	-0.31313	-1.0572	-0.63367	-0.70849
	Brip1	0.530976	0.483564	0.517999	-0.45353	-0.47287	-0.82047	-0.49841
	Parpbp	0.608681	0.568909	0.565055	-0.18418	-1.3453	-0.76276	-0.62327
	Neil3	0.551885	0.554808	0.560288	-0.17153	-0.63038	-1.18877	-0.69459
	Exo1	0.576669	0.540609	0.530428	-0.1945	-1.10038	-0.67685	-0.63519
	Fanci	0.571061	0.520619	0.53577	-0.19695	-0.74145	-0.83543	-0.739
	Aunip	0.641443	0.515709	0.538221	-0.22698	-1.00008	-0.69685	-0.76876
	Fanca	0.486116	0.451889	0.46774	-0.14168	-0.77547	-0.58804	-0.5298
	Eya4	0.282516	0.676756	0.627822	-0.69034	-0.77114	-0.56856	-0.396
	Pclaf	0.420837	0.425364	0.401145	-0.10446	-0.69163	-0.52055	-0.41232
	Bard1	0.472023	0.464464	0.457374	-0.23747	-0.52418	-0.57777	-0.62924
	Foxm1	0.400392	0.374781	0.377286	-0.15395	-0.46691	-0.55483	-0.35558
	Pole	0.40581	0.373034	0.395309	-0.13502	-0.4412	-0.55611	-0.43918
	Chek1	0.47582	0.438745	0.454015	-0.23595	-0.54009	-0.43258	-0.72205
	Polq	0.551204	0.470397	0.514938	-0.03365	-1.0435	-1.06992	-0.35508
	Fancd2	0.465695	0.411802	0.43363	-0.1915	-0.50951	-0.68135	-0.44163
	Gen1	0.495699	0.47357	0.452783	-0.31235	-0.85387	-0.3787	-0.50426
	Kif22	0.422967	0.396817	0.398786	-0.0803	-0.50107	-0.59831	-0.49137
	Rad51	0.439351	0.413134	0.413948	-0.06522	-0.65528	-0.7468	-0.33382
	Rad54l	0.449772	0.394937	0.41284	-0.15201	-0.62639	-0.51674	-0.43198
	Eya1	0.52802	0.553743	0.538034	0.023215	-0.69099	-1.14055	-0.8653
	Ube2t	0.446913	0.423522	0.391302	-0.32233	-0.50182	-0.40914	-0.46387
	Chaf1a	0.359925	0.326024	0.315379	-0.24288	-0.43999	-0.33224	-0.24768
	Recql4	0.392062	0.363047	0.350356	-0.19066	-0.39448	-0.42071	-0.42916
	Dna2	0.356787	0.350532	0.336667	-0.16067	-0.47389	-0.43135	-0.2769
	Chaf1b	0.342338	0.3161	0.324783	-0.13951	-0.44351	-0.36465	-0.29526
	Rmi2	0.447092	0.496014	0.492678	0.064023	-0.89048	-1.05244	-0.41046
	Mb21d1	0.358595	0.341955	0.337672	-0.10669	-0.45023	-0.46005	-0.32368
	Traip	0.372599	0.332891	0.336511	-0.16445	-0.43902	-0.40791	-0.3229
	Wdhd1	0.341123	0.295487	0.315404	0.002893	-0.43944	-0.44017	-0.34901
	Pttg1	0.298978	0.268784	0.286199	-0.02621	-0.3748	-0.3232	-0.33458
	Mms22l	0.348422	0.238376	0.304325	-0.08938	-0.34946	-0.41096	-0.25946
	Rad51b	0.5757	0.570173	0.509377	0.259194	-0.67733	-1.35969	-1.35969
	Blm	0.314038	0.270667	0.281933	-0.08056	-0.36137	-0.28841	-0.33695
	Atm	0.337221	0.240036	0.270021	-0.0603	-0.4312	-0.276	-0.28061
	Lig1	0.234062	0.220418	0.222308	-0.07438	-0.24033	-0.25349	-0.22258
	Rrm1	0.228843	0.200158	0.204578	-0.10897	-0.21132	-0.21404	-0.1946
	Fen1	0.361809	0.308704	0.308146	0.00928	-0.47122	-0.39615	-0.41395
	Tdg	0.249796	0.216927	0.229817	-0.16694	-0.16737	-0.22611	-0.25174
	Timeless	0.216503	0.198012	0.21576	-0.04842	-0.19326	-0.2479	-0.24141
	Topbp1	0.220459	0.174047	0.188245	-0.03293	-0.216	-0.21923	-0.20109
	Rfc5	0.216371	0.194387	0.204504	-0.06093	-0.25106	-0.19956	-0.19772
	Rad51ap1	0.246496	0.226534	0.232831	-0.34075	-0.13477	-0.14499	-0.21143
	Polh	0.246233	0.232741	0.194589	-0.06048	-0.24953	-0.28936	-0.19091
	Ddx11	0.247241	0.226837	0.204659	0.032444	-0.34443	-0.2766	-0.22687
	Palb2	0.254311	0.260066	0.24513	-0.02105	-0.38258	-0.34953	-0.17285
	Zranb3	0.222325	0.251955	0.220207	-0.05721	-0.28449	-0.18656	-0.29191
	Ung	0.225365	0.216232	0.207771	-0.02821	-0.20537	-0.22452	-0.30312
	Mcm8	0.251455	0.213662	0.196013	-0.23521	-0.1721	-0.16548	-0.1915
	Rfc4	0.202628	0.206411	0.203798	-0.13855	-0.21227	-0.16912	-0.18005
	Brca2	0.246684	0.18147	0.216327	-0.03701	-0.17922	-0.25999	-0.27795
	Rad18	0.217871	0.173374	0.193789	-0.09212	-0.21772	-0.22983	-0.12858
	Rtel1	0.178539	0.162467	0.153428	-0.05455	-0.1885	-0.15072	-0.15901
	Rad51c	0.27507	0.240517	0.23021	0.11327	-0.39757	-0.34555	-0.3081
	Rbbp8	0.194799	0.161225	0.166946	-0.11417	-0.20868	-0.12577	-0.13803
	Rpa1	0.162071	0.124713	0.136153	-0.02918	-0.14433	-0.13841	-0.15433
	Rad9b	-0.30697	-0.21462	-0.32434	0.15676	0.155584	0.232322	0.173573
	Eepd1	-0.15448	-0.21199	-0.18681	-0.09968	0.221377	0.189424	0.163838
	Hspa1a	-0.42978	-0.2265	-0.48321	-0.14237	0.315518	0.268418	0.414199
	Pagr1a	-0.64498	-0.32069	-0.33805	0.220734	0.431352	0.12708	0.217597
	Tex15	-0.49321	-0.33885	-0.49746	-0.00564	0.341367	0.252324	0.4183
	Chrna4	-1.18343	-0.55799	-0.09135	0.07188	0.42821	0.369015	0.326175
	Neil2	-0.3363	-0.40544	-0.45324	-0.04147	0.337249	0.312765	0.316639
	Eya2	-0.68119	-0.34364	-0.75135	0.190798	0.362306	0.31023	0.408686
	Dmc1	-0.7385	-0.7385	-0.12636	1.05362	0.274128	0.00112	-0.7385
	Poln	-0.94775	-0.93379	-0.50594	0.074152	0.488431	0.641295	0.308583
Figure 6E
		KO 01	KO 02	KO 03	KO+NM1 01	KO+NM1 02	KO+NM1 03	KO+NM1 04
	Atp6v1b1	-1.599	-1.08023	-1.09993	0.302684	0.581326	0.537259	0.631829
	Atp4b	-0.44198	-1.05722	-0.25909	0.198089	0.344714	1.03568	-1.05722
	Cox8b	-0.62844	-0.24277	-0.25536	0.047146	0.261651	0.403864	0.157186
	Cox7a1	-0.53145	-0.26814	-0.28293	0.080506	0.196181	0.491739	0.06577
	Cox6b2	-0.60559	-0.67864	-0.46267	0.237825	0.338922	0.306005	0.391873
	mt-Nd4	-0.1853	-0.13523	-0.16432	0.008611	0.130165	0.205289	0.089945
	mt-Nd6	-0.19754	-0.14873	-0.17986	0.014924	0.134422	0.205174	0.114044
	mt-Nd2	-0.15956	-0.11698	-0.14351	0.003987	0.110928	0.205737	0.058393
	mt-Cytb	-0.13292	-0.11214	-0.13768	-0.00375	0.1089	0.18069	0.062941
	mt-Nd5	-0.1618	-0.11742	-0.1479	0.001907	0.11695	0.187701	0.079959
	mt-Nd1	-0.13989	-0.11011	-0.13205	0.00621	0.101249	0.181437	0.059813
	mt-Atp6	-0.15863	-0.13495	-0.15549	-0.0037	0.124956	0.221042	0.059504
	mt-Co1	-0.11271	-0.1036	-0.11587	-0.00506	0.096234	0.164873	0.049732
	mt-Co2	-0.21755	-0.20011	-0.30136	-0.00824	0.183387	0.319929	0.11088
	mt-Atp8	-0.15296	-0.12726	-0.14682	-0.00925	0.121069	0.213546	0.058119
	mt-Co3	-0.24862	-0.17236	-0.27674	-0.02237	0.166329	0.347983	0.092024
	mt-Nd3	-0.37345	-0.20562	-0.35727	-0.05844	0.168891	0.458113	0.166093
	Ndufa4l2	-0.47813	-0.12976	-0.18693	-0.0493	0.287307	0.199791	0.207065
	mt-Nd4l	-0.46957	-0.13921	-0.3932	0.05967	0.171426	0.477835	0.066699
	Ndufv3	-0.15476	-0.14146	-0.14493	-0.03492	0.138446	0.201958	0.08899
	Cox4i2	-0.18694	-0.30489	-0.2388	0.073526	0.23334	0.122476	0.199296
	Gm3244	0.028996	-1.31487	-0.1592	-0.25638	0.358435	0.414181	0.299189
	Cox6a1	-0.09457	-0.10001	-0.09659	-0.04333	0.096568	0.167472	0.046069
	Sdha	-0.09668	-0.08752	-0.09175	-0.03018	0.083361	0.161498	0.039926
	Sdhc	-0.11903	-0.08535	-0.09327	-0.0622	0.110719	0.17331	0.048277
	Ndufa1	-0.11974	-0.0964	-0.11448	-0.0335	0.098945	0.189507	0.04567
	Uqcrh	-0.09966	-0.10016	-0.11072	0.007441	0.080337	0.16033	0.03944
	Ndufa10	-0.08569	-0.0818	-0.09817	-0.05912	0.087242	0.190748	0.021527
	Ndufa3	-0.12297	-0.08819	-0.09906	-0.03259	0.093717	0.170991	0.052063
	Cox8a	-0.0699	-0.08915	-0.09136	-0.0584	0.093669	0.146078	0.049098
	Ndufa4	-0.09705	-0.06956	-0.08583	-0.06845	0.091246	0.161896	0.045689
	Ndufb6	-0.08312	-0.0946	-0.11586	-0.07599	0.097583	0.192137	0.050319
	Sdhb	-0.06821	-0.09296	-0.08642	-0.05197	0.089278	0.168903	0.02016
	Ndufb3	-0.08577	-0.08402	-0.09028	-0.06626	0.100383	0.153463	0.050398
	Uqcrfs1	-0.07394	-0.07415	-0.07678	-0.06957	0.085824	0.171273	0.01666
	Cox4i1	-0.06701	-0.06944	-0.07576	-0.0405	0.074131	0.13583	0.02824
	Ndufab1	-0.08448	-0.09093	-0.09506	-0.04712	0.091138	0.175339	0.027756
	Ndufb10	-0.09674	-0.06569	-0.09511	-0.04228	0.093058	0.151145	0.035586
	Uqcrc2	-0.08686	-0.06437	-0.07598	-0.04434	0.076084	0.162082	0.015189
	Cox6b1	-0.07807	-0.06187	-0.08181	-0.0513	0.077445	0.155396	0.022677
	Ndufs2	-0.0783	-0.06488	-0.066	-0.04645	0.070671	0.156248	0.012379
	Uqcrb	-0.09894	-0.05655	-0.07083	-0.08691	0.086364	0.170701	0.033921
	Ndufb8	-0.06795	-0.07015	-0.07998	-0.07301	0.082747	0.173913	0.013777
	Ndufb4	-0.12522	-0.08322	-0.08829	-0.05776	0.082759	0.189035	0.054846
	Sdhd	-0.06433	-0.07018	-0.07404	-0.06435	0.077456	0.161921	0.015511
	Uqcrq	-0.058	-0.06091	-0.06714	-0.09018	0.077155	0.167806	0.012257
	Ndufs6	-0.09941	-0.05255	-0.0856	-0.06468	0.077209	0.173752	0.029756
	Uqcrc1	-0.06627	-0.05018	-0.06376	-0.05154	0.059539	0.16223	-0.00541
	Cox6c	-0.05406	-0.05707	-0.07646	-0.07778	0.073286	0.150736	0.02492
	Uqcr11	-0.05609	-0.05665	-0.07153	-0.10103	0.085274	0.156405	0.024681
	Atp6v1g2	-0.15336	-0.08324	-0.12184	0.213436	0.093498	-0.03302	0.048404
	Ndufa7	-0.06764	-0.06914	-0.07928	-0.07041	0.087026	0.13203	0.050595
	Cycs	-0.07445	-0.04986	-0.06416	-0.09884	0.07874	0.1875	-0.00131
	Ndufb5	-0.10137	-0.04642	-0.06239	-0.06879	0.078684	0.16537	0.015636
	Uqcr10	-0.05554	-0.0501	-0.06691	-0.09169	0.067395	0.166962	0.011903
	Ndufa5	-0.08652	-0.04432	-0.06759	-0.08876	0.076342	0.153303	0.039053
	Atp5k	-0.06785	-0.05466	-0.0604	-0.09323	0.073377	0.146792	0.039029
	Atp5e	-0.09076	-0.04024	-0.064	-0.01648	0.059838	0.122276	0.017824
	Ndufa9	-0.07069	-0.05141	-0.05823	-0.07183	0.075855	0.151661	0.008804
	Atp5g1	0.07953	0.095167	0.081454	-0.06399	-0.06841	-0.09322	-0.04497
	Tcirg1	0.101131	0.096065	0.117865	-0.00292	-0.09964	-0.15349	-0.08453
	Atp6v0d2	0.358081	0.123674	0.133665	-0.09294	0.072009	-0.45625	-0.29685
	Cox6a2	0.413375	0.738685	0.712398	-0.14379	-1.09084	-1.36385	-0.74213
	Atp6v0a4	0.582372	0.9065	0.577862	-1.10851	-0.42615	-1.10851	-1.10851

## Sheet: Figure 7
Figure 7A
		Myo1C	p53	mTOR
	Ovary	1.3	47.3	4.4
	Large intestine	4.1	44.6	7.5
	Kidney	0.3	8.7	6
	Lung	2.3	42	4.7
	Urinary tract	1.9	35	7.1
	Breast	1.2	26.4	3.3
	Pancreas	0.8	38.5	3.2
	Stomach	3.9	36.7	6.7
	Prostate	0.9	22.5	6
	Cervix	2.7	6.5	5.4
	Upper aerodigestive tract	2	42	2.3
	Endometrium	3.7	27.3	9.6
	Liver	2.6	29.2	7.1
	Haematopoietic and lymphoid	0.5	10.2	2
	Thyroid	1.1	11.1	2
	Adrenal gland	0	16.5	0
	Central nervous system	0.3	26.1	1.5
	Oesophagus	1.1	47.6	4.6
	Skin	4.4	27	10.9
	Soft tissue	0.9	15.1	1.3
Figure 7B
		Myo1C			p53			mTOR
		Downregulated	Upregulated		Downregulated	Upregulated		Downregulated	Upregulated
	Ovary	50	18	Ovary	64.3	22.9	Ovary	4.1	9.8
	Large intestine	11.5	1.8	Large intestine	18.2	2.3	Large intestine	5.7	2.6
	Kidney	10.8	2.3	Kidney	7	3.3	Kidney	2	3.3
	Lung	10.2	2.9	Lung	3.8	17.5	Lung	1.7	4.3
	Urinary tract	8.3	3.2	Urinary tract	0	2	Urinary tract	0.5	8.3
	Breast	6.4	1.6	Breast	6.9	5.3	Breast	2.9	3.5
	Pancreas	6.1	6.7	Pancreas	9.5	7.8	Pancreas	5.6	3.4
	Stomach	3.2	2.5	Stomach	6.3	3.5	Stomach	1.4	6.3
	Prostate	3	4.4	Prostate	6.2	4.8	Prostate	0	2.8
	Cervix	2	6.5	Cervix	3.3	4.2	Cervix	1.6	5.9
	Upper aerodigestive tract	1.9	5.7	Upper aerodigestive tract	0	2.9	Upper aerodigestive tract	1	5
	Endometrium	1.5	4.7	Endometrium	7.8	6.5	Endometrium	1.5	4.5
	Liver	0.5	5.6	Liver	0	2.1	Liver	0	1.3
	Haematopoietic and lymphoid	0.5	3.6	Haematopoietic and lymphoid	2.3	3.2	Haematopoietic and lymphoid	2.3	0.9
	Thyroid	0.2	2.9	Thyroid	0.4	3.5	Thyroid	1.4	3.9
	Adrenal gland	0	0	Adrenal gland	10.1	11.4	Adrenal gland	0	1.3
	Central nervous system	0	6.2	Central nervous system	1.1	4.6	Central nervous system	13.1	3
	Oesophagus	0	2.4	Oesophagus	0	17.6	Oesophagus	0	4
	Skin	0	1.5	Skin	9.1	4.4	Skin	5.1	8.2
	Soft tissue	0	4.9	Soft tissue	16	2.3	Soft tissue	0	4.6
Figure 7C
	Cancer	Number of mutated samples per cancer	Percentage of mutated samples per cancer	Total
	Pancancer	122	1.29128	9448
	UCEC	27	5.11364	528
	COAD	13	3.23383	402
	SKCM	13	2.7957	465
	STAD	11	2.95699	372
	HNSC	9	1.81818	495
	LUAD	9	1.76125	511
	BRCA	7	0.688299	1017
	BLCA	5	1.23457	405
	KIRP	3	1.07143	280
	LGG	3	0.589391	509
	LIHC	3	0.837989	358
	LUSC	3	0.622407	482
	THCA	3	0.614754	488
Figure 7D
	Apoptosis
	Myo1C Mut	0.274618	0.278863	0.273376	0.323523	0.338177	0.322489	0.331426	0.329049	0.337746	0.309197	0.26682	0.297587	0.291657	0.319006	0.289032	0.292899	0.268258	0.274331	0.318255	0.302081	0.29271	0.267622	0.295695	0.29656	0.293586	0.302085	0.289351	0.277667	0.260909	0.242123	0.225702	0.291364	0.29617	0.285643	0.28435	0.332374	0.305196	0.277413	0.323171	0.307551	0.26169	0.296789	0.306429	0.270336	0.319854	0.282692	0.31965	0.31848
	Myo1C WT	0.278931	0.338415	0.260846	0.278498	0.296531	0.254508	0.260765	0.284566	0.271231	0.296668	0.284101	0.273899	0.233671	0.2645	0.268233	0.261143	0.311213	0.296329	0.336184	0.314948	0.29625	0.297042	0.279995	0.311202	0.274773	0.316344	0.311183	0.323321	0.306664	0.307528	0.285846	0.314716	0.316335	0.265205	0.285505	0.308516	0.335416	0.315153	0.311007	0.312641	0.288225	0.315462	0.331674	0.324148	0.316353	0.324405	0.297152	0.324427
	Glycolysis
	Myo1C Mut	0.243587	0.232826	0.246583	0.263504	0.228772	0.253564	0.233829	0.279577	0.266002	0.278864	0.247635	0.258746	0.27918	0.266491	0.234835	0.2312	0.246929	0.266939	0.286244	0.2628	0.262585	0.248677	0.27834	0.277175	0.218245	0.237566	0.250636	0.235463	0.277959	0.255972	0.23912	0.256043	0.254998	0.280421	0.298319	0.294459	0.242785	0.263352	0.25547	0.267552	0.217001	0.281163	0.246775	0.259476	0.290013	0.296233	0.224857	0.257404
	Myo1C WT	0.230899	0.273769	0.219077	0.196715	0.243848	0.230643	0.256406	0.235987	0.257609	0.207525	0.234308	0.221405	0.236708	0.249897	0.264133	0.245583	0.271037	0.246688	0.283336	0.274846	0.227778	0.252512	0.278096	0.294769	0.269041	0.271537	0.283276	0.273172	0.246776	0.251161	0.274779	0.249334	0.288188	0.280047	0.230883	0.264163	0.260182	0.285082	0.231195	0.257211	0.263782	0.248061	0.27554	0.257245	0.24651	0.261956	0.285795	0.28748
	Proliferation
	Myo1C Mut	-0.00796587	0.279788	0.18746	0.3306	-0.0611039	0.31197	0.160618	0.119758	0.0819772	0.149633	0.0664022	0.0591296	0.238077	0.154363	0.114429	-0.150467	0.304774	0.237218	0.174222	0.254638	0.309303	0.194834	0.313648	0.198611	-0.128454	0.271338	0.158817	0.101904	0.322815	0.199614	0.374102	0.254612	0.360212	0.29755	0.240555	0.102489	0.249102	0.191177	0.307935	0.244228	-0.066097	0.213963	0.187587	0.279721	0.268593	0.23734	0.217522	0.208175
	Myo1C WT	0.0325519	0.0452416	0.277754	0.118687	-0.148694	0.298899	0.273589	0.151952	0.276367	0.0219294	0.180772	0.174825	0.109358	-0.0618326	0.247668	0.171204	0.100536	-0.0883191	0.22458	0.0358707	-0.147328	0.13451	0.230293	0.174194	0.360122	0.164567	0.0483401	-0.05437	-0.0530261	0.0221107	0.297544	0.0239834	0.126691	0.261066	0.0370838	0.150681	0.0479305	0.00673045	0.184878	0.0126893	0.143897	0.075255	0.138659	0.122276	-0.0389136	0.169115	0.189992	0.13159
	mTOR
	Myo1C Mut	0.304002	0.303045	0.312205	0.314965	0.329442	0.322172	0.325386	0.325517	0.310041	0.311348	0.307353	0.313914	0.318709	0.313156	0.30417	0.315936	0.310551	0.310486	0.315825	0.321484	0.302679	0.306627	0.313415	0.305773	0.306083	0.312978	0.299158	0.296376	0.307235	0.314439	0.309966	0.31198	0.296065	0.298935	0.303869	0.321617	0.313119	0.309733	0.309893	0.302246	0.297987	0.307193	0.325783	0.303411	0.309728	0.295274	0.313312	0.324197
	Myo1C WT	0.329683	0.32899	0.329612	0.321013	0.323219	0.29388	0.302409	0.31688	0.3024	0.306917	0.316592	0.313326	0.301115	0.306558	0.30204	0.313194	0.313676	0.323303	0.318746	0.31186	0.319128	0.315242	0.304568	0.331895	0.297472	0.31777	0.314722	0.322136	0.308827	0.310962	0.333583	0.317289	0.326366	0.311948	0.313604	0.323914	0.319958	0.32191	0.312573	0.318014	0.31695	0.314062	0.316199	0.31122	0.304279	0.319904	0.306906	0.313531
							t ratio	df
							7.825	21	1.17186e-07
							3.954	22	0.000674677
							5.589	22	1.28201e-05
							4.236	22	0.000339031
							9.187	22	5.51743e-09
							23.18	22	5.9734e-17
							15.95	22	1.41887e-13
							8.507	22	2.09704e-08
							6.677	22	1.03288e-06
							16.45	19	1.07444e-12
	0.323084
	0.322453
	0.320196
	0.314601
	0.320722
	0.321352
	0.316628
	0.307894
	0.314133
	0.318452
	0.314809
	0.30662
	0.314165
	0.315427
	0.30226
	0.30805
	0.31395
	0.297561
	0.312817
	0.307007
	0.315794
	0.309339
	0.296758
	0.313201
	0.312102
	0.293594
	0.296985
	0.315016
	0.302599
	0.322351
	0.315393
	0.302649
	0.309152
	0.311105
	0.29863
	0.296497
	0.29638
	0.307015
	0.30939
	0.302517
	0.310922
	0.307882
	0.303158
	0.308907
	0.301863
	0.308275
	0.305995
	0.312544
	0.318003
	0.301355
	0.318213
	0.304921
	0.321822
	0.318321
	0.331681
	0.308857
	0.319796
	0.309355
	0.319074
	0.316895
	0.328681
	0.311395
	0.318943
	0.313498
	0.323269
	0.327581
	0.32362
	0.326592
	0.322895
	0.328054
	0.323174
	0.32212
	0.307032
	0.317603
	0.32749
	0.317218
	0.319757
	0.326344
	0.315348
	0.3268
	0.325067
	0.323208
	0.308159
	0.316064
	0.307349
	0.329672
	0.309226
	0.315177
	0.332924
	0.329277
	0.305667
	0.31933
	0.309689
	0.32001
	0.311672
	0.30251
	0.317551
	0.322288
	0.324664
	0.326613
	0.320426
	0.324953
	0.319316
	0.328468
	0.325516
	0.313274
	0.309195
	0.312187
	0.315899
	0.324878
	0.320484
	0.328002
	0.324157
	0.32294
	0.327206
	0.319939
	0.328707
	0.325426
	0.325452
	0.326051
	0.320149
	0.325644
	0.329843
	0.327299
	0.318753
	0.323673
	0.322386
	0.321702
	0.313873
	0.320802
	0.323673
	0.318741
	0.326541
	0.320757
	0.313581
	0.319443
	0.322693
	0.325935
	0.313321
	0.316666
	0.324067
	0.315535
	0.30359
	0.329218
	0.314573
	0.316268
	0.32192
	0.32252
	0.322153
	0.321954
	0.304936
	0.304675
	0.306351
	0.30768
	0.31289
	0.297566
	0.316622
	0.308692
	0.306864
	0.314968
	0.306115
	0.304026
	0.306007
	0.307039
	0.313987
	0.314872
	0.317867
	0.315888
	0.305058
	0.301113
	0.3173
	0.306074
	0.300982
	0.311832
	0.314781
	0.31647
	0.315152
	0.302877
	0.311507
	0.314499
	0.314431
	0.324193
	0.302544
	0.315866
	0.317791
	0.319547
	0.30755
	0.305303
	0.310258
	0.302673
	0.305849
	0.326928
	0.317268
	0.317835
	0.319337
	0.323774
	0.31669
	0.314707
	0.303639
	0.320384
	0.313981
	0.320107
	0.30934
	0.30096
	0.310166
	0.313404
	0.311309
	0.316072
	0.308406
	0.318721
	0.321695
	0.302165
	0.325139
	0.315756
	0.311032
	0.325209
	0.324923
	0.316654
	0.31261
	0.307182
	0.3141
	0.310759
	0.324396
	0.317256
	0.313034
	0.310065
	0.309116
	0.308818
	0.303104
	0.307585
	0.310864
	0.307822
	0.307978
	0.321835
	0.301554
	0.318933
	0.32241
	0.314608
	0.308047
	0.312824
	0.30903
	0.314519
	0.321799
	0.315877
	0.318989
	0.311924
	0.335739
	0.314356
	0.319171
	0.316042
	0.316305
	0.305476
	0.314959
	0.322878
	0.317739
	0.307767
	0.326272
	0.315929
	0.319527
	0.313278
	0.325873
	0.320091
	0.322466
	0.311409
	0.323925
	0.321998
	0.320401
	0.316301
	0.313235
	0.321158
	0.327078
	0.326452
	0.321888
	0.324167
	0.320931
	0.315345
	0.318614
	0.318829
	0.327413
	0.31061
	0.310395
	0.304891
	0.296202
	0.313356
	0.31674
	0.311337
	0.301555
	0.301675
	0.306293
	0.305057
	0.316895
	0.3205
	0.308629
	0.314698
	0.298077
	0.305596
	0.306176
	0.30198
	0.297101
	0.317669
	0.309563
	0.306883
	0.302889
	0.319599
	0.310379
	0.310616
	0.304075
	0.306039
	0.313736
	0.302516
	0.313186
	0.315919
	0.314142
	0.315188
	0.31135
	0.311583
	0.331044
	0.311635
	0.314722
	0.316225
	0.296356
	0.31323
	0.311165
	0.320848
	0.299192
	0.31548
	0.312308
	0.300554
	0.30626
	0.308549
	0.303589
	0.312203
	0.302528
	0.304204
	0.312755
	0.304897
	0.318659
	0.31145
	0.308435
	0.304758
	0.300062
	0.31653
	0.313671
	0.31239
	0.308202
	0.310283
	0.309406
	0.31653
	0.316847
	0.299796
	0.307882
	0.313455
	0.312984
	0.318926
	0.310446
	0.316326
	0.311158
	0.311453
	0.314728
	0.313601
	0.315067
	0.308456
	0.299304
	0.319534
	0.313482
	0.307818
	0.328588
	0.300191
	0.317461
	0.309707
	0.314316
	0.306661
	0.30637
	0.306577
	0.316493
	0.311576
	0.303897
	0.31094
	0.309997
	0.29799
	0.303407
	0.2976
	0.298136
	0.315109
	0.317007
	0.308944
	0.307293
	0.312498
	0.306046
	0.318414
	0.307049
	0.312441
	0.314525
	0.317469
	0.313227
	0.30291
	0.309319
	0.319434
	0.322869
	0.319718
	0.31629
	0.305187
	0.303223
	0.328331
	0.311494
	0.329473
	0.30276
	0.30157
	0.300815
	0.303824
	0.305223
	0.328296
	0.310731
	0.310932
	0.311074
	0.304265
	0.305747
	0.31222
	0.324585
	0.319317
	0.325771
	0.319073
	0.323226
	0.329946
	0.317921
	0.326441
	0.323428
	0.316867
	0.323559
	0.32099
	0.328988
	0.328564
	0.332353
	0.323571
	0.311837
	0.32748
	0.31635
	0.329613
	0.320497
	0.323718
	0.321564
	0.288109
	0.303164
	0.30855
	0.301593
	0.298413
	0.307066
	0.3037
	0.291317
	0.304033
	0.306365
	0.31222
	0.305581
	0.306991
	0.299182
	0.289697
	0.305201
	0.300492
	0.298671
	0.300292
	0.296134
	0.304263
	0.285153
	0.304469
	0.297639
	0.300301
	0.317424
	0.314684
	0.308133
	0.3155
	0.314353
	0.308917
	0.316493
	0.314819
	0.308094
	0.313259
	0.329742
	0.316734
	0.321472
	0.31143
	0.315655
	0.321317
	0.320021
	0.310817
	0.300132
	0.312679
	0.308249
	0.309155
	0.308901
	0.304852
	0.305995
	0.302094
	0.313884
	0.321536
	0.307628
	0.327384
	0.317837
	0.318408
	0.338156
	0.330368
	0.322419
	0.326033
	0.324543
	0.329435
	0.325181
	0.329758
	0.325577
	0.321675
	0.322749
	0.320892
	0.316742
	0.31557
	0.328582
	0.299565
	0.312827
	0.327781
	0.31345
	0.324493
	0.313768
	0.327433
	0.315424
	0.32587
	0.318295
	0.313127
	0.311306
	0.328581
	0.309197
	0.331358
	0.313932
	0.317347
	0.315291
	0.315792
	0.325593
	0.316025
	0.329515
	0.306113
	0.323369
	0.314364
	0.316791
	0.314694
	0.31983
	0.322662
	0.325546
	0.31998
	0.316503
	0.322661
	0.311001
	0.310719
	0.324192
	0.309158
	0.308838
	0.317704
	0.300926
	0.322858
	0.302928
	0.297904
	0.30007
	0.30076
	0.307941
	0.315371
	0.31308
	0.319898
	0.322806
	0.310136
	0.328703
	0.304284
	0.313749
	0.314016
	0.315401
	0.315302
	0.321539
	0.324458
	0.321981
	0.313781
	0.330413
	0.322775
	0.321823
	0.33048
	0.319285
	0.31991
	0.30201
	0.319104
	0.325536
	0.315157
	0.327468
	0.325599
	0.309737
	0.323321
	0.322313
	0.331692
	0.31943
	0.319099
	0.310283
	0.298114
	0.309873
	0.306619
	0.299132
	0.303587
	0.325332
	0.289144
	0.327933
	0.319452
	0.316034
	0.328902
	0.338159
	0.330166
	0.320507
	0.327037
	0.329552
	0.324647
	0.324247
	0.313775
	0.314458
	0.312941
	0.328357
	0.326318
	0.322725
	0.319201
	0.32815
	0.299391
	0.30686
	0.310108
	0.310396
	0.326581
	0.331349
	0.330909
	0.337198
	0.324142
	0.330067
	0.337226
	0.315389
	0.320488
	0.310748
	0.332601
	0.307865
	0.317545
	0.318879
	0.312719
	0.296767
	0.303386
	0.296169
	0.325926
	0.30418
	0.312565
	0.329718
	0.336537
	0.330856
	0.312556
	0.328317
	0.324349
	0.316617
	0.316818
	0.313602
	0.332109
	0.322406
	0.328179
	0.307447
	0.3323
	0.316148
	0.316109
	0.300255
	0.321528
	0.327936
	0.327502
	0.321255
	0.324636
	0.328513
	0.319383
	0.321082
	0.304632
	0.302369
	0.327336
	0.313621
	0.31287
	0.312482
	0.309486
	0.321539
	0.322103
	0.340813
	0.327674
	0.325654
	0.329067
	0.296364
	0.310652
	0.316061
	0.316294
	0.32214
	0.31067
	0.32479
	0.320976
	0.302979
	0.323035
	0.315699
	0.317272
	0.315215
	0.303154
	0.30626
	0.317627
	0.316245
	0.318587
	0.309411
	0.316669
	0.316236
	0.32036
	0.31628
	0.295337
	0.303313
	0.322534
	0.311337
	0.318554
	0.320147
	0.31963
	0.312565
	0.310247
	0.323809
	0.318225
	0.329725
	0.307619
	0.308534
	0.327252
	0.314033
	0.298118
	0.313483
	0.306966
	0.306565
	0.315261
	0.318587
	0.318591
	0.324695
	0.31748
	0.315816
	0.320827
	0.309355
	0.308209
	0.298932
	0.321388
	0.334382
	0.316288
	0.321229
	0.313828
	0.313196
	0.315699
	0.32114
	0.308816
	0.310178
	0.310284
	0.316967
	0.32088
	0.313348
	0.309598
	0.302707
	0.303478
	0.303064
	0.309699
	0.318858
	0.317639
	0.323222
	0.312845
	0.31452
	0.302106
	0.312019
	0.302758
	0.313599
	0.323164
	0.321551
	0.31053
	0.316485
	0.308048
	0.301604
	0.305316
	0.306886
	0.321607
	0.329792
	0.30583
	0.318207
	0.306407
	0.31267
	0.309335
	0.309654
	0.313423
	0.300253
	0.324737
	0.315259
	0.317114
	0.32767
	0.307858
	0.317383
	0.292828
	0.30415
	0.317833
	0.340709
	0.335911
	0.339538
	0.301157
	0.322455
	0.325701
	0.327938
	0.326966
	0.324006
	0.322145
	0.318118
	0.33792
	0.334514
	0.328624
	0.331564
	0.297503
	0.335917
	0.309785
	0.313612
	0.302227
	0.312421
	0.30552
	0.319848
	0.29755
	0.307932
	0.312043
	0.320848
	0.309638
	0.315206
	0.298682
	0.310354
	0.323084
	0.316258
	0.324858
	0.302613
	0.321387
	0.313031
	0.300224
	0.316564
	0.327971
	0.310569
	0.313013
	0.314311
	0.308476
	0.324725
	0.321431
	0.316541
	0.309236
	0.310527
	0.316488
	0.311129
	0.319617
	0.314082
	0.304799
	0.319108
	0.290428
	0.304293
	0.313486
	0.315709
	0.324602
	0.309665
	0.31287
	0.326719
	0.326526
	0.328107
	0.327126
	0.307232
	0.328573
	0.329151
	0.313206
	0.308808
	0.320365
	0.299417
	0.301241
	0.318483
	0.309404
	0.308244
	0.298568
	0.293556
	0.316671
	0.318889
	0.329067
	0.306206
	0.316894
	0.319318
	0.311671
	0.29874
	0.323761
	0.322824
	0.310903
	0.316494
	0.317559
	0.301659
	0.315758
	0.321301
	0.318627
	0.330539
	0.320226
	0.320542
	0.304096
	0.319833
	0.294052
	0.312437
	0.32444
	0.316058
	0.325501
	0.315164
	0.316819
	0.309335
	0.318605
	0.313745
	0.321222
	0.305178
	0.321336
	0.305731
	0.312635
	0.295311
	0.304607
	0.308166
	0.314244
	0.310787
	0.308283
	0.323579
	0.312482
	0.320191
	0.309724
	0.299677
	0.312394
	0.309588
	0.311109
	0.315602
	0.326476
	0.317067
	0.318209
	0.315855
	0.322264
	0.316562
	0.318854
	0.311483
	0.308482
	0.311638
	0.312055
	0.310712
	0.296469
	0.310516
	0.305372
	0.324372
	0.305847
	0.312831
	0.315162
	0.300827
	0.315262
	0.316696
	0.31551
	0.299674
	0.319359
	0.304739
	0.291045
	0.319109
	0.297658
	0.313856
	0.309619
	0.313316
	0.311969
	0.324153
	0.333226
	0.322254
	0.324027
	0.31043
	0.32232
	0.3036
	0.319072
	0.325847
	0.327576
	0.324025
	0.325482
	0.322765
	0.30739
	0.314377
	0.311257
	0.330056
	0.316294
	0.325821
	0.307078
	0.321515
	0.325763
	0.318488
	0.31516
	0.328174
	0.330668
	0.313627
	0.326015
	0.316817
	0.316689
	0.312936
	0.312425
	0.315968
	0.321565
	0.308274
	0.314563
	0.323075
	0.304544
	0.298648
	0.311409
	0.319741
	0.314766
	0.308654
	0.307219
	0.318112
	0.312903
	0.323698
	0.313466
	0.309276
	0.32646
	0.310264
	0.312237
	0.316618
	0.306449
	0.311843
	0.303321
	0.306859
	0.290641
	0.30145
	0.297836
	0.303576
	0.324647
	0.335199
	0.310757
	0.321565
	0.30557
	0.298086
	0.306406
	0.306939
	0.302654
	0.310349
	0.312715
	0.321665
	0.324016
	0.317481
	0.306216
	0.314347
	0.319082
	0.297948
	0.316755
	0.316033
	0.30406
	0.318588
	0.317661
	0.31724
	0.32659
	0.305297
	0.306599
	0.30423
	0.300879
	0.287304
	0.289964
	0.316863
	0.313877
	0.326828
	0.307229
	0.310645
	0.331232
	0.323913
	0.320998
	0.332757
	0.327912
	0.323093
	0.324611
	0.322325
	0.312419
	0.317694
	0.328944
	0.323727
	0.302375
	0.329379
	0.316223
	0.321583
	0.320271
	0.317611
	0.323135
	0.324139
	0.317365
	0.318612
	0.306638
	0.303963
	0.314296
	0.311092
	0.315712
	0.312668
	0.313294
	0.305054
	0.312808
	0.302434
	0.301854
	0.314294
	0.311661
	0.309314
	0.334681
	0.317173
	0.315023
	0.307575
	0.314032
	0.332785
	0.316832
	0.315526
	0.283396
	0.321041
	0.31323
	0.305833
	0.312685
	0.30532
	0.320042
	0.312076
	0.309779
	0.301641
	0.308493
	0.30848
	0.310408
	0.317979
	0.312791
	0.309569
	0.300606
	0.300624
	0.308011
	0.303004
	0.295032
	0.313887
	0.314739
	0.314096
	0.307326
	0.336744
	0.314279
	0.319368
	0.326155
	0.319532
	0.322031
	0.316924
	0.320927
	0.316035
	0.322102
	0.306298
	0.31974
	0.323253
	0.319819
	0.321147
	0.324714
	0.320022
	0.313177
	0.323827
	0.309665
	0.314994
	0.321935
	0.319325
	0.320673
	0.30463
	0.310443
	0.324759
	0.304189
	0.306733
	0.29764
	0.333067
	0.309949
	0.319892
	0.315338
	0.321359
	0.321609
	0.329964
	0.324619
	0.33195
	0.298228
	0.325735
	0.299796
	0.313728
	0.320181
	0.325116
	0.310244
	0.334047
	0.32098
	0.321813
	0.324134
	0.322841
	0.315893
	0.317282
	0.324246
	0.333853
	0.316746
	0.325679
	0.318012
	0.317455
	0.327174
	0.316058
	0.318648
	0.326329
	0.325762
	0.320395
	0.32328
	0.319556
	0.315171
	0.321345
	0.324
	0.320587
	0.309724
	0.315416
	0.314207
	0.308982
	0.310554
	0.317167
	0.317533
	0.312244
	0.320878
	0.333078
	0.312841
	0.316962
	0.312123
	0.31337
	0.304837
	0.313724
	0.312571
	0.310389
	0.311682
	0.307346
	0.315853
	0.323445
	0.302206
	0.304983
	0.307514
	0.310456
	0.312386
	0.302925
	0.304971
	0.31724
	0.314058
	0.307284
	0.310783
	0.291122
	0.322418
	0.318043
	0.312229
	0.319315
	0.321281
	0.31691
	0.307492
	0.314293
	0.309966
	0.307582
	0.295135
	0.302359
	0.327236
	0.315291
	0.321463
	0.319881
	0.303434
	0.32671
	0.333482
	0.306072
	0.320413
	0.306936
	0.32159
	0.310151
	0.305265
	0.309393
	0.324824
	0.303675
	0.319025
	0.317798
	0.32325
	0.324675
	0.300317
	0.316711
	0.32228
	0.314772
	0.317468
	0.311967
	0.323841
	0.317343
	0.322924
	0.325126
	0.321785
	0.317664
	0.330933
	0.329619
	0.331736
	0.31218
	0.327256
	0.323682
	0.313494
	0.313164
	0.327032
	0.332244
	0.32063
	0.308094
	0.310458
	0.317565
	0.314843
	0.306703
	0.319082
	0.309524
	0.324958
	0.304999
	0.329761
	0.309577
	0.313795
	0.308648
	0.330365
	0.335669
	0.314774
	0.32203
	0.305265
	0.32538
	0.318723
	0.328103
	0.323079
	0.313529
	0.306701
	0.315468
	0.296511
	0.31179
	0.309288
	0.318833
	0.318808
	0.307035
	0.318192
	0.30295
	0.310458
	0.308062
	0.310464
	0.315199
	0.306493
	0.315571
	0.311918
	0.320575
	0.309574
	0.304021
	0.311843
	0.322178
	0.308387
	0.3045
	0.302688
	0.316171
	0.301717
	0.317958
	0.323617
	0.314487
	0.319176
	0.323658
	0.324337
	0.319358
	0.304867
	0.314057
	0.320399
	0.321199
	0.314972
	0.327283
	0.32419
	0.317122
	0.316139
	0.328071
	0.312356
	0.323073
	0.324055
	0.323967
	0.312277
	0.318855
	0.329226
	0.325658
	0.3201
	0.314687
	0.319851
	0.319608
	0.320683
	0.319622
	0.316541
	0.324357
	0.330072
	0.324677
	0.320167
	0.311761
	0.331507
	0.310998
	0.321781
	0.312712
	0.320755
	0.312226
	0.317751
	0.316183
	0.319393
	0.316896
	0.312613
	0.325783
	0.331633
	0.318712
	0.304567
	0.313541
	0.311615
	0.306059
	0.316491
	0.307324
	0.309452
	0.323075
	0.321561
	0.324062
	0.313176
	0.320014
	0.320749
	0.299044
	0.321958
	0.316189
	0.310581
	0.318084
	0.314639
	0.306097
	0.310118
	0.323527
	0.30362
	0.304504
	0.325824
	0.307815
	0.301514
	0.307657
	0.299311
	0.291119
	0.324305
	0.314882
	0.314626
	0.309835
	0.319108
	0.315916
	0.303412
	0.297825
	0.302121
	0.304184
	0.313616
	0.307444
	0.31531
	0.328919
	0.322534
	0.318828
	0.304913
	0.314838
	0.316071
	0.313997
	0.316396
	0.319411
	0.302283
	0.307516
	0.305391
	0.321195
	0.310515
	0.316663
	0.309354
	0.31384
	0.306429
	0.322306
	0.305006
	0.316229
	0.324219
	0.328316
	0.318412
	0.327133
	0.317666
	0.31188
	0.310525
	0.300016
	0.315564
	0.313942
	0.31799
	0.312276
	0.321239
	0.319963
	0.309766
	0.303707
	0.338276
	0.315477
	0.309322
	0.324695
	0.316741
	0.32243
	0.307905
	0.307581
	0.314851
	0.318736
	0.318045
	0.312223
	0.310819
	0.312479
	0.309253
	0.320222
	0.327973
	0.319068
	0.313628
	0.311574
	0.305816
	0.312422
	0.310947
	0.321928
	0.309591
	0.312249
	0.303057
	0.313125
	0.315244
	0.308192
	0.315333
	0.314755
	0.314986
	0.316911
	0.310354
	0.295493
	0.29837
	0.303588
	0.314158
	0.311036
	0.308642
	0.312514
	0.300464
	0.31257
	0.302382
	0.307675
	0.319639
	0.318548
	0.318368
	0.316445
	0.315051
	0.319075
	0.332157
	0.313608
	0.308577
	0.326032
	0.314165
	0.312575
	0.316144
	0.313286
	0.310156
	0.318852
	0.314349
	0.313665
	0.322892
	0.316961
	0.30404
	0.310963
	0.312742
	0.309382
	0.313404
	0.304949
	0.306669
	0.297349
	0.311072
	0.315896
	0.297165
	0.31011
	0.308271
	0.306279
	0.309913
	0.315629
	0.302817
	0.308934
	0.298183
	0.306034
	0.315713
	0.299981
	0.303556
	0.310691
	0.320945
	0.316155
	0.319339
	0.302316
	0.316404
	0.304502
	0.300951
	0.326128
	0.296519
	0.306952
	0.323954
	0.316564
	0.309645
	0.310001
	0.310093
	0.297882
	0.307812
	0.320857
	0.320579
	0.327381
	0.309057
	0.310562
	0.326095
	0.295718
	0.30452
	0.304153
	0.325222
	0.323923
	0.303739
	0.330541
	0.317872
	0.297655
	0.311699
	0.316097
	0.312876
	0.314924
	0.31476
	0.313509
	0.300775
	0.30765
	0.317005
	0.32114
	0.310674
	0.30808
	0.317569
	0.299148
	0.301837
	0.29561
	0.306844
	0.314487
	0.312338
	0.329511
	0.327656
	0.308106
	0.298335
	0.307007
	0.301703
	0.300137
	0.30499
	0.315487
	0.321893
	0.30753
	0.322073
	0.322835
	0.323434
	0.313881
	0.298108
	0.322978
	0.302361
	0.33204
	0.31112
	0.314004
	0.302752
	0.301601
	0.319713
	0.300609
	0.309462
	0.308068
	0.319314
	0.298846
	0.301034
	0.326833
	0.334036
	0.322688
	0.326009
	0.31971
	0.326183
	0.317915
	0.319974
	0.33772
	0.329322
	0.323937
	0.325117
	0.327363
	0.32951
	0.323643
	0.330269
	0.322828
	0.319831
	0.337913
	0.329757
	0.321528
	0.321136
	0.32392
	0.338298
	0.32281
	0.327341
	0.33231
	0.326589
	0.321338
	0.333672
	0.327189
	0.333178
	0.333534
	0.338672
	0.322254
	0.327798
	0.315009
	0.326256
	0.32639
	0.314572
	0.311333
	0.311068
	0.316205
	0.307886
	0.3277
	0.31013
	0.328433
	0.331823
	0.312922
	0.313364
	0.311253
	0.308171
	0.297471
	0.319574
	0.305769
	0.31704
	0.308897
	0.320091
	0.307622
	0.315603
	0.310866
	0.315211
	0.322147
	0.302998
	0.312808
	0.313839
	0.321266
	0.313908
	0.298276
	0.316228
	0.296061
	0.307573
	0.316967
	0.312245
	0.30709
	0.291563
	0.297901
	0.304631
	0.309679
	0.311186
	0.306662
	0.311538
	0.303459
	0.317991
	0.298533
	0.302548
	0.31507
	0.297718
	0.308387
	0.297664
	0.30709
	0.312524
	0.30543
	0.294937
	0.30732
	0.31887
	0.309233
	0.310775
	0.30515
	0.302355
	0.282275
	0.29753
	0.297572
	0.322188
	0.314654
	0.321308
	0.302044
	0.321358
	0.312997
	0.303816
	0.298313
	0.305137
	0.295603
	0.313417
	0.312588
	0.313591
	0.30713
	0.314092
	0.31226
	0.295646
	0.307666
	0.302574
	0.297878
	0.314031
	0.294642
	0.306232
	0.304918
	0.303681
	0.316497
	0.302987
	0.301608
	0.310365
	0.312674
	0.314347
	0.309079
	0.300998
	0.31128
	0.319621
	0.30192
	0.308923
	0.311
	0.307613
	0.312077
	0.317658
	0.313182
	0.310961
	0.30339
	0.306854
	0.298492
	0.322732
	0.304994
	0.298189
	0.310876
	0.309094
	0.311451
	0.317507
	0.301922
	0.292831
	0.299319
	0.309302
	0.308523
	0.318937
	0.310817
	0.302735
	0.30498
	0.29762
	0.303685
	0.309743
	0.305229
	0.301633
	0.308615
	0.28413
	0.312033
	0.32053
	0.31491
	0.305449
	0.30155
	0.296763
	0.291863
	0.302656
	0.313959
	0.312285
	0.308496
	0.287249
	0.303019
	0.299415
	0.303882
	0.295143
	0.310502
	0.30706
	0.299456
	0.290784
	0.304449
	0.31799
	0.294998
	0.312983
	0.305112
	0.320671
	0.31061
	0.322374
	0.310491
	0.30649
	0.296727
	0.299322
	0.296728
	0.305341
	0.30141
	0.289587
	0.30887
	0.310276
	0.311374
	0.294023
	0.297985
	0.303586
	0.333116
	0.298514
	0.303164
	0.312814
	0.303181
	0.309261
	0.299686
	0.291105
	0.309223
	0.316744
	0.317384
	0.304849
	0.299218
	0.29398
	0.303655
	0.306022
	0.307265
	0.311421
	0.292394
	0.290809
	0.306731
	0.303638
	0.300347
	0.317871
	0.294274
	0.321481
	0.296166
	0.296608
	0.297987
	0.299735
	0.320564
	0.301368
	0.304613
	0.298212
	0.303412
	0.323963
	0.306071
	0.307524
	0.298006
	0.308154
	0.317485
	0.325053
	0.304819
	0.299075
	0.312845
	0.315507
	0.301797
	0.30783
	0.31231
	0.306651
	0.307634
	0.312651
	0.300304
	0.31138
	0.298746
	0.30381
	0.30927
	0.314287
	0.305818
	0.301789
	0.298791
	0.304161
	0.311292
	0.298108
	0.300709
	0.307671
	0.311009
	0.296822
	0.300164
[truncated: 7,289 more rows]
[truncated: 5,000 more columns]

## Sheet: Supp Fig 2
Supp. Figure 2A
		Purine metabolism	Glutathione metabolism	Sulfur metabolism	Arginine and proline metabolism	D-Glutamine and D-glutamate metabolism	Metabolism of xenobiotics by cytochrome P450	Pentose and glucuronate interconversions	Aminoacyl-tRNA biosynthesis	Glycosphingolipid biosynthesis - ganglio series	Glycerophospholipid metabolism	Galactose metabolism	Starch and sucrose metabolism	Arginine biosynthesis	Histidine metabolism	Butanoate metabolism	Nitrogen metabolism	Amino sugar and nucleotide sugar metabolism	Ubiquinone and other terpenoid-quinone biosynthesis	Arachidonic acid metabolism	Biosynthesis of unsaturated fatty acids	Fatty acid biosynthesis	Phenylalanine, tyrosine and tryptophan biosynthesis	Ascorbate and aldarate metabolism	Pentose phosphate pathway	Linoleic acid metabolism	Pantothenate and CoA biosynthesis	Alanine, aspartate and glutamate metabolism	Glyoxylate and dicarboxylate metabolism	Porphyrin and chlorophyll metabolism	Pyruvate metabolism	Fatty acid elongation	Fatty acid degradation	Steroid biosynthesis	Sphingolipid metabolism	Steroid hormone biosynthesis	Riboflavin metabolism	Pyrimidine metabolism	Folate biosynthesis	Tryptophan metabolism	Glycosylphosphatidylinositol (GPI)-anchor biosynthesis	Retinol metabolism	Cysteine and methionine metabolism	Citrate cycle (TCA cycle)	Taurine and hypotaurine metabolism	Tyrosine metabolism	One carbon pool by folate	Phenylalanine metabolism	Drug metabolism - cytochrome P450
	NES	1.625	1.552	1.544	1.474	1.474	1.357	1.328	1.31	1.296	1.273	1.235	1.235	1.195	1.195	1.195	1.195	1.138	1.134	1.073	1.013	1.004	0.993	0.8961	0.8708	0.7898	0.7496	0.7313	0.7313	0.7011	0.6885	-0.6749	-0.6749	-0.8439	-0.8861	-0.8976	-0.9237	-0.9248	-0.9439	-0.9494	-0.9792	-1.055	-1.076	-1.139	-1.193	-1.203	-1.203	-1.351	-1.471
Supp. Figure 2C
	Label	1-WT	1-WT	1-WT	1-WT	1-WT	1-WT	1-WT	1-WT	1-WT	1-WT	1-WT	2-KO	2-KO	2-KO	2-KO	2-KO	2-KO	2-KO	2-KO	2-KO	2-KO	2-KO	2-KO	2-KO	3-KO_NM1	3-KO_NM1	3-KO_NM1	3-KO_NM1	3-KO_NM1	3-KO_NM1	3-KO_NM1	3-KO_NM1	3-KO_NM1	3-KO_NM1	3-KO_NM1	3-KO_NM1	3-KO_NM1	3-KO_NM1	3-KO_NM1
	Sample	WT-1	WT-2	WT-3	WT-4	WT-5	WT-6	WT-7	WT-8	WT-9	WT-10	WT-11	KO-1	KO-2	KO-3	KO-4	KO-5	KO-6	KO-7	KO-8	KO-9	KO-10	KO-11	KO-12	KO-13	KO_NM1-1	KO_NM1-2	KO_NM1-3	KO_NM1-4	KO_NM1-5	KO_NM1-6	KO_NM1-7	KO_NM1-8	KO_NM1-9	KO_NM1-10	KO_NM1-11	KO_NM1-12	KO_NM1-13	KO_NM1-14	KO_NM1-15
	74.0599__616.2	1.9476e+07	2.3962e+07	2.13744e+07	2.41744e+07	2.20696e+07	2.04118e+07	2.20752e+07	2.24008e+07	2.24138e+07	2.46265e+07	1.97255e+07	2.71268e+07	2.48499e+07	3.18555e+07	3.64275e+07	2.42285e+07	2.63638e+07	3.59116e+07	2.79442e+07	3.16029e+07	3.05295e+07	2.54426e+07	2.99824e+07	3.63674e+07	1.90433e+07	1.77436e+07	1.51482e+07	2.08959e+07	1.62073e+07	2.15359e+07	1.60093e+07	1.53054e+07	3.13447e+07	1.61223e+07	2.07001e+07	1.68779e+07	1.43111e+07	1.53446e+07	1.82004e+07
	84.04421__632.7	1.15724e+07	1.04203e+07	1.10504e+07	1.10374e+07	9.42629e+06	1.08684e+07	1.11459e+07	1.0328e+07	1.18243e+07	1.15401e+07	9.95872e+06	1.09147e+07	7.12991e+06	1.136e+07	1.01899e+07	8.75104e+06	9.99057e+06	1.12845e+07	1.0231e+07	8.96449e+06	9.31962e+06	7.93438e+06	9.69939e+06	1.31598e+07	1.52363e+07	1.43316e+07	1.25081e+07	1.46039e+07	1.50379e+07	1.35783e+07	1.52178e+07	1.37748e+07	1.50634e+07	1.34007e+07	1.28503e+07	1.54563e+07	1.24396e+07	1.10708e+07	1.22171e+07
	84.04422__655.5	4.77279e+06	7.08203e+06	5.26435e+06	6.87202e+06	6.35713e+06	5.01272e+06	7.60315e+06	4.14419e+06	5.09046e+06	6.59091e+06	4.28632e+06	7.83676e+06	5.96906e+06	6.51547e+06	7.01973e+06	5.38374e+06	8.13846e+06	1.04163e+07	8.58665e+06	8.36246e+06	9.73434e+06	7.68869e+06	8.28247e+06	6.71067e+06	7.7137e+06	7.30966e+06	4.83094e+06	7.50146e+06	6.50517e+06	4.96432e+06	7.58553e+06	5.18058e+06	7.02857e+06	5.35197e+06	5.01734e+06	6.69008e+06	4.52308e+06	5.38325e+06	5.07871e+06
	84.04423__611.94	4.46216e+07	4.23377e+07	4.2231e+07	4.37173e+07	4.13831e+07	4.11313e+07	44099425	3.42954e+07	4.40594e+07	4.52577e+07	4.11099e+07	5.79182e+07	6.0631e+07	6.07416e+07	7.50316e+07	5.58984e+07	6.57994e+07	7.9724e+07	5.71178e+07	6.36785e+07	6.5177e+07	5.92711e+07	7.09532e+07	6.36188e+07	4.622e+07	3.92513e+07	3.77333e+07	4.35963e+07	4.16743e+07	3.97837e+07	4.09887e+07	4.0591e+07	5.26235e+07	4.39063e+07	4.01547e+07	3.94115e+07	3.90689e+07	4.0478e+07	4.14715e+07
	85.02821__680.64	7.54156e+06	5.46184e+06	6.27838e+06	6.26347e+06	6.21381e+06	5.92495e+06	6.84454e+06	4.45447e+06	5.92471e+06	5.8971e+06	5.95033e+06	2.53188e+06	3.32428e+06	3.79362e+06	2.92901e+06	3.85387e+06	2.9904e+06	3.11352e+06	2.69171e+06	2.35264e+06	3.08889e+06	2.85707e+06	3.54072e+06	3.04772e+06	4.72843e+06	4.62681e+06	5.40537e+06	4.86555e+06	4.69462e+06	4.67417e+06	4.40624e+06	5.48857e+06	5.9075e+06	6.15844e+06	5.65459e+06	5.73935e+06	5.45464e+06	5.48866e+06	5.59303e+06
	90.05476__613.14	1.32959e+07	1.13325e+07	1.14513e+07	1.16931e+07	10845747	1.11968e+07	1.18995e+07	9.83789e+06	1.20807e+07	1.19326e+07	1.11125e+07	1.84813e+07	1.85771e+07	1.92441e+07	2.11297e+07	1.81274e+07	1.69002e+07	2.12743e+07	1.86082e+07	1.88823e+07	1.98551e+07	1.73687e+07	1.83384e+07	1.78007e+07	1.03625e+07	1.00408e+07	8.87602e+06	8.21018e+06	8.0849e+06	7.64297e+06	8.46953e+06	8.00047e+06	9.46142e+06	8.72081e+06	7.83623e+06	9.24654e+06	7.98641e+06	8.00359e+06	8.31037e+06
	100.0755__616.8	1.44139e+07	1.08609e+07	1.5246e+07	1.16361e+07	1.11736e+07	1.13095e+07	1.19905e+07	1.1118e+07	1.36988e+07	1.21748e+07	1.2367e+07	2.18955e+07	2.22927e+07	1.99499e+07	2.64007e+07	2.21491e+07	2.13764e+07	2.47056e+07	2.25618e+07	2.05001e+07	2.42285e+07	2.11081e+07	2.29526e+07	2.60618e+07	9.25443e+06	8.58371e+06	8.16923e+06	8.83209e+06	8.21733e+06	1.00587e+07	8.22991e+06	8.30933e+06	1.3239e+07	9.30611e+06	8.51996e+06	8.56425e+06	7.9922e+06	8.46007e+06	1.03872e+07
	101.05948__574.92	1.35662e+06	1.14648e+06	1.07354e+06	988950	1.0633e+06	1.28018e+06	1.00117e+06	1.03131e+06	1.13071e+06	1.39471e+06	1.31486e+06	3.67694e+06	4.54245e+06	4.07441e+06	3.9479e+06	3.7054e+06	4.09731e+06	3.9638e+06	4.23275e+06	4.30535e+06	3.94045e+06	3.44665e+06	4.20237e+06	4.42758e+06	1.63609e+06	1.50424e+06	1.57633e+06	1.4232e+06	1.5345e+06	1.72293e+06	1.59173e+06	1.40365e+06	1.93794e+06	1.51258e+06	1.33779e+06	1.41015e+06	1.48722e+06	1.5496e+06	1.38454e+06
	102.05474__613.02	2.75853e+07	2.60508e+07	2.60094e+07	2.57352e+07	2.50743e+07	2.4921e+07	2.65866e+07	2.19559e+07	2.68283e+07	2.68521e+07	2.66101e+07	3.4369e+07	3.48619e+07	3.6015e+07	3.91014e+07	3.30156e+07	3.31471e+07	4.17813e+07	3.48042e+07	3.63233e+07	3.81968e+07	3.39136e+07	3.59146e+07	3.79101e+07	2.44844e+07	2.18991e+07	2.04293e+07	2.21673e+07	2.15608e+07	2.05487e+07	2.13885e+07	2.11304e+07	2.77809e+07	2.28434e+07	2.10898e+07	2.19879e+07	2.02081e+07	2.03453e+07	2.10036e+07
	103.0539__554.64	1.47863e+06	1.23416e+06	1.42151e+06	1.12779e+06	1.25237e+06	1.32101e+06	1.38816e+06	1.26093e+06	1.30501e+06	1.60983e+06	1.24068e+06	1.47911e+06	1.33324e+06	1.62752e+06	1.59257e+06	1.44157e+06	1.62151e+06	1.72349e+06	1.28079e+06	1.51724e+06	1.65943e+06	1.31698e+06	1.54287e+06	1.63181e+06	1.61194e+06	1.60651e+06	1.82397e+06	1.25486e+06	1.23495e+06	1.62111e+06	1.14065e+06	1.58737e+06	2.07761e+06	1.71931e+06	1.34896e+06	1.56832e+06	1.32413e+06	1.47928e+06	1.48743e+06
	112.05024__423.84	1.13288e+08	7.32841e+07	8.25395e+07	7.44996e+07	84072354	9.63987e+07	8.91596e+07	9.14239e+07	8.80735e+07	8.62197e+07	9.5708e+07	5.19669e+07	6.02449e+07	6.72042e+07	57137745	5.35366e+07	4.96523e+07	4.87429e+07	5.76069e+07	6.23907e+07	5.20466e+07	5.26161e+07	4.47814e+07	5.34554e+07	8.34472e+07	9.23245e+07	9.50536e+07	8.67211e+07	1.02968e+08	1.1043e+08	9.56638e+07	7.64593e+07	9.54766e+07	8.79938e+07	8.98097e+07	8.73102e+07	1.192e+08	80192662	1.05803e+08
	112.05024__647.88	7.06499e+06	6.67679e+06	5.96624e+06	1.01727e+07	6.33325e+06	6.15745e+06	5.6015e+06	6.63836e+06	7.41285e+06	6.98606e+06	5.09387e+06	4.24449e+06	4.07128e+06	4.80692e+06	6.24175e+06	3.93478e+06	3.82503e+06	4.46308e+06	4.21069e+06	4.20339e+06	5.23659e+06	3.75331e+06	4.18679e+06	5.45359e+06	8.19944e+06	7.64978e+06	6.05362e+06	8.50782e+06	7.00412e+06	7.68864e+06	8.11275e+06	6.96896e+06	8.45659e+06	8.50152e+06	7.24705e+06	8.00926e+06	7.34372e+06	7.69505e+06	7.44025e+06
	114.05468__135.06	2.81832e+06	3.57174e+06	2.86091e+06	3.83069e+06	3.22715e+06	3.2969e+06	2.83806e+06	2.9499e+06	2.81418e+06	2.90605e+06	2.69276e+06	2.00846e+06	2.23575e+06	2.47597e+06	1.954e+06	1.97431e+06	1.81242e+06	1.97183e+06	1.5694e+06	3.61982e+06	1.63599e+06	2.63773e+06	2.97891e+06	2.93603e+06	3.81874e+06	3.68444e+06	3.78368e+06	4.49649e+06	3.40594e+06	3.4815e+06	3.48525e+06	3.95642e+06	5.0888e+06	4.11904e+06	3.9213e+06	2.91537e+06	2.83074e+06	3.43573e+06	3.87078e+06
	114.06589__504.96	1.45443e+08	1.52195e+08	1.70186e+08	1.71956e+08	1.28237e+08	1.14788e+08	1.78995e+08	1.62989e+08	1.32677e+08	1.56346e+08	1.43107e+08	1.8473e+08	1.79668e+08	2.29405e+08	1.95241e+08	1.82553e+08	1.98769e+08	2.54359e+08	1.55674e+08	1.91362e+08	172998258	1.81108e+08	1.8624e+08	2.73126e+08	1.26251e+08	1.01199e+08	1.54789e+08	118690985	109807693	9.65096e+07	1.29721e+08	1.0298e+08	1.11145e+08	1.40227e+08	1.20003e+08	9.14536e+07	120608581	1.10553e+08	1.42298e+08
	118.0859__672.06	1584115084	1148723902	1348009048	1250181093	1298067628	1438222734	1412521959	1194521431	1413292739	1516953639	1474593497	1308946808	1624429910	1685210560	1750796844	1650784795	1688347983	1547190225	1507617478	1370093228	1662745418	1489799007	1667982560	1580297502	1572288642	1433755453	1359510956	1243650999	1301138727	1217136707	1349711469	1390268029	1452012888	1576971648	1454795104	1320710768	1488175570	1369573805	1453997213
	118.08595__593.94	4.44037e+07	3.20864e+07	4.14603e+07	3.77915e+07	4.103e+07	4.44615e+07	4.65328e+07	3.69835e+07	3.35936e+07	4.80665e+07	4.29232e+07	3.2305e+07	4.7057e+07	4.83108e+07	5.07015e+07	4.53397e+07	4.9385e+07	3.537e+07	4.77069e+07	5.0575e+07	5.18603e+07	4.64921e+07	4.98168e+07	4.93088e+07	4.76454e+07	4.91756e+07	4.56095e+07	4.18771e+07	4.05989e+07	4.26652e+07	4.42252e+07	4.49046e+07	4.92734e+07	4.67483e+07	4.46191e+07	4.52019e+07	4.30982e+07	4.50211e+07	4.48716e+07
	118.08596__534.96	3.72777e+07	3.28938e+07	3.40405e+07	3.37531e+07	4.02138e+07	3.96477e+07	3.97682e+07	3.48313e+07	3.80251e+07	3.83593e+07	3.93115e+07	4.74532e+07	4.68964e+07	4.64793e+07	4.62262e+07	4.01544e+07	4.94448e+07	49053429	4.62225e+07	5.42323e+07	4.81864e+07	4.47092e+07	4.52708e+07	4.92667e+07	4.0911e+07	3.9225e+07	3.59767e+07	3.44878e+07	3.69002e+07	3.77987e+07	3.56093e+07	3.74276e+07	4.08193e+07	4.17665e+07	3.76141e+07	3.71139e+07	3.785e+07	3.54351e+07	3.85503e+07
	118.08602__616.86	6.2031e+07	5.74867e+07	9.03175e+07	8.0739e+07	9.03905e+07	5.92428e+07	5.64177e+07	7.87761e+07	6.67639e+07	9.83917e+07	8.47134e+07	1.20799e+08	1.19093e+08	1.17676e+08	1.24029e+08	1.12039e+08	1.18181e+08	1.33193e+08	1.27836e+08	1.21354e+08	1.40709e+08	1.19159e+08	1.24708e+08	9.44469e+07	7.82104e+07	7.19772e+07	4.26979e+07	6.80771e+07	6.78966e+07	6.3003e+07	3.69759e+07	3.44933e+07	7.80536e+07	7.89732e+07	7.26158e+07	1.23182e+08	8.33725e+07	4.60336e+07	6.4746e+07
	120.06522__536.04	6.07856e+06	4.13685e+06	4.5909e+06	3.59942e+06	4.17032e+06	4.91917e+06	4.65582e+06	4.82396e+06	4.45242e+06	4.67845e+06	3.8251e+06	3.20286e+06	3.1597e+06	2.68663e+06	2.4813e+06	2.53633e+06	3.30451e+06	2.62372e+06	3.26037e+06	3.44927e+06	3.27546e+06	3.16858e+06	3.06003e+06	3.44065e+06	4.01394e+06	3.90648e+06	3.936e+06	3.17703e+06	4.04056e+06	3.86265e+06	3.82799e+06	3.87795e+06	3.60184e+06	4.94684e+06	5.78025e+06	3.54897e+06	4.66661e+06	3.72437e+06	3.90807e+06
	128.0348__612.54	3.0857e+07	2.41004e+07	2.52071e+07	2.35861e+07	2.53051e+07	2.79856e+07	2.60846e+07	2.16011e+07	2.64975e+07	3.02359e+07	2.60349e+07	4.36636e+07	4.26929e+07	4.5968e+07	4.91698e+07	4.32374e+07	4.32369e+07	3.95381e+07	4.20996e+07	4.08537e+07	3.79219e+07	3.91232e+07	4.39631e+07	4.36631e+07	2.50098e+07	2.58049e+07	2.23941e+07	2.02051e+07	2.3774e+07	2.19908e+07	2.36146e+07	2.45903e+07	2.35379e+07	2.63711e+07	2.28307e+07	2.40666e+07	2.45354e+07	2.30375e+07	1.98475e+07
	130.04954__632.88	2.32098e+07	2.02471e+07	2.14083e+07	2.10898e+07	2.00916e+07	2.1417e+07	2.15178e+07	2.02531e+07	2.2534e+07	2.2073e+07	1.98293e+07	1.79119e+07	1.40801e+07	1.63539e+07	1.61773e+07	1.6067e+07	1.5306e+07	1.70077e+07	1.70598e+07	1.38942e+07	1.68759e+07	1.44155e+07	1.5122e+07	2.64886e+07	3.60314e+07	3.12961e+07	2.63642e+07	3.78116e+07	3.40182e+07	3.59399e+07	3.28944e+07	2.92307e+07	2.91866e+07	3.00426e+07	2.71397e+07	3.25273e+07	2.75718e+07	2.58084e+07	2.44808e+07
	132.10152__535.98	5.7741e+06	4.53174e+06	5.4562e+06	4.81286e+06	4.83739e+06	5.23718e+06	5.7161e+06	5.29006e+06	5.81473e+06	6.12189e+06	6.16823e+06	7.29235e+06	6.8699e+06	6.71806e+06	6.62217e+06	5.75575e+06	7.34126e+06	7.07678e+06	7.13858e+06	8.84986e+06	7.07029e+06	6.27824e+06	6.71821e+06	6.97719e+06	5.58078e+06	5.03402e+06	5.90325e+06	5.32087e+06	3.22503e+06	5.28591e+06	5.18338e+06	5.62392e+06	6.07692e+06	6.38379e+06	6.05249e+06	4.9953e+06	5.77386e+06	5.15523e+06	5.31799e+06
	136.07523__556.26	1.59236e+06	1.22097e+06	1.31968e+06	1.97318e+06	1.27942e+06	1.84526e+06	2.11727e+06	991885	1.40782e+06	1.61218e+06	1.16169e+06	1.69327e+06	1.96285e+06	2.16023e+06	1.73331e+06	1.98015e+06	2.23348e+06	3.04901e+06	1.95068e+06	2.11615e+06	2.32673e+06	2.03961e+06	2.47566e+06	1.76352e+06	1.80016e+06	1.43929e+06	1.6188e+06	2.31441e+06	1.41168e+06	1.80367e+06	2.00338e+06	1.55087e+06	2.25346e+06	1.63956e+06	1.48647e+06	1.61247e+06	1.32613e+06	1.67023e+06	1.61586e+06
	138.05456__521.46	2.48006e+07	1.80398e+07	9.78479e+06	1.8879e+07	1.96092e+07	2.06869e+07	1.1303e+07	1.79373e+07	1.97128e+07	2.08456e+07	1.9662e+07	9.85546e+06	1.35982e+07	1.5699e+07	6.45426e+06	4.09756e+06	1.47622e+07	5.34126e+06	1.43408e+07	6.76137e+06	8.55868e+06	1.3252e+07	1.4179e+07	1.55499e+07	9.9852e+06	3.00946e+07	2.64279e+07	2.64652e+07	3.06164e+07	2.90035e+07	2.06873e+07	2.85245e+07	3.23885e+07	3.39171e+07	2.72456e+07	9.60498e+06	3.29066e+07	2.60152e+07	2.86472e+07
	138.05462__608.16	1.18781e+07	3.07908e+07	1.17891e+07	2.98102e+07	3.02688e+07	3.09054e+07	3.16739e+07	2.63568e+07	3.23621e+07	33905129	2.97397e+07	1.74759e+07	1.72589e+07	1.84789e+07	2.06333e+07	1.75103e+07	1.69045e+07	2.01293e+07	1.67469e+07	1.86001e+07	1.87868e+07	1.21341e+07	1.89395e+07	2.01608e+07	4.68458e+07	3.98671e+07	3.98262e+07	4.61499e+07	4.10336e+07	4.3221e+07	4.0063e+07	4.14993e+07	5.17101e+07	4.44048e+07	4.32121e+07	4.43266e+07	4.0337e+07	4.0616e+07	4.4449e+07
	139.09744__719.34	4.35703e+06	5.50133e+06	4.65784e+06	4.89112e+06	5.51212e+06	4.87226e+06	4.54637e+06	4.80348e+06	4.87846e+06	5.85872e+06	4.35529e+06	2.70697e+06	2.15985e+06	3.41381e+06	6.72479e+06	2.44998e+06	2.86759e+06	3.01465e+06	2.68432e+06	2.13354e+06	2.86543e+06	2.59006e+06	2.82663e+06	4.07967e+06	3.91555e+06	5.24567e+06	4.05839e+06	5.52182e+06	4.83755e+06	4.43617e+06	4.67122e+06	4.34425e+06	5.65889e+06	5.3452e+06	3.98025e+06	4.83723e+06	3.92446e+06	3.92446e+06	5.66278e+06
	144.06512__520.26	5.67196e+06	4.40729e+06	4.65424e+06	4.69322e+06	4.77531e+06	1.68648e+06	2.41168e+06	3.96158e+06	4.55341e+06	4.83181e+06	4.24262e+06	3.49978e+06	2.94167e+06	3.89007e+06	3.24987e+06	1.45226e+06	3.85419e+06	1.47727e+06	3.36572e+06	1.75415e+06	3.76038e+06	2.97372e+06	3.59608e+06	3.13413e+06	4.00576e+06	7.36501e+06	6.12104e+06	6.42813e+06	7.25986e+06	6.61573e+06	4.91012e+06	3.58255e+06	7.3556e+06	6.27103e+06	6.12177e+06	4.46688e+06	7.30059e+06	6.06316e+06	6.33107e+06
	147.07595__559.02	159383	241280	211556	281088	226221	289485	303562	154901	279483	238737	166386	239224	212259	636576	345702	290610	382042	587350	268425	222457	416791	320685	362053	739469	471825	237805	395798	453028	402850	477241	288535	363678	485074	441855	390860	455075	239644	463376	410907
	148.06009__651.42	9.67212e+06	7.89383e+06	8.6564e+06	9.08747e+06	8.93789e+06	8.48441e+06	8.00895e+06	8.92527e+06	8.40924e+06	9.6011e+06	6.90881e+06	1.3505e+07	1.2142e+07	1.32782e+07	1.4517e+07	1.2562e+07	1.22155e+07	1.43747e+07	1.36821e+07	1.37782e+07	1.52615e+07	1.24241e+07	1.31521e+07	1.48363e+07	9.43647e+06	8.44753e+06	7.69784e+06	9.15963e+06	8.9357e+06	9.17974e+06	9.73131e+06	8.69573e+06	1.02044e+07	9.84127e+06	7.84067e+06	8.73232e+06	9.24584e+06	8.13884e+06	9.35745e+06
	156.04176__597.66	2.21398e+06	2.02259e+06	2.22518e+06	2.2069e+06	2.2891e+06	2.56996e+06	2.60445e+06	2.09203e+06	2.59164e+06	2.88811e+06	1.37586e+06	2.64675e+06	2.96989e+06	3.21182e+06	2.18131e+06	3.13346e+06	2.8783e+06	3.24522e+06	2.39275e+06	3.05443e+06	1.68581e+06	2.43396e+06	2.73792e+06	2.86414e+06	2.62633e+06	2.51367e+06	2.32227e+06	2.29221e+06	2.10891e+06	2.01588e+06	1.85557e+06	2.47294e+06	3.73848e+06	2.77817e+06	2.5104e+06	2.26835e+06	1.85556e+06	2.58532e+06	2.26142e+06
	159.02729__216.36	1.30095e+07	8.98513e+06	1.63166e+07	1.43384e+07	1.41992e+07	1.46589e+07	1.50471e+07	1.60707e+07	1.5222e+07	1.54726e+07	1.64037e+07	2.5669e+07	2.3992e+07	2.97004e+07	2.21641e+07	2.24169e+07	2.61949e+07	2.5711e+07	2.20257e+07	3.72526e+07	2.71218e+07	2.61635e+07	2.19185e+07	2.52198e+07	1.34075e+07	1.05673e+07	1.581e+07	8.65066e+06	1.11601e+07	1.23954e+07	1.10356e+07	8.03089e+06	8.19916e+06	1.3039e+07	1.32135e+07	1.23781e+07	1.07867e+07	1.06705e+07	1.2697e+07
	165.05412__556.32	1.08386e+06	856492	1.01758e+06	1.01671e+06	1.06288e+06	1.17151e+06	1.21043e+06	1.01418e+06	1.23773e+06	1.2598e+06	1.09024e+06	1.34844e+06	1.22689e+06	1.70478e+06	1.55426e+06	1.38247e+06	1.44706e+06	1.74865e+06	1.29711e+06	1.39847e+06	1.43715e+06	1.24515e+06	1.51282e+06	1.65648e+06	1.50963e+06	1.11591e+06	1.43464e+06	1.34052e+06	1.13684e+06	1.55544e+06	1.03096e+06	1.30985e+06	950841	1.43766e+06	1.22095e+06	1.31565e+06	1.12612e+06	1.41835e+06	1.47963e+06
	166.0857__554.76	1.44671e+07	1.06846e+07	1.25727e+07	1.19506e+07	1.10213e+07	1.35161e+07	1.42556e+07	1.11273e+07	1.38308e+07	1.6361e+07	1.42398e+07	1.48899e+07	1.4099e+07	1.77166e+07	1.74655e+07	1.58973e+07	1.56428e+07	1.70598e+07	1.34685e+07	1.75729e+07	1.48536e+07	1.29796e+07	1.527e+07	1.70593e+07	1.77734e+07	1.39111e+07	1.78498e+07	1.34396e+07	1.25669e+07	1.7197e+07	1.38086e+07	1.4285e+07	2.08119e+07	1.73866e+07	1.40479e+07	1.56635e+07	1.59037e+07	1.42091e+07	1.69051e+07
	168.02714__611.52	3.15456e+06	2.72645e+06	2.80483e+06	2.64172e+06	2.6911e+06	3.11525e+06	2.94252e+06	2.77155e+06	2.78529e+06	3.29188e+06	3.22678e+06	4.84741e+06	4.99699e+06	3.49621e+06	3.92446e+06	5.5225e+06	4.53501e+06	4.52162e+06	4.55913e+06	5.34746e+06	4.1388e+06	3.81002e+06	4.98372e+06	4.34623e+06	2.93766e+06	3.4178e+06	3.01751e+06	2.18754e+06	2.82416e+06	1.97099e+06	2.8465e+06	2.90898e+06	2.65778e+06	3.56905e+06	2.61698e+06	2.78973e+06	2.9202e+06	3.26716e+06	2.3344e+06
	179.04798__628.98	6.16338e+06	6.73261e+06	8.80899e+06	6.78662e+06	7.14672e+06	6.35173e+06	6.3557e+06	7.45395e+06	6.37774e+06	7.81478e+06	7.96795e+06	7.49742e+06	9.61973e+06	9.57514e+06	1.02852e+07	7.63492e+06	6.92606e+06	1.15797e+07	7.37105e+06	7.69575e+06	1.29149e+07	6.36838e+06	7.64271e+06	7.89389e+06	5.62608e+06	5.2695e+06	7.12291e+06	9.68156e+06	7.44704e+06	6.29811e+06	7.74331e+06	5.19046e+06	8.27816e+06	7.7661e+06	7.78565e+06	5.48015e+06	6.23511e+06	7.47831e+06	4.46908e+06
	179.04803__629.34	6.16338e+06	6.73261e+06	8.80899e+06	6.78662e+06	7.14672e+06	6.35173e+06	6.3557e+06	7.45395e+06	6.37774e+06	7.81478e+06	7.96795e+06	7.49742e+06	9.61973e+06	9.57514e+06	1.02852e+07	7.63492e+06	6.92606e+06	1.15797e+07	7.37105e+06	7.69575e+06	1.29149e+07	6.36838e+06	7.64271e+06	7.89389e+06	5.62608e+06	5.2695e+06	7.12291e+06	9.68156e+06	7.44704e+06	6.29811e+06	7.74331e+06	5.19046e+06	8.27816e+06	7.7661e+06	7.78565e+06	5.48015e+06	6.23511e+06	7.47831e+06	4.46908e+06
	195.00251__656.76	2.14137e+06	1.83142e+06	2.23965e+06	2.37691e+06	1.90225e+06	1.9521e+06	1.98136e+06	2.19068e+06	2.00023e+06	2.35812e+06	1.78079e+06	1.20764e+06	1.29e+06	1.22611e+06	1.52423e+06	1.28837e+06	1.1969e+06	1.35296e+06	1.17752e+06	1.54503e+06	1.40342e+06	1.28094e+06	1.31935e+06	1.87713e+06	2.16766e+06	2.31661e+06	1.96598e+06	2.43864e+06	2.07329e+06	2.07079e+06	2.13956e+06	2.15527e+06	2.56915e+06	2.67266e+06	2.11782e+06	2.06885e+06	2.22158e+06	1.97445e+06	2.38477e+06
	196.09632__472.44	1.44645e+06	1.84865e+06	1.53712e+06	2.00108e+06	1.85242e+06	1.60903e+06	1.80625e+06	1.68316e+06	1.81235e+06	1.62759e+06	1.28786e+06	1.30642e+06	977237	1.13278e+06	1.61664e+06	1.09893e+06	1.07985e+06	1.64005e+06	1.01933e+06	1.14884e+06	1.23645e+06	1.05039e+06	1.14731e+06	2.86576e+06	2.1134e+06	2.21577e+06	1.97337e+06	2.16519e+06	2.25867e+06	2.03625e+06	1.81929e+06	2.12326e+06	2.05047e+06	2.96324e+06	1.88765e+06	2.00436e+06	1.81382e+06	2.50654e+06	1.80222e+06
	204.08625__608.76	1.94014e+07	1.77651e+07	1.77577e+07	1.71387e+07	1.78842e+07	1.91222e+07	2.07073e+07	1.59496e+07	1.90341e+07	1.9477e+07	1.81934e+07	1.26083e+07	1.0143e+07	1.01551e+07	1.51528e+07	1.24236e+07	9.73025e+06	1.68704e+07	1.39818e+07	1.28748e+07	1.08043e+07	1.26588e+07	1.4102e+07	1.15974e+07	2.6125e+07	2.32051e+07	2.65799e+07	2.91823e+07	3.19082e+07	2.38019e+07	2.01521e+07	2.37893e+07	2.91776e+07	2.67965e+07	2.63498e+07	2.4313e+07	2.58335e+07	2.35751e+07	2.74631e+07
	220.1174__126	2.14823e+08	2.56109e+08	2.50895e+08	2.39348e+08	2.30494e+08	235627528	2.43829e+08	1.72664e+08	2.1347e+08	2.11436e+08	2.28596e+08	4.99922e+08	4.70663e+08	6.29005e+08	6.014e+08	2.82432e+08	3.87206e+08	5.1716e+08	3.82976e+08	3.29142e+08	4.21812e+08	5.25257e+08	4.51052e+08	5.96021e+08	2.19057e+08	1.51445e+08	1.55017e+08	2.54026e+08	2.13557e+08	1.41293e+08	2.3522e+08	1.87181e+08	2.24059e+08	2.59941e+08	2.5017e+08	1.90491e+08	238680346	2.12759e+08	3.10206e+08
	228.14499__609.84	1.7995e+06	1.95185e+06	1.80487e+06	1.48875e+06	2.03231e+06	1.62479e+06	1.59467e+06	1.943e+06	1.99875e+06	1.96193e+06	1.61843e+06	2.2771e+06	2.29048e+06	2.21663e+06	2.15878e+06	1.79932e+06	2.33926e+06	2.423e+06	2.51897e+06	2.65062e+06	2.67701e+06	1.92792e+06	2.17112e+06	2.01632e+06	1.82355e+06	1.91325e+06	1.50632e+06	1.38621e+06	1.64032e+06	1.33768e+06	1.6262e+06	1.46973e+06	2.02202e+06	1.68931e+06	1.37735e+06	1.66952e+06	1.37883e+06	1.3448e+06	1.74803e+06
	238.09285__283.08	3.40612e+07	2.82298e+07	3.33845e+07	3.30746e+07	2.97576e+07	2.94995e+07	3.30607e+07	5.14526e+07	2.69336e+07	3.29501e+07	2.87479e+07	1.76724e+06	1.11759e+06	1.21463e+06	1.74781e+06	1.88315e+06	1.46276e+06	332925	1.66032e+06	1.52313e+06	1.46143e+06	874829	1.72098e+06	1.65709e+06	1.92059e+07	1.81665e+07	1.98149e+07	2.95176e+07	2.2678e+07	2.41795e+07	2.08769e+07	2.18637e+07	2.10427e+07	2.18793e+07	2.29493e+07	2.02173e+07	1.96709e+07	2.10877e+07	2.15785e+07
	238.09285__344.16	2.56688e+07	2.56792e+07	2.53743e+07	2.82129e+07	2.53143e+07	2.84116e+07	2.58958e+07	2.58367e+07	2.13985e+07	2.48371e+07	2.21499e+07	1.16339e+06	1.19828e+06	2.00566e+06	1.86265e+06	3.20677e+06	1.5741e+06	1.5259e+06	1.29509e+06	1.38614e+06	1.55834e+06	1.66002e+06	1.53857e+06	1.54879e+06	1.84145e+07	1.30995e+07	1.89514e+07	2.07199e+07	1.95073e+07	2.22975e+07	1.93241e+07	2.08486e+07	1.71651e+07	2.01664e+07	1.89466e+07	1.7858e+07	2.08874e+07	2.0898e+07	2.52346e+07
	244.09223__425.28	2.30514e+07	1.45175e+07	1.80285e+07	1.44279e+07	1.59621e+07	2.14671e+07	1.61287e+07	1.91051e+07	1.65664e+07	1.71443e+07	2.17846e+07	8.97725e+06	1.27953e+07	5.41078e+06	6.39708e+06	9.38389e+06	9.08826e+06	9.71155e+06	1.05558e+07	1.25091e+07	8.9113e+06	10358449	8.11714e+06	9.36859e+06	1.31151e+07	1.47484e+07	1.43073e+07	1.2621e+07	1.47369e+07	7.02498e+06	1.52539e+07	1.26543e+07	1.43046e+07	1.75479e+07	1.49036e+07	1.43551e+07	1.92678e+07	1.34124e+07	1.94541e+07
	254.28356__456.72	330592	443495	286911	218156	236978	328305	253603	282193	265236	259399	184168	204909	127539	240220	97059.3	176228	144959	135610	142354	214114	150602	262435	127922	110865	835107	1.15408e+06	480636	507969	750806	612516	836396	513835	977032	649662	573621	785326	518220	450398	823430
	282.27836__452.76	2.44407e+08	3.04572e+08	2.03589e+08	1.86417e+08	2.59322e+08	2.30317e+08	2.40413e+08	1.8076e+08	2.0284e+08	1.92873e+08	2.07325e+08	1.15854e+08	1.21772e+08	1.4093e+08	1.29841e+08	1.32552e+08	1.05007e+08	1.1722e+08	1.17795e+08	1.49023e+08	1.46879e+08	1.31982e+08	1.26714e+08	1.07027e+08	1.97854e+08	2.67808e+08	1.99336e+08	1.77706e+08	2.35228e+08	2.15276e+08	2.49704e+08	1.54508e+08	2.77553e+08	2.08806e+08	1.93991e+08	169716562	1.81652e+08	1.55774e+08	2.29638e+08
	282.27846__453.96	2.44407e+08	3.04572e+08	2.03589e+08	1.86417e+08	2.59322e+08	2.30317e+08	2.40413e+08	1.8076e+08	2.0284e+08	1.92873e+08	1.73627e+08	1.15854e+08	1.21772e+08	1.4093e+08	1.29841e+08	1.32552e+08	1.05007e+08	1.01463e+08	1.17795e+08	1.49023e+08	1.46879e+08	1.31982e+08	1.26714e+08	9.25978e+07	1.97854e+08	2.67808e+08	1.99336e+08	1.77706e+08	2.35228e+08	2.15276e+08	2.49704e+08	1.54508e+08	2.2595e+08	2.08806e+08	157777255	169716562	1.81652e+08	1.55774e+08	2.29638e+08
	300.2888__452.52	1.15617e+08	1.46985e+08	9.66131e+07	8.92102e+07	1.27466e+08	1.12674e+08	1.16143e+08	8.28603e+07	8.59497e+07	7.07188e+07	8.52494e+07	5.50121e+07	5.96341e+07	7.57567e+07	6.19004e+07	6.42159e+07	5.00053e+07	4.7966e+07	5.62615e+07	7.35257e+07	7.06478e+07	6.35136e+07	6.02393e+07	4.85628e+07	9.75819e+07	1.30424e+08	8.7143e+07	8.85862e+07	1.1698e+08	1.03875e+08	1.11724e+08	7.95526e+07	1.21526e+08	1.01384e+08	7.65342e+07	7.64927e+07	9.04912e+07	7.27063e+07	115864581
	318.29938__507.42	4.46766e+06	5.31982e+06	4.04243e+06	4.97261e+06	5.12211e+06	4.23853e+06	4.64797e+06	2.71781e+06	2.64494e+06	2.64936e+06	1.741e+06	2.46968e+06	2.4865e+06	1.45118e+06	1.21669e+06	1.39769e+06	2.96447e+06	2.95602e+06	1.83137e+06	3.25755e+06	2.86757e+06	2.02508e+06	3.11351e+06	2.68618e+06	7.69994e+06	1.02078e+07	8.39716e+06	8.90595e+06	9.66678e+06	4.87128e+06	1.0983e+07	6.11834e+06	8.70159e+06	7.20083e+06	6.71164e+06	9.51693e+06	5.86635e+06	7.4926e+06	6.61124e+06
	324.05822__648.3	4.80377e+06	3.87032e+06	4.38518e+06	3.50843e+06	3.35316e+06	4.40049e+06	3.82782e+06	4.38571e+06	4.04381e+06	4.20542e+06	3.92446e+06	2.70542e+06	2.95545e+06	3.4029e+06	3.72698e+06	2.97433e+06	2.37568e+06	3.29963e+06	2.48676e+06	2.68022e+06	2.99012e+06	2.50041e+06	2.53821e+06	1.11626e+06	4.01791e+06	4.14878e+06	3.9448e+06	5.62803e+06	3.91557e+06	5.55962e+06	4.78244e+06	4.83156e+06	4.56166e+06	5.0343e+06	4.19379e+06	5.01254e+06	4.5463e+06	4.44837e+06	4.7616e+06
	330.07215__626.34	3.37503e+07	3.85661e+07	3.64884e+07	3.51996e+07	4.02254e+07	3.7547e+07	3.76676e+07	3.84206e+07	3.64982e+07	4.95355e+07	3.39086e+07	5.26541e+07	4.81173e+07	4.18278e+07	4.68738e+07	4.05063e+07	5.15106e+07	5.34808e+07	5.34562e+07	5.87058e+07	5.02733e+07	4.24712e+07	5.66692e+07	5.36251e+07	2.86242e+07	3.35894e+07	2.21178e+07	3.19696e+07	33826383	2.67929e+07	3.24874e+07	3.06009e+07	3.39739e+07	3.15512e+07	3.23305e+07	2.66163e+07	2.56265e+07	2.88156e+07	2.71032e+07
	370.05112__682.8	3.28628e+07	2.37164e+07	3.21702e+07	2.6025e+07	2.81653e+07	2.99343e+07	2.94888e+07	3.08478e+07	2.97597e+07	3.766e+07	3.15915e+07	3.64741e+07	3.78188e+07	3.67602e+07	3.40014e+07	4.05668e+07	3.44695e+07	3.64786e+07	3.41154e+07	4.65322e+07	1.5467e+07	1.80654e+07	4.08696e+07	3.56154e+07	2.76776e+07	3.2405e+07	3.07733e+07	2.27521e+07	2.43009e+07	2.18382e+07	2.49317e+07	2.74705e+07	2.30899e+07	3.06355e+07	2.69613e+07	2.4773e+07	3.08431e+07	2.95457e+07	2.84678e+07
Supp. Figure 2E
		WT												KO														KO+NM1
	Betaine	-0.149751	-0.380994	-0.31766	-0.333332	-0.00961908	-0.0358208	-0.0302155	-0.27521	-0.11306	-0.0968856	-0.0515628		0.296342	0.274525	0.258015	0.247923	-0.0123489	0.372332	0.357645	0.247773	0.543154	0.324682	0.186246	0.209321	0.365665		0.0221518	-0.0556352	-0.215409	-0.293528	-0.168563	-0.124097	-0.234384	-0.142334	0.0180057	0.060406	-0.133144	-0.157889	-0.121591	-0.243447	-0.0877057
	Sarcosine	0.106086	-0.0730147	-0.0613247	-0.0379023	-0.122223	-0.0865132	-0.0182917	-0.231545	-0.00135471	-0.0151755	-0.0949877		0.475196	0.48099	0.520529	0.625305	0.45352	0.374951	0.632948	0.482866	0.499253	0.555565	0.405598	0.466492	0.433137		-0.173309	-0.208666	-0.346872	-0.434276	-0.451511	-0.514518	-0.399416	-0.463278	-0.275281	-0.366644	-0.486529	-0.301031	-0.46525	-0.462842	-0.42068
	L-Isoleucine	-0.0203736	-0.403454	-0.109914	-0.308291	-0.30025	-0.174695	-0.0363367	-0.158809	-0.00928511	0.0721076	0.0840315		0.348741	0.254383	0.219042	0.196313	-0.025405	0.359309	0.301295	0.315042	0.654818	0.299844	0.111982	0.219078	0.278885		-0.0742191	-0.237252	0.0146044	-0.149628	-0.94131	-0.16005	-0.19102	-0.0620427	0.0604503	0.138343	0.05408	-0.249459	-0.0204387	-0.19963	-0.150484
	L-Allothreonine	-0.108006	-0.181726	-0.185269	-0.136735	-0.213729	-0.222291	-0.124523	-0.477324	-0.125798	-0.0881437	-0.22302		0.257956	0.322184	0.324741	0.621201	0.20815	0.43697	0.706318	0.238431	0.390996	0.423634	0.290354	0.54278	0.38968		-0.0586232	-0.287937	-0.34328	-0.140624	-0.20389	-0.269032	-0.227164	-0.240843	0.123438	-0.130681	-0.25601	-0.282221	-0.294472	-0.244755	-0.210735
	L-4-Hydroxyglutamate semialdehyde	-0.0651044	-0.349809	-0.22058	-0.152479	-0.175737	-0.248703	-0.32952	-0.177717	-0.261174	-0.0754307	-0.536584		0.402684	0.253588	0.378946	0.503941	0.30125	0.262045	0.490142	0.420938	0.430751	0.574026	0.285779	0.365575	0.534427		-0.0996679	-0.254808	-0.38504	-0.141395	-0.17608	-0.138322	-0.0565539	-0.214227	0.00996491	-0.0408086	-0.359278	-0.208343	-0.128267	-0.306974	-0.111453
	Enol-phenylpyruvate	-0.258193	-0.634923	-0.359161	-0.360526	-0.289469	-0.133753	-0.0814568	-0.364515	-0.0457695	-0.0174896	-0.248789		0.0913157	-0.0598372	0.466527	0.318618	0.131199	0.204269	0.507192	0.0292219	0.149616	0.193263	-0.0362048	0.275381	0.420543		0.272	-0.211552	0.190468	0.0818878	-0.181826	0.319832	-0.338259	0.0448542	-0.467704	0.193833	-0.0676115	0.0519283	-0.196983	0.172195	0.239877
	Glycerol 3-phosphate	0.201668	-0.00552418	0.26113	0.339951	0.044758	0.0790407	0.0987562	0.231835	0.111317	0.329433	-0.0426691		-0.557339	-0.469916	-0.537228	-0.248816	-0.47159	-0.569174	-0.406766	-0.590804	-0.230858	-0.358247	-0.479252	-0.440099	0.0271479		0.217839	0.3059	0.0884256	0.373925	0.158855	0.157258	0.200548	0.210242	0.443012	0.495356	0.187013	0.156016	0.250395	0.0941278	0.34433
	Glycerophosphocholine	0.209692	0.248561	0.0543539	0.367889	0.422646	0.686565	0.0746779	0.189217	0.379951	0.427805	0.0905149		-0.467644	-0.347429	-0.458823	-1.35515	0.674761	-0.288139	-0.127061	-0.252623	-0.141567	-0.136777	-0.382079	-0.112214	0.115411		0.152004	0.562638	-0.0472309	0.361942	0.0585618	0.260835	0.0667784	0.176064	-0.157316	-0.139061	-0.0393114	-0.00655832	-0.1358	-0.000413546	-0.985677
	L-Malic acid	0.745029	0.499601	0.228754	0.361343	0.59144	0.319265		0.673441	0.234519	0.309087	0.226661		0.090544	-0.06661	0.117586	0.224721	-0.98846	0.002079	0.015474	0.096432	-1.29933	0.082257	-0.04654	-1.5377	0.434981		0.148745	0.299979	-0.15247	0.058048	0.122356	0.314454	0.220517	-0.05735	0.175425	0.080049	-0.27215	0.110955	0.027713	-0.15849	0.130066
	Succinic acid semialdehyde	-0.39016	-0.27848	-0.19392	-0.26816	-0.23335	-0.09504	0.03043	-0.25327	0.021547	-0.1473	-0.0267		0.421658	0.372109	0.19061	0.104222	-0.89547	0.632575	-0.61742	0.479071	0.618868	-0.29523	0.568752	0.488916	-0.18239		0.057905	-0.16861	-0.04825	-0.28859	0.043019	0.003052	0.029959	0.011111	-0.19097	0.24235	0.040567	-0.03703	0.13273	-0.02603	0.146939
[truncated: 1 more columns]

## Sheet: Supp Fig 3
Supp. Figure 3D
	A to B Mitochondria	20	ENSMUSG00000028640	ENSMUSG00000024646	ENSMUSG00000020287	ENSMUSG00000053178	ENSMUSG00000023861	ENSMUSG00000026150	ENSMUSG00000098387	ENSMUSG00000034875	ENSMUSG00000008435	ENSMUSG00000025981	ENSMUSG00000025980	ENSMUSG00000029155	ENSMUSG00000046994	ENSMUSG00000028013	ENSMUSG00000021577	ENSMUSG00000024645	ENSMUSG00000022668	ENSMUSG00000073676	ENSMUSG00000005360	ENSMUSG00000021573
	B to A Mitochondria	1	ENSMUSG00000027679
	A to B	197	ENSMUSG00000051396	ENSMUSG00000109865	ENSMUSG00000029335	ENSMUSG00000038349	ENSMUSG00000040767	ENSMUSG00000001467	ENSMUSG00000037279	ENSMUSG00000070047	ENSMUSG00000041654	ENSMUSG00000028179	ENSMUSG00000028495	ENSMUSG00000020279	ENSMUSG00000025978	ENSMUSG00000015305	ENSMUSG00000048264	ENSMUSG00000020722	ENSMUSG00000044393	ENSMUSG00000024498	ENSMUSG00000061947	ENSMUSG00000026655	ENSMUSG00000075012	ENSMUSG00000039988	ENSMUSG00000032679	ENSMUSG00000040711	ENSMUSG00000031639	ENSMUSG00000044452	ENSMUSG00000067206	ENSMUSG00000031189	ENSMUSG00000056043	ENSMUSG00000056632	ENSMUSG00000021572	ENSMUSG00000067220	ENSMUSG00000041945	ENSMUSG00000020282	ENSMUSG00000069919	ENSMUSG00000070044	ENSMUSG00000096225	ENSMUSG00000040899	ENSMUSG00000067219	ENSMUSG00000032056	ENSMUSG00000020297	ENSMUSG00000005883	ENSMUSG00000021209	ENSMUSG00000078671	ENSMUSG00000046000	ENSMUSG00000070934	ENSMUSG00000041737
	Mitochondria	1797	ENSMUSG00000037196	ENSMUSG00000032942	ENSMUSG00000025479	ENSMUSG00000058979	ENSMUSG00000040706	ENSMUSG00000070493	ENSMUSG00000019942	ENSMUSG00000024359	ENSMUSG00000004902	ENSMUSG00000031516	ENSMUSG00000032667	ENSMUSG00000027937	ENSMUSG00000021287	ENSMUSG00000009013	ENSMUSG00000063450	ENSMUSG00000041241	ENSMUSG00000047565	ENSMUSG00000021102	ENSMUSG00000039853	ENSMUSG00000019179	ENSMUSG00000029499	ENSMUSG00000073609	ENSMUSG00000054640	ENSMUSG00000097830	ENSMUSG00000054894	ENSMUSG00000026163	ENSMUSG00000034442	ENSMUSG00000026664	ENSMUSG00000039477	ENSMUSG00000036199	ENSMUSG00000026492	ENSMUSG00000037022	ENSMUSG00000020268	ENSMUSG00000009614	ENSMUSG00000024592	ENSMUSG00000111123	ENSMUSG00000031960	ENSMUSG00000027983	ENSMUSG00000038872	ENSMUSG00000044986	ENSMUSG00000013539	ENSMUSG00000041028	ENSMUSG00000004610	ENSMUSG00000037161	ENSMUSG00000070880	ENSMUSG00000035674	ENSMUSG00000032517
	B to A	61	ENSMUSG00000060491	ENSMUSG00000020123	ENSMUSG00000036526	ENSMUSG00000032231	ENSMUSG00000028551	ENSMUSG00000047485	ENSMUSG00000047143	ENSMUSG00000039683	ENSMUSG00000021848	ENSMUSG00000035469	ENSMUSG00000046873	ENSMUSG00000036615	ENSMUSG00000035104	ENSMUSG00000061731	ENSMUSG00000004821	ENSMUSG00000026504	ENSMUSG00000021977	ENSMUSG00000091649	ENSMUSG00000071749	ENSMUSG00000068245	ENSMUSG00000062234	ENSMUSG00000010517	ENSMUSG00000032235	ENSMUSG00000027680	ENSMUSG00000042595	ENSMUSG00000023443	ENSMUSG00000027752	ENSMUSG00000044703	ENSMUSG00000013495	ENSMUSG00000030043	ENSMUSG00000033540	ENSMUSG00000066797	ENSMUSG00000001768	ENSMUSG00000032076	ENSMUSG00000002728	ENSMUSG00000091144	ENSMUSG00000053868	ENSMUSG00000004815	ENSMUSG00000021981	ENSMUSG00000038879	ENSMUSG00000046959	ENSMUSG00000057335	ENSMUSG00000059246	ENSMUSG00000022347	ENSMUSG00000001767	ENSMUSG00000074753	ENSMUSG00000056306
[truncated: 1,750 more columns]
